# Supplementary material for: Genetic architecture of quantitative traits in beef cattle revealed by genome wide association studies of imputed whole genome sequence variants: II: carcass merit traits
Source: BMC Genomics. 2020 Jan 13;21:38. doi: 10.1186/s12864-019-6273-1 (PMC6958779; doi:10.1186/s12864-019-6273-1)
Supplement: Supplementary file 2 — Additional file 2: This file contains information of all suggestive significant SNPs/INDELs at P-values < 0.005 based on the 7.8 M WGS variant GWAS for HCW, AFAT, REA, LMY, and CMAR. [file 12864_2019_6273_MOESM2_ESM.xlsx]

## Sheet: HCW
Trait	SNP	Num	Chr	bp	Annotation	A1	A2	Freq	b	se	p	fdr	explainedGenVar	explainedPheVar	geneName	distance	IsLeadSNP	IsNovel	CandidateGenes
HCW	rs109658371	185	6	39213566	intergenic_region	A	G	0.370733	20.2032	2.03389	2.98279e-23	1.74376e-16	9.64938	4.64697	ENSBTAG00000046561(LCORL)	221454	TRUE	FALSE
HCW	rs109326873	0	6	39215126	intergenic_region	G	A	0.370733	19.9876	2.02636	5.97519e-23	1.74376e-16	9.44453	4.54832	ENSBTAG00000046561(LCORL)	223014	FALSE	FALSE
HCW	Chr6:39111019	128	6	39111019	intergenic_region	D	I	0.353163	20.7265	2.11926	1.37143e-22	1.74376e-16	9.94454	4.78911	ENSBTAG00000046561(LCORL)	118907	TRUE	FALSE
HCW	rs109668793	0	6	39111303	intergenic_region	T	C	0.353163	20.7265	2.11926	1.37143e-22	1.74376e-16	9.94454	4.78911	ENSBTAG00000046561(LCORL)	119191	FALSE	FALSE
HCW	rs110186942	0	6	39139362	intergenic_region	T	C	0.353163	20.7311	2.12341	1.6206e-22	1.74376e-16	9.94896	4.79124	ENSBTAG00000046561(LCORL)	147250	FALSE	FALSE
HCW	rs208984737	0	6	39140538	intergenic_region	A	C	0.353163	20.7311	2.12341	1.6206e-22	1.74376e-16	9.94896	4.79124	ENSBTAG00000046561(LCORL)	148426	FALSE	FALSE
HCW	rs109331793	0	6	39117869	intergenic_region	T	C	0.352912	20.6861	2.12246	1.91306e-22	1.74376e-16	9.90261	4.76892	ENSBTAG00000046561(LCORL)	125757	FALSE	FALSE
HCW	rs385088789	0	6	39123746	intergenic_region	T	A	0.352912	20.6861	2.12246	1.91306e-22	1.74376e-16	9.90261	4.76892	ENSBTAG00000046561(LCORL)	131634	FALSE	FALSE
HCW	rs207689046	0	6	39105359	intergenic_region	G	A	0.352786	20.628	2.11771	2.02155e-22	1.74376e-16	9.84547	4.7414	ENSBTAG00000046561(LCORL)	113247	FALSE	FALSE
HCW	rs109344892	0	6	39115139	intergenic_region	C	T	0.353163	20.6226	2.12093	2.39671e-22	1.74376e-16	9.84509	4.74122	ENSBTAG00000046561(LCORL)	123027	FALSE	FALSE
HCW	rs446397436	0	6	39111025	intergenic_region	T	G	0.353288	20.6088	2.11993	2.44249e-22	1.74376e-16	9.8335	4.73564	ENSBTAG00000046561(LCORL)	118913	FALSE	FALSE
HCW	rs110987922	0	6	39113335	intergenic_region	T	C	0.353916	20.4786	2.11491	3.56204e-22	2.33112e-16	9.71745	4.67975	ENSBTAG00000046561(LCORL)	121223	FALSE	FALSE
HCW	rs109927583	0	6	39211262	intergenic_region	T	G	0.36998	19.6208	2.0285	3.94274e-22	2.38178e-16	9.09345	4.37925	ENSBTAG00000046561(LCORL)	219150	FALSE	FALSE
HCW	rs108988618	0	6	39214405	intergenic_region	T	C	0.355171	20.1887	2.09932	6.79433e-22	3.81124e-16	9.45936	4.55546	ENSBTAG00000046561(LCORL)	222293	FALSE	FALSE
HCW	rs110116541	0	6	39142333	intergenic_region	C	T	0.354794	20.2743	2.11675	9.88884e-22	5.08692e-16	9.53519	4.59198	ENSBTAG00000046561(LCORL)	150221	FALSE	FALSE
HCW	rs382938133	0	6	39142430	intergenic_region	T	A	0.355673	20.2931	2.11978	1.0364e-21	5.08692e-16	9.5635	4.60561	ENSBTAG00000046561(LCORL)	150318	FALSE	FALSE
HCW	rs109815800	48	14	25015640	intergenic_region	T	G	0.176832	-21.9015	2.29261	1.25883e-21	5.81521e-16	7.07554	3.40746	ENSBTAG00000004022(PLAG1)	6344	TRUE	TRUE	ENSBTAG00000019147(RPS20) ENSBTAG00000004022(PLAG1) ENSBTAG00000033284(CHCHD7) ENSBTAG00000039031 ENSBTAG00000019145(MOS) ENSBTAG00000045097(snoU54) ENSBTAG00000028889(U1)
HCW	rs134215421	0	14	25006125	downstream_gene_variant	C	T	0.176205	-21.872	2.29187	1.38348e-21	6.03598e-16	7.03683	3.38881	ENSBTAG00000004022(PLAG1)	1166	FALSE	TRUE	ENSBTAG00000019147(RPS20) ENSBTAG00000004022(PLAG1) ENSBTAG00000033284(CHCHD7) ENSBTAG00000039031 ENSBTAG00000019145(MOS) ENSBTAG00000045097(snoU54) ENSBTAG00000028889(U1)
HCW	rs109231213	0	14	25003338	downstream_gene_variant	G	C	0.172314	-21.7727	2.29426	2.30907e-21	9.54401e-16	6.85131	3.29947	ENSBTAG00000004022(PLAG1)	3953	FALSE	TRUE	ENSBTAG00000019147(RPS20) ENSBTAG00000004022(PLAG1) ENSBTAG00000033284(CHCHD7) ENSBTAG00000039031 ENSBTAG00000019145(MOS) ENSBTAG00000045097(snoU54) ENSBTAG00000028889(U1)
HCW	rs110218841	0	6	39214342	intergenic_region	G	C	0.355924	19.8843	2.10253	3.15945e-21	1.24059e-15	9.18497	4.42332	ENSBTAG00000046561(LCORL)	222230	FALSE	FALSE
HCW	rs137303549	0	14	24974811	downstream_gene_variant	G	A	0.172816	-21.783	2.31492	4.96939e-21	1.85837e-15	6.8736	3.3102	ENSBTAG00000019145(MOS)	1139	FALSE	TRUE	ENSBTAG00000020034(LYN) ENSBTAG00000019147(RPS20) ENSBTAG00000004022(PLAG1) ENSBTAG00000019145(MOS) ENSBTAG00000045097(snoU54) ENSBTAG00000028889(U1)
HCW	rs110704385	0	6	39148421	intergenic_region	A	G	0.356175	19.8879	2.11818	6.0495e-21	2.15945e-15	9.19119	4.42632	ENSBTAG00000046561(LCORL)	156309	FALSE	FALSE
HCW	rs110092040	0	14	24973953	downstream_gene_variant	C	T	0.168675	-21.6947	2.3148	7.10709e-21	2.32556e-15	6.68793	3.22079	ENSBTAG00000019145(MOS)	1997	FALSE	TRUE	ENSBTAG00000020034(LYN) ENSBTAG00000019147(RPS20) ENSBTAG00000004022(PLAG1) ENSBTAG00000019145(MOS) ENSBTAG00000045097(snoU54) ENSBTAG00000028889(U1)
HCW	rs208989386	0	14	24974221	downstream_gene_variant	G	A	0.168675	-21.6947	2.3148	7.10709e-21	2.32556e-15	6.68793	3.22079	ENSBTAG00000019145(MOS)	1729	FALSE	TRUE	ENSBTAG00000020034(LYN) ENSBTAG00000019147(RPS20) ENSBTAG00000004022(PLAG1) ENSBTAG00000019145(MOS) ENSBTAG00000045097(snoU54) ENSBTAG00000028889(U1)
HCW	rs110001259	197	6	39026381	intergenic_region	A	G	0.32869	20.376	2.17654	7.852e-21	2.46654e-15	9.28347	4.47075	ENSBTAG00000046561(LCORL)	34269	TRUE	FALSE	ENSBTAG00000046561(LCORL)
HCW	rs379139273	0	6	39133658	intergenic_region	T	C	0.351406	19.7167	2.11097	9.62078e-21	2.90592e-15	8.9787	4.32398	ENSBTAG00000046561(LCORL)	141546	FALSE	FALSE
HCW	rs134029466	0	14	24991209	intergenic_region	C	T	0.172565	-21.4763	2.30268	1.09284e-20	3.17863e-15	6.67372	3.21395	ENSBTAG00000019145(MOS)	14261	FALSE	TRUE	ENSBTAG00000019147(RPS20) ENSBTAG00000004022(PLAG1) ENSBTAG00000033284(CHCHD7) ENSBTAG00000019145(MOS) ENSBTAG00000045097(snoU54) ENSBTAG00000028889(U1)
HCW	rs378858709	0	6	39020582	intergenic_region	C	T	0.328564	20.2489	2.18382	1.82219e-20	5.07415e-15	9.16622	4.41429	ENSBTAG00000046561(LCORL)	28470	FALSE	FALSE	ENSBTAG00000046561(LCORL)
HCW	rs109976622	0	6	39049238	intergenic_region	A	G	0.328313	20.1983	2.17905	1.87376e-20	5.07415e-15	9.1169	4.39054	ENSBTAG00000046561(LCORL)	57126	FALSE	FALSE	ENSBTAG00000046561(LCORL)
HCW	rs379180947	0	6	39164044	intergenic_region	A	G	0.3563	19.6069	2.11733	2.04058e-20	5.07978e-15	8.9347	4.30279	ENSBTAG00000046561(LCORL)	171932	FALSE	FALSE
HCW	rs384077114	0	6	39165804	intergenic_region	C	A	0.3563	19.6069	2.11733	2.04058e-20	5.07978e-15	8.9347	4.30279	ENSBTAG00000046561(LCORL)	173692	FALSE	TRUE
HCW	rs109843602	560	6	38750035	downstream_gene_variant	T	C	0.328941	20.1404	2.1753	2.06989e-20	5.07978e-15	9.07356	4.36966	ENSBTAG00000011973(DCAF16)	4380	TRUE	TRUE	ENSBTAG00000021582(NCAPG) ENSBTAG00000011973(DCAF16)
HCW	rs109316099	0	6	39210616	intergenic_region	C	T	0.355045	19.3949	2.09685	2.25382e-20	5.36355e-15	8.72872	4.2036	ENSBTAG00000046561(LCORL)	218504	FALSE	FALSE
HCW	rs109696064	327	6	38837730	downstream_gene_variant	T	C	0.329945	20.0156	2.17078	2.95827e-20	6.75818e-15	8.97536	4.32238	ENSBTAG00000046561(LCORL)	3164	TRUE	FALSE	ENSBTAG00000021582(NCAPG) ENSBTAG00000046561(LCORL)
HCW	rs385255004	0	6	38893987	intron_variant	C	T	0.328188	20.1543	2.18629	3.01287e-20	6.75818e-15	9.07546	4.37058	ENSBTAG00000046561(LCORL)	Within	FALSE	FALSE	ENSBTAG00000046561(LCORL)
HCW	rs110891752	0	6	38852378	intron_variant	G	A	0.327937	20.1084	2.18762	3.85904e-20	6.75818e-15	9.03063	4.34899	ENSBTAG00000046561(LCORL)	Within	FALSE	FALSE	ENSBTAG00000021582(NCAPG) ENSBTAG00000046561(LCORL)
HCW	rs385185550	0	6	38865025	intron_variant	C	G	0.327937	20.1084	2.18762	3.85904e-20	6.75818e-15	9.03063	4.34899	ENSBTAG00000046561(LCORL)	Within	FALSE	FALSE	ENSBTAG00000021582(NCAPG) ENSBTAG00000046561(LCORL)
HCW	rs109029403	0	6	39008672	intergenic_region	A	T	0.328564	20.091	2.18684	4.03055e-20	6.75818e-15	9.02382	4.34571	ENSBTAG00000046561(LCORL)	16560	FALSE	FALSE	ENSBTAG00000046561(LCORL)
HCW	rs380838173	0	6	39120384	intergenic_region	G	A	0.331953	19.9463	2.17201	4.18018e-20	6.75818e-15	8.94069	4.30568	ENSBTAG00000046561(LCORL)	128272	FALSE	FALSE
HCW	rs110995268	290	6	38914196	intron_variant	T	C	0.328313	20.0558	2.18406	4.19955e-20	6.75818e-15	8.98872	4.32881	ENSBTAG00000046561(LCORL)	Within	TRUE	TRUE	ENSBTAG00000046561(LCORL)
HCW	rs379449143	0	6	38815034	downstream_gene_variant	G	A	0.33007	19.9516	2.17365	4.3576e-20	6.75818e-15	8.91977	4.2956	ENSBTAG00000021582(NCAPG)	2983	FALSE	FALSE	ENSBTAG00000021582(NCAPG) ENSBTAG00000046561(LCORL) ENSBTAG00000011973(DCAF16)
HCW	rs109256415	0	6	38911548	intron_variant	T	C	0.328439	20.067	2.18641	4.38887e-20	6.75818e-15	9.00053	4.33449	ENSBTAG00000046561(LCORL)	Within	FALSE	TRUE	ENSBTAG00000046561(LCORL)
HCW	rs109188585	0	6	38942103	intron_variant	C	A	0.328439	20.067	2.18641	4.38887e-20	6.75818e-15	9.00053	4.33449	ENSBTAG00000046561(LCORL)	Within	FALSE	TRUE	ENSBTAG00000046561(LCORL)
HCW	rs110369727	0	6	38947564	intron_variant	A	G	0.328439	20.067	2.18641	4.38887e-20	6.75818e-15	9.00053	4.33449	ENSBTAG00000046561(LCORL)	Within	FALSE	TRUE	ENSBTAG00000046561(LCORL)
HCW	rs109810741	0	6	38956109	intron_variant	T	C	0.328439	20.067	2.18641	4.38887e-20	6.75818e-15	9.00053	4.33449	ENSBTAG00000046561(LCORL)	Within	FALSE	TRUE	ENSBTAG00000046561(LCORL)
HCW	rs109301655	0	6	38956499	intron_variant	T	C	0.328439	20.067	2.18641	4.38887e-20	6.75818e-15	9.00053	4.33449	ENSBTAG00000046561(LCORL)	Within	FALSE	TRUE	ENSBTAG00000046561(LCORL)
HCW	rs109315734	0	6	38960730	intron_variant	T	C	0.328439	20.067	2.18641	4.38887e-20	6.75818e-15	9.00053	4.33449	ENSBTAG00000046561(LCORL)	Within	FALSE	TRUE	ENSBTAG00000046561(LCORL)
HCW	rs377959514	0	6	38963718	intron_variant	A	G	0.328439	20.067	2.18641	4.38887e-20	6.75818e-15	9.00053	4.33449	ENSBTAG00000046561(LCORL)	Within	FALSE	TRUE	ENSBTAG00000046561(LCORL)
HCW	Chr6:38972255	0	6	38972255	intron_variant	D	I	0.328439	20.067	2.18641	4.38887e-20	6.75818e-15	9.00053	4.33449	ENSBTAG00000046561(LCORL)	Within	FALSE	TRUE	ENSBTAG00000046561(LCORL)
HCW	rs109929997	0	6	38977050	intron_variant	C	A	0.328439	20.067	2.18641	4.38887e-20	6.75818e-15	9.00053	4.33449	ENSBTAG00000046561(LCORL)	Within	FALSE	TRUE	ENSBTAG00000046561(LCORL)
HCW	rs109673676	0	6	38981742	intron_variant	A	G	0.328439	20.067	2.18641	4.38887e-20	6.75818e-15	9.00053	4.33449	ENSBTAG00000046561(LCORL)	Within	FALSE	TRUE	ENSBTAG00000046561(LCORL)
HCW	Chr6:39211513	0	6	39211513	intergenic_region	I	D	0.41629	17.2846	1.88939	5.78812e-20	8.74141e-15	7.35656	3.54279	ENSBTAG00000046561(LCORL)	219401	FALSE	FALSE
HCW	rs109732906	0	6	38872172	intron_variant	A	G	0.32756	19.993	2.18665	6.06305e-20	8.98385e-15	8.92202	4.29669	ENSBTAG00000046561(LCORL)	Within	FALSE	FALSE	ENSBTAG00000021582(NCAPG) ENSBTAG00000046561(LCORL)
HCW	rs110302982	0	6	38760889	intergenic_region	G	A	0.329819	19.8585	2.17459	6.72108e-20	9.71429e-15	8.83331	4.25396	ENSBTAG00000021582(NCAPG)	5080	FALSE	FALSE	ENSBTAG00000021582(NCAPG) ENSBTAG00000011973(DCAF16)
HCW	rs110561116	0	6	39068496	intergenic_region	C	T	0.3312	19.8356	2.17239	6.80341e-20	9.71429e-15	8.83161	4.25315	ENSBTAG00000046561(LCORL)	76384	FALSE	FALSE
HCW	rs110710894	0	6	39059065	intergenic_region	T	C	0.335969	19.7993	2.16986	7.19274e-20	1.00868e-14	8.86237	4.26796	ENSBTAG00000046561(LCORL)	66953	FALSE	FALSE	ENSBTAG00000046561(LCORL)
HCW	rs109060347	0	6	39062838	intergenic_region	C	G	0.334714	19.7908	2.1736	8.61728e-20	1.18725e-14	8.83836	4.2564	ENSBTAG00000046561(LCORL)	70726	FALSE	FALSE
HCW	rs109576691	0	6	39072546	intergenic_region	T	G	0.331827	19.7123	2.16829	9.7986e-20	1.32673e-14	8.73048	4.20444	ENSBTAG00000046561(LCORL)	80434	FALSE	FALSE
HCW	rs110175987	0	6	38783305	intron_variant	T	C	0.332078	19.6609	2.16648	1.13626e-19	1.51242e-14	8.68831	4.18414	ENSBTAG00000021582(NCAPG)	Within	FALSE	FALSE	ENSBTAG00000021582(NCAPG) ENSBTAG00000046561(LCORL) ENSBTAG00000011973(DCAF16)
HCW	rs110242144	0	6	38733885	intergenic_region	C	G	0.329945	19.7823	2.18328	1.29484e-19	1.69478e-14	8.76735	4.2222	ENSBTAG00000011973(DCAF16)	20530	FALSE	TRUE	ENSBTAG00000005932(FAM184B) ENSBTAG00000021582(NCAPG) ENSBTAG00000011973(DCAF16)
HCW	Chr6:38783138	0	6	38783138	intron_variant	D	I	0.332204	19.6204	2.1674	1.39696e-19	1.79846e-14	8.6542	4.16771	ENSBTAG00000021582(NCAPG)	Within	FALSE	FALSE	ENSBTAG00000021582(NCAPG) ENSBTAG00000046561(LCORL) ENSBTAG00000011973(DCAF16)
HCW	rs109055407	0	6	38699089	intergenic_region	A	G	0.329192	19.6718	2.17874	1.73299e-19	2.19509e-14	8.65961	4.17032	ENSBTAG00000005932(FAM184B)	26783	FALSE	TRUE	ENSBTAG00000005932(FAM184B) ENSBTAG00000021582(NCAPG) ENSBTAG00000011973(DCAF16)
HCW	rs383076632	0	6	38692833	intergenic_region	A	G	0.328564	19.522	2.17906	3.27992e-19	4.08856e-14	8.51993	4.10305	ENSBTAG00000005932(FAM184B)	20527	FALSE	FALSE	ENSBTAG00000005932(FAM184B) ENSBTAG00000011973(DCAF16)
HCW	rs109493308	0	6	38723514	intergenic_region	T	A	0.329443	19.4955	2.17739	3.44054e-19	4.15681e-14	8.50839	4.09749	ENSBTAG00000011973(DCAF16)	30901	FALSE	TRUE	ENSBTAG00000005932(FAM184B) ENSBTAG00000021582(NCAPG) ENSBTAG00000011973(DCAF16)
HCW	rs110815573	0	6	38724796	intergenic_region	T	C	0.329443	19.4955	2.17739	3.44054e-19	4.15681e-14	8.50839	4.09749	ENSBTAG00000011973(DCAF16)	29619	FALSE	TRUE	ENSBTAG00000005932(FAM184B) ENSBTAG00000021582(NCAPG) ENSBTAG00000011973(DCAF16)
HCW	rs442813341	0	14	24995794	intergenic_region	T	C	0.147214	-21.0961	2.36178	4.17262e-19	4.91568e-14	5.66182	2.72663	ENSBTAG00000004022(PLAG1)	11497	FALSE	TRUE	ENSBTAG00000019147(RPS20) ENSBTAG00000004022(PLAG1) ENSBTAG00000033284(CHCHD7) ENSBTAG00000019145(MOS) ENSBTAG00000045097(snoU54) ENSBTAG00000028889(U1)
HCW	rs381763403	0	6	38681815	intergenic_region	T	C	0.328564	19.4659	2.17941	4.19383e-19	4.91568e-14	8.47103	4.0795	ENSBTAG00000005932(FAM184B)	9509	FALSE	FALSE	ENSBTAG00000005932(FAM184B)
HCW	rs208280390	0	6	39130166	intergenic_region	A	G	0.39621	17.5398	1.96555	4.51317e-19	5.21219e-14	7.45802	3.59165	ENSBTAG00000046561(LCORL)	138054	FALSE	FALSE
HCW	rs110851918	0	6	39215680	intergenic_region	G	A	0.331576	19.1179	2.14317	4.64699e-19	5.28896e-14	8.20877	3.9532	ENSBTAG00000046561(LCORL)	223568	FALSE	FALSE
HCW	rs380447553	0	6	39128943	intergenic_region	T	C	0.395457	17.2651	1.9656	1.58278e-18	1.7757e-13	7.2215	3.47775	ENSBTAG00000046561(LCORL)	136831	FALSE	FALSE
HCW	rs110089446	0	14	24973676	downstream_gene_variant	C	G	0.127385	-21.4134	2.44244	1.83092e-18	2.01227e-13	5.16506	2.4874	ENSBTAG00000019145(MOS)	2274	FALSE	TRUE	ENSBTAG00000020034(LYN) ENSBTAG00000019147(RPS20) ENSBTAG00000004022(PLAG1) ENSBTAG00000019145(MOS) ENSBTAG00000045097(snoU54) ENSBTAG00000028889(U1)
HCW	rs135865976	0	14	24991479	intergenic_region	T	C	0.142068	-20.867	2.38077	1.87052e-18	2.01227e-13	5.37814	2.59002	ENSBTAG00000019145(MOS)	14531	FALSE	TRUE	ENSBTAG00000019147(RPS20) ENSBTAG00000004022(PLAG1) ENSBTAG00000033284(CHCHD7) ENSBTAG00000019145(MOS) ENSBTAG00000045097(snoU54) ENSBTAG00000028889(U1)
HCW	rs109991998	0	14	24991510	intergenic_region	C	T	0.142068	-20.867	2.38077	1.87052e-18	2.01227e-13	5.37814	2.59002	ENSBTAG00000019145(MOS)	14562	FALSE	TRUE	ENSBTAG00000019147(RPS20) ENSBTAG00000004022(PLAG1) ENSBTAG00000033284(CHCHD7) ENSBTAG00000019145(MOS) ENSBTAG00000045097(snoU54) ENSBTAG00000028889(U1)
HCW	rs137403705	0	14	25069673	upstream_gene_variant	G	T	0.146335	-20.6618	2.36276	2.23487e-18	2.37174e-13	5.40424	2.60259	ENSBTAG00000039031	1850	FALSE	TRUE	ENSBTAG00000004022(PLAG1) ENSBTAG00000033284(CHCHD7) ENSBTAG00000039031 ENSBTAG00000018570(SDR16C5)
HCW	rs108982851	0	6	39213433	intergenic_region	G	A	0.421059	16.3102	1.88557	5.14764e-18	5.39007e-13	6.57141	3.16467	ENSBTAG00000046561(LCORL)	221321	FALSE	FALSE
HCW	rs135551190	0	14	24977053	upstream_gene_variant	C	G	0.120231	-21.6104	2.50213	5.7804e-18	5.93923e-13	5.0058	2.4107	ENSBTAG00000019145(MOS)	105	FALSE	TRUE	ENSBTAG00000020034(LYN) ENSBTAG00000019147(RPS20) ENSBTAG00000004022(PLAG1) ENSBTAG00000019145(MOS) ENSBTAG00000045097(snoU54) ENSBTAG00000028889(U1)
HCW	rs109723022	0	6	39211198	intergenic_region	A	G	0.421185	16.2341	1.87982	5.82336e-18	5.93923e-13	6.51076	3.13547	ENSBTAG00000046561(LCORL)	219086	FALSE	FALSE
HCW	rs380833633	0	6	39211460	intergenic_region	G	A	0.421561	16.2266	1.88187	6.54506e-18	6.58971e-13	6.50633	3.13333	ENSBTAG00000046561(LCORL)	219348	FALSE	FALSE
HCW	rs210479498	0	6	39211296	intergenic_region	C	A	0.420306	16.1734	1.87844	7.30373e-18	7.26047e-13	6.45847	3.11029	ENSBTAG00000046561(LCORL)	219184	FALSE	FALSE
HCW	rs378208925	300	6	39449045	intergenic_region	G	A	0.366466	17.0225	2.00624	2.16125e-17	2.12159e-12	6.81731	3.2831	ENSBTAG00000046561(LCORL)	456933	TRUE	FALSE
HCW	rs383970804	0	6	39449979	intergenic_region	T	C	0.366591	16.9638	2.00501	2.65803e-17	2.5624e-12	6.77135	3.26096	ENSBTAG00000046561(LCORL)	457867	FALSE	FALSE
HCW	rs379791607	0	6	39439251	intergenic_region	C	A	0.369603	16.8826	1.99559	2.67555e-17	2.5624e-12	6.72963	3.24087	ENSBTAG00000046561(LCORL)	447139	FALSE	FALSE
HCW	rs109433941	0	6	39444050	intergenic_region	A	G	0.366215	16.963	2.00819	2.99055e-17	2.79901e-12	6.76778	3.25924	ENSBTAG00000046561(LCORL)	451938	FALSE	FALSE
HCW	Chr6:39440918	0	6	39440918	intergenic_region	A	G	0.366842	16.9429	2.00652	3.06797e-17	2.79901e-12	6.75662	3.25387	ENSBTAG00000046561(LCORL)	448806	FALSE	FALSE
HCW	rs108982839	0	6	39441318	intergenic_region	A	G	0.366842	16.9429	2.00652	3.06797e-17	2.79901e-12	6.75662	3.25387	ENSBTAG00000046561(LCORL)	449206	FALSE	FALSE
HCW	rs109355965	460	6	38657124	intron_variant	C	T	0.338479	17.9337	2.12417	3.10082e-17	2.79901e-12	7.29756	3.51438	ENSBTAG00000005932(FAM184B)	Within	TRUE	FALSE	ENSBTAG00000005989(LAP3) ENSBTAG00000019441(MED28) ENSBTAG00000005932(FAM184B)
HCW	rs384833298	0	6	38657286	intron_variant	A	G	0.338479	17.9337	2.12417	3.10082e-17	2.79901e-12	7.29756	3.51438	ENSBTAG00000005932(FAM184B)	Within	FALSE	FALSE	ENSBTAG00000005989(LAP3) ENSBTAG00000019441(MED28) ENSBTAG00000005932(FAM184B)
HCW	Chr6:39448271	0	6	39448271	intergenic_region	D	I	0.36634	16.9018	2.0065	3.65214e-17	3.25921e-12	6.72	3.23623	ENSBTAG00000046561(LCORL)	456159	FALSE	FALSE
HCW	rs110766531	0	6	38670165	intron_variant	A	G	0.338479	17.6982	2.12355	7.79966e-17	6.80582e-12	7.10716	3.42268	ENSBTAG00000005932(FAM184B)	Within	FALSE	FALSE	ENSBTAG00000019441(MED28) ENSBTAG00000005932(FAM184B)
HCW	rs109062047	0	6	38672441	upstream_gene_variant	T	C	0.338479	17.6982	2.12355	7.79966e-17	6.80582e-12	7.10716	3.42268	ENSBTAG00000005932(FAM184B)	135	FALSE	FALSE	ENSBTAG00000019441(MED28) ENSBTAG00000005932(FAM184B)
HCW	rs109583089	0	6	39212078	intergenic_region	G	A	0.457831	15.0466	1.80618	8.04012e-17	6.93854e-12	5.69481	2.74252	ENSBTAG00000046561(LCORL)	219966	FALSE	FALSE
HCW	rs109438687	0	6	38648218	intron_variant	C	T	0.338981	17.5885	2.11339	8.61813e-17	7.35652e-12	7.02441	3.38283	ENSBTAG00000005932(FAM184B)	Within	FALSE	FALSE	ENSBTAG00000005989(LAP3) ENSBTAG00000019441(MED28) ENSBTAG00000005932(FAM184B)
HCW	rs109467519	0	6	38648565	intron_variant	T	C	0.338855	17.3987	2.11248	1.77824e-16	1.5016e-11	6.87238	3.30961	ENSBTAG00000005932(FAM184B)	Within	FALSE	FALSE	ENSBTAG00000005989(LAP3) ENSBTAG00000019441(MED28) ENSBTAG00000005932(FAM184B)
HCW	rs381245309	0	6	39451511	intergenic_region	G	T	0.365336	16.4219	1.99425	1.80104e-16	1.50468e-11	6.33645	3.05152	ENSBTAG00000046561(LCORL)	459399	FALSE	FALSE
HCW	rs210984648	0	6	39414353	intergenic_region	C	T	0.373619	16.17	2.00091	6.40754e-16	5.03198e-11	6.20084	2.98621	ENSBTAG00000046561(LCORL)	422241	FALSE	FALSE
HCW	rs110153962	0	6	39415186	intergenic_region	T	C	0.373619	16.17	2.00091	6.40754e-16	5.03198e-11	6.20084	2.98621	ENSBTAG00000046561(LCORL)	423074	FALSE	FALSE
HCW	rs385688586	0	6	39427020	intergenic_region	C	T	0.373619	16.17	2.00091	6.40754e-16	5.03198e-11	6.20084	2.98621	ENSBTAG00000046561(LCORL)	434908	FALSE	FALSE
HCW	rs385577383	0	6	39432642	intergenic_region	C	T	0.373619	16.17	2.00091	6.40754e-16	5.03198e-11	6.20084	2.98621	ENSBTAG00000046561(LCORL)	440530	FALSE	FALSE
HCW	rs211671851	0	6	39433373	intergenic_region	G	T	0.373619	16.17	2.00091	6.40754e-16	5.03198e-11	6.20084	2.98621	ENSBTAG00000046561(LCORL)	441261	FALSE	FALSE
HCW	rs109947311	0	6	39436370	intergenic_region	G	A	0.373619	16.17	2.00091	6.40754e-16	5.03198e-11	6.20084	2.98621	ENSBTAG00000046561(LCORL)	444258	FALSE	FALSE
HCW	rs109919489	265	6	39357241	intergenic_region	G	A	0.405622	15.105	1.90615	2.29359e-15	1.78337e-10	5.57428	2.68447	ENSBTAG00000046561(LCORL)	365129	TRUE	FALSE
HCW	rs111031099	0	6	39430350	intergenic_region	C	T	0.381777	15.4961	1.95597	2.32879e-15	1.79299e-10	5.74331	2.76588	ENSBTAG00000046561(LCORL)	438238	FALSE	FALSE
HCW	rs209850863	0	6	39439522	intergenic_region	A	C	0.385291	15.3237	1.94755	3.59766e-15	2.74303e-10	5.63571	2.71406	ENSBTAG00000046561(LCORL)	447410	FALSE	FALSE
HCW	rs110791230	0	6	39134558	intergenic_region	C	T	0.396586	15.2756	1.94795	4.4394e-15	3.35226e-10	5.65864	2.7251	ENSBTAG00000046561(LCORL)	142446	FALSE	FALSE
HCW	rs381987002	0	6	39119351	intergenic_region	C	T	0.395708	15.2066	1.94552	5.44355e-15	4.07137e-10	5.60336	2.69848	ENSBTAG00000046561(LCORL)	127239	FALSE	FALSE
HCW	rs110294900	0	6	39438207	intergenic_region	G	A	0.387676	15.1564	1.94084	5.75722e-15	4.26535e-10	5.52593	2.66119	ENSBTAG00000046561(LCORL)	446095	FALSE	FALSE
HCW	rs109840670	0	6	39364500	intergenic_region	T	A	0.33873	16.0575	2.05826	6.11833e-15	4.49052e-10	5.85263	2.81852	ENSBTAG00000046561(LCORL)	372388	FALSE	FALSE
HCW	rs110537004	0	6	39401714	intergenic_region	A	G	0.342118	15.7504	2.03552	1.01156e-14	7.35555e-10	5.65809	2.72484	ENSBTAG00000046561(LCORL)	409602	FALSE	FALSE
HCW	rs109637669	0	6	39359231	intergenic_region	G	A	0.39621	14.6583	1.8962	1.07257e-14	7.72763e-10	5.20884	2.50849	ENSBTAG00000046561(LCORL)	367119	FALSE	FALSE
HCW	rs110109171	0	6	39363559	intergenic_region	A	C	0.339357	15.9081	2.05883	1.10307e-14	7.87513e-10	5.74941	2.76881	ENSBTAG00000046561(LCORL)	371447	FALSE	FALSE
HCW	rs110105055	0	6	39126754	intergenic_region	C	G	0.394955	15.0227	1.94562	1.15152e-14	8.14696e-10	5.46505	2.63187	ENSBTAG00000046561(LCORL)	134642	FALSE	FALSE
HCW	rs109710133	0	6	39439864	intergenic_region	C	T	0.347515	15.6884	2.03436	1.24131e-14	8.70381e-10	5.65541	2.72355	ENSBTAG00000046561(LCORL)	447752	FALSE	FALSE
HCW	rs211592485	0	6	39355087	intergenic_region	T	C	0.338981	15.8357	2.05544	1.31561e-14	9.14315e-10	5.69412	2.74219	ENSBTAG00000046561(LCORL)	362975	FALSE	FALSE
HCW	rs207557569	0	6	39357574	intergenic_region	C	T	0.338855	15.8082	2.05657	1.51029e-14	1.03879e-09	5.67333	2.73218	ENSBTAG00000046561(LCORL)	365462	FALSE	FALSE
HCW	rs109515116	0	6	39445899	intergenic_region	A	G	0.346009	15.6774	2.04021	1.5396e-14	1.03879e-09	5.63599	2.71419	ENSBTAG00000046561(LCORL)	453787	FALSE	FALSE
HCW	rs109011488	0	6	39447901	intergenic_region	G	A	0.346009	15.6774	2.04021	1.5396e-14	1.03879e-09	5.63599	2.71419	ENSBTAG00000046561(LCORL)	455789	FALSE	FALSE
HCW	rs110347681	0	6	39211671	intergenic_region	A	C	0.490587	-13.4984	1.7568	1.54763e-14	1.03879e-09	4.61438	2.2222	ENSBTAG00000046561(LCORL)	219559	FALSE	FALSE
HCW	rs110392061	0	6	39445731	intergenic_region	T	C	0.397214	14.7865	1.92539	1.59426e-14	1.06102e-09	5.30495	2.55477	ENSBTAG00000046561(LCORL)	453619	FALSE	FALSE
HCW	rs109665665	0	6	39441041	intergenic_region	G	A	0.34739	15.6238	2.0363	1.6846e-14	1.11172e-09	5.60799	2.70071	ENSBTAG00000046561(LCORL)	448929	FALSE	FALSE
HCW	rs109100018	0	6	39445821	intergenic_region	T	C	0.345005	15.6276	2.03951	1.82474e-14	1.19417e-09	5.59256	2.69328	ENSBTAG00000046561(LCORL)	453709	FALSE	FALSE
HCW	rs110242681	0	6	39418489	intergenic_region	G	A	0.349774	15.4922	2.02974	2.30095e-14	1.40549e-09	5.53147	2.66386	ENSBTAG00000046561(LCORL)	426377	FALSE	FALSE
HCW	rs110740303	0	6	39419461	intergenic_region	G	T	0.349774	15.4922	2.02974	2.30095e-14	1.40549e-09	5.53147	2.66386	ENSBTAG00000046561(LCORL)	427349	FALSE	FALSE
HCW	rs110681338	0	6	39419493	intergenic_region	A	C	0.349774	15.4922	2.02974	2.30095e-14	1.40549e-09	5.53147	2.66386	ENSBTAG00000046561(LCORL)	427381	FALSE	FALSE
HCW	rs109422242	0	6	39423176	intergenic_region	T	C	0.349774	15.4922	2.02974	2.30095e-14	1.40549e-09	5.53147	2.66386	ENSBTAG00000046561(LCORL)	431064	FALSE	FALSE
HCW	rs133119904	0	6	39431268	intergenic_region	T	C	0.349774	15.4922	2.02974	2.30095e-14	1.40549e-09	5.53147	2.66386	ENSBTAG00000046561(LCORL)	439156	FALSE	FALSE
HCW	rs109219552	0	6	39432004	intergenic_region	G	C	0.349774	15.4922	2.02974	2.30095e-14	1.40549e-09	5.53147	2.66386	ENSBTAG00000046561(LCORL)	439892	FALSE	FALSE
HCW	rs110332854	0	6	39433563	intergenic_region	C	G	0.349774	15.4922	2.02974	2.30095e-14	1.40549e-09	5.53147	2.66386	ENSBTAG00000046561(LCORL)	441451	FALSE	FALSE
HCW	rs377968678	0	6	39436082	intergenic_region	G	A	0.349774	15.4922	2.02974	2.30095e-14	1.40549e-09	5.53147	2.66386	ENSBTAG00000046561(LCORL)	443970	FALSE	FALSE
HCW	rs109392542	0	6	39439854	intergenic_region	C	T	0.392068	14.823	1.94217	2.30871e-14	1.40549e-09	5.30703	2.55577	ENSBTAG00000046561(LCORL)	447742	FALSE	FALSE
HCW	rs109776745	0	6	39441548	intergenic_region	G	A	0.391064	14.7947	1.93991	2.41265e-14	1.43564e-09	5.28195	2.5437	ENSBTAG00000046561(LCORL)	449436	FALSE	FALSE
HCW	rs208417410	0	6	39442043	intergenic_region	C	T	0.392194	14.8007	1.94096	2.43137e-14	1.43564e-09	5.29168	2.54838	ENSBTAG00000046561(LCORL)	449931	FALSE	FALSE
HCW	rs109153563	0	6	39442522	intergenic_region	G	A	0.392194	14.8007	1.94096	2.43137e-14	1.43564e-09	5.29168	2.54838	ENSBTAG00000046561(LCORL)	450410	FALSE	FALSE
HCW	rs211678433	0	6	39444251	intergenic_region	C	T	0.392194	14.8007	1.94096	2.43137e-14	1.43564e-09	5.29168	2.54838	ENSBTAG00000046561(LCORL)	452139	FALSE	FALSE
HCW	rs110005054	0	6	39437698	intergenic_region	C	A	0.3499	15.4518	2.02897	2.62516e-14	1.52711e-09	5.50358	2.65042	ENSBTAG00000046561(LCORL)	445586	FALSE	FALSE
HCW	rs379574440	0	6	39437963	intergenic_region	A	G	0.3499	15.4518	2.02897	2.62516e-14	1.52711e-09	5.50358	2.65042	ENSBTAG00000046561(LCORL)	445851	FALSE	FALSE
HCW	rs109951469	0	6	39421521	intergenic_region	T	C	0.3499	15.4444	2.02986	2.77091e-14	1.60004e-09	5.49831	2.64789	ENSBTAG00000046561(LCORL)	429409	FALSE	FALSE
HCW	rs381653519	0	6	39449719	intergenic_region	C	T	0.392319	14.7488	1.93987	2.89438e-14	1.65914e-09	5.25522	2.53082	ENSBTAG00000046561(LCORL)	457607	FALSE	FALSE
HCW	rs110658468	0	6	39436671	intergenic_region	T	C	0.350025	15.3723	2.02902	3.55857e-14	2.02368e-09	5.44799	2.62365	ENSBTAG00000046561(LCORL)	444559	FALSE	FALSE
HCW	rs207752730	0	6	39399921	intergenic_region	T	C	0.33873	15.5317	2.05029	3.58186e-14	2.02368e-09	5.47562	2.63696	ENSBTAG00000046561(LCORL)	407809	FALSE	FALSE
HCW	rs381829517	0	6	39437027	intergenic_region	A	G	0.347641	15.4284	2.04191	4.16026e-14	2.27574e-09	5.47044	2.63447	ENSBTAG00000046561(LCORL)	444915	FALSE	FALSE
HCW	rs110046613	0	6	39417363	intergenic_region	T	C	0.346386	15.4568	2.04602	4.20188e-14	2.27574e-09	5.4813	2.6397	ENSBTAG00000046561(LCORL)	425251	FALSE	FALSE
HCW	rs381080638	0	6	39422918	intergenic_region	A	C	0.346386	15.4568	2.04602	4.20188e-14	2.27574e-09	5.4813	2.6397	ENSBTAG00000046561(LCORL)	430806	FALSE	FALSE
HCW	rs379140791	0	6	39427124	intergenic_region	C	T	0.346386	15.4568	2.04602	4.20188e-14	2.27574e-09	5.4813	2.6397	ENSBTAG00000046561(LCORL)	435012	FALSE	FALSE
HCW	rs110055700	0	6	39429348	intergenic_region	G	C	0.346386	15.4568	2.04602	4.20188e-14	2.27574e-09	5.4813	2.6397	ENSBTAG00000046561(LCORL)	437236	FALSE	FALSE
HCW	rs110246797	0	6	39433034	intergenic_region	T	G	0.346386	15.4568	2.04602	4.20188e-14	2.27574e-09	5.4813	2.6397	ENSBTAG00000046561(LCORL)	440922	FALSE	FALSE
HCW	rs110930653	0	6	39401255	intergenic_region	T	G	0.33873	15.4747	2.05199	4.65272e-14	2.45227e-09	5.4355	2.61764	ENSBTAG00000046561(LCORL)	409143	FALSE	FALSE
HCW	rs110762209	0	6	39401893	intergenic_region	A	T	0.33873	15.4747	2.05199	4.65272e-14	2.45227e-09	5.4355	2.61764	ENSBTAG00000046561(LCORL)	409781	FALSE	FALSE
HCW	rs110787226	0	6	39404750	intergenic_region	C	T	0.33873	15.4747	2.05199	4.65272e-14	2.45227e-09	5.4355	2.61764	ENSBTAG00000046561(LCORL)	412638	FALSE	FALSE
HCW	rs110150465	0	6	39406963	intergenic_region	G	C	0.33873	15.4747	2.05199	4.65272e-14	2.45227e-09	5.4355	2.61764	ENSBTAG00000046561(LCORL)	414851	FALSE	FALSE
HCW	rs110936097	0	6	39416405	intergenic_region	A	G	0.39759	14.5182	1.92644	4.83582e-14	2.53178e-09	5.11583	2.46369	ENSBTAG00000046561(LCORL)	424293	FALSE	FALSE
HCW	rs110609673	0	6	39438103	intergenic_region	G	A	0.392319	14.634	1.94301	5.013e-14	2.60716e-09	5.17373	2.49158	ENSBTAG00000046561(LCORL)	445991	FALSE	FALSE
HCW	rs378005531	0	6	39450214	intergenic_region	T	C	0.392068	14.6142	1.94151	5.18383e-14	2.62243e-09	5.15857	2.48428	ENSBTAG00000046561(LCORL)	458102	FALSE	FALSE
HCW	rs110543527	0	6	39413342	intergenic_region	C	T	0.392319	14.6141	1.94274	5.37629e-14	2.62243e-09	5.15967	2.48481	ENSBTAG00000046561(LCORL)	421230	FALSE	FALSE
HCW	rs210720683	0	6	39417451	intergenic_region	C	T	0.392319	14.6141	1.94274	5.37629e-14	2.62243e-09	5.15967	2.48481	ENSBTAG00000046561(LCORL)	425339	FALSE	FALSE
HCW	rs109508186	0	6	39423611	intergenic_region	C	G	0.392319	14.6141	1.94274	5.37629e-14	2.62243e-09	5.15967	2.48481	ENSBTAG00000046561(LCORL)	431499	FALSE	FALSE
HCW	rs384918589	0	6	39424316	intergenic_region	A	G	0.392319	14.6141	1.94274	5.37629e-14	2.62243e-09	5.15967	2.48481	ENSBTAG00000046561(LCORL)	432204	FALSE	FALSE
HCW	rs133745929	0	6	39426854	intergenic_region	A	G	0.392319	14.6141	1.94274	5.37629e-14	2.62243e-09	5.15967	2.48481	ENSBTAG00000046561(LCORL)	434742	FALSE	FALSE
HCW	rs386082238	0	6	39427446	intergenic_region	C	T	0.392319	14.6141	1.94274	5.37629e-14	2.62243e-09	5.15967	2.48481	ENSBTAG00000046561(LCORL)	435334	FALSE	FALSE
HCW	rs110450502	0	6	39430191	intergenic_region	C	T	0.392319	14.6141	1.94274	5.37629e-14	2.62243e-09	5.15967	2.48481	ENSBTAG00000046561(LCORL)	438079	FALSE	FALSE
HCW	rs386033631	0	6	39433271	intergenic_region	T	C	0.392319	14.6141	1.94274	5.37629e-14	2.62243e-09	5.15967	2.48481	ENSBTAG00000046561(LCORL)	441159	FALSE	FALSE
HCW	rs110250874	0	6	39436297	intergenic_region	A	C	0.392319	14.6141	1.94274	5.37629e-14	2.62243e-09	5.15967	2.48481	ENSBTAG00000046561(LCORL)	444185	FALSE	FALSE
HCW	Chr6:38649913	0	6	38649913	intron_variant	T	C	0.41127	14.3227	1.90511	5.55974e-14	2.69517e-09	5.03333	2.42396	ENSBTAG00000005932(FAM184B)	Within	FALSE	FALSE	ENSBTAG00000005989(LAP3) ENSBTAG00000019441(MED28) ENSBTAG00000005932(FAM184B)
HCW	rs110896026	0	6	39439336	intergenic_region	T	C	0.37864	14.3207	1.90583	5.7272e-14	2.75932e-09	4.88946	2.35468	ENSBTAG00000046561(LCORL)	447224	FALSE	FALSE
HCW	rs110101450	0	6	38659954	intron_variant	T	C	0.411145	14.3146	1.90526	5.769e-14	2.76251e-09	5.02718	2.421	ENSBTAG00000005932(FAM184B)	Within	FALSE	FALSE	ENSBTAG00000005989(LAP3) ENSBTAG00000019441(MED28) ENSBTAG00000005932(FAM184B)
HCW	rs110034835	0	6	39412775	intergenic_region	C	T	0.339357	15.4085	2.05122	5.82798e-14	2.77384e-09	5.39395	2.59763	ENSBTAG00000046561(LCORL)	420663	FALSE	FALSE
HCW	rs110069575	0	6	39423316	intergenic_region	G	A	0.359689	14.7606	1.97346	7.45818e-14	3.52835e-09	5.08498	2.44883	ENSBTAG00000046561(LCORL)	431204	FALSE	FALSE
HCW	rs209507304	0	6	39432373	intergenic_region	C	T	0.391064	14.4941	1.94188	8.39678e-14	3.9486e-09	5.0695	2.44138	ENSBTAG00000046561(LCORL)	440261	FALSE	FALSE
HCW	rs380935912	0	6	39429970	intergenic_region	A	G	0.335341	14.9017	1.99693	8.50382e-14	3.97514e-09	5.01557	2.41541	ENSBTAG00000046561(LCORL)	437858	FALSE	FALSE
HCW	rs110747048	0	6	39353897	intergenic_region	T	C	0.339608	15.3329	2.05626	8.87182e-14	4.12262e-09	5.34307	2.57313	ENSBTAG00000046561(LCORL)	361785	FALSE	FALSE
HCW	rs109721053	0	6	39438167	intergenic_region	T	C	0.381401	14.1392	1.89788	9.33499e-14	4.31233e-09	4.77973	2.30183	ENSBTAG00000046561(LCORL)	446055	FALSE	FALSE
HCW	rs135240690	0	14	25031319	intergenic_region	G	A	0.122866	-18.1275	2.43984	1.08761e-13	4.99487e-09	3.58869	1.72825	ENSBTAG00000033284(CHCHD7)	21566	FALSE	TRUE	ENSBTAG00000004022(PLAG1) ENSBTAG00000033284(CHCHD7) ENSBTAG00000039031 ENSBTAG00000019145(MOS) ENSBTAG00000028889(U1)
HCW	rs381438810	0	6	39112487	intergenic_region	A	C	0.439006	13.7509	1.8516	1.1154e-13	5.09272e-09	4.71904	2.27261	ENSBTAG00000046561(LCORL)	120375	FALSE	FALSE
HCW	rs110688354	0	6	38650122	intron_variant	C	T	0.433484	13.8851	1.87326	1.24173e-13	5.63674e-09	4.79784	2.31056	ENSBTAG00000005932(FAM184B)	Within	FALSE	FALSE	ENSBTAG00000005989(LAP3) ENSBTAG00000019441(MED28) ENSBTAG00000005932(FAM184B)
HCW	rs109979344	0	6	39111701	intergenic_region	T	C	0.438128	13.6965	1.85058	1.34963e-13	6.09134e-09	4.67973	2.25367	ENSBTAG00000046561(LCORL)	119589	FALSE	FALSE
HCW	rs110862613	0	6	39358272	intergenic_region	A	C	0.382279	14.034	1.92362	2.97267e-13	1.334e-08	4.71301	2.2697	ENSBTAG00000046561(LCORL)	366160	FALSE	FALSE
HCW	rs137211057	0	14	25022815	intergenic_region	G	C	0.124121	-17.7598	2.43702	3.15731e-13	1.40881e-08	3.47479	1.6734	ENSBTAG00000004022(PLAG1)	13519	FALSE	TRUE	ENSBTAG00000019147(RPS20) ENSBTAG00000004022(PLAG1) ENSBTAG00000033284(CHCHD7) ENSBTAG00000039031 ENSBTAG00000019145(MOS) ENSBTAG00000045097(snoU54) ENSBTAG00000028889(U1)
HCW	rs136369910	0	14	25019900	intergenic_region	G	A	0.123996	-17.7226	2.43758	3.57975e-13	1.58828e-08	3.45725	1.66495	ENSBTAG00000004022(PLAG1)	10604	FALSE	TRUE	ENSBTAG00000019147(RPS20) ENSBTAG00000004022(PLAG1) ENSBTAG00000033284(CHCHD7) ENSBTAG00000039031 ENSBTAG00000019145(MOS) ENSBTAG00000045097(snoU54) ENSBTAG00000028889(U1)
HCW	rs132960352	0	14	25031172	intergenic_region	I	D	0.125753	-17.577	2.42065	3.83442e-13	1.69171e-08	3.44195	1.65758	ENSBTAG00000033284(CHCHD7)	21713	FALSE	TRUE	ENSBTAG00000004022(PLAG1) ENSBTAG00000033284(CHCHD7) ENSBTAG00000039031 ENSBTAG00000019145(MOS) ENSBTAG00000028889(U1)
HCW	Chr6:39356707	0	6	39356707	intergenic_region	D	I	0.384036	13.9528	1.92242	3.93063e-13	1.72447e-08	4.66673	2.24741	ENSBTAG00000046561(LCORL)	364595	FALSE	FALSE
HCW	rs110584944	0	6	39358259	intergenic_region	G	A	0.382405	13.9241	1.92266	4.41878e-13	1.92787e-08	4.64007	2.23457	ENSBTAG00000046561(LCORL)	366147	FALSE	FALSE
HCW	rs109264437	0	6	39355517	intergenic_region	A	G	0.382154	13.8334	1.92148	6.05017e-13	2.62504e-08	4.57867	2.20501	ENSBTAG00000046561(LCORL)	363405	FALSE	FALSE
HCW	rs109170003	0	6	39357352	intergenic_region	A	G	0.386546	13.8786	1.92869	6.20655e-13	2.6781e-08	4.62847	2.22899	ENSBTAG00000046561(LCORL)	365240	FALSE	FALSE
HCW	rs110952634	0	6	39356816	intergenic_region	T	C	0.386797	13.8624	1.92808	6.49192e-13	2.77078e-08	4.61878	2.22432	ENSBTAG00000046561(LCORL)	364704	FALSE	FALSE
HCW	rs109084808	0	6	39357583	intergenic_region	T	C	0.386797	13.8624	1.92808	6.49192e-13	2.77078e-08	4.61878	2.22432	ENSBTAG00000046561(LCORL)	365471	FALSE	FALSE
HCW	rs136542559	0	6	38655605	intron_variant	C	T	0.415663	13.6049	1.89292	6.60933e-13	2.79056e-08	4.55573	2.19396	ENSBTAG00000005932(FAM184B)	Within	FALSE	FALSE	ENSBTAG00000005989(LAP3) ENSBTAG00000019441(MED28) ENSBTAG00000005932(FAM184B)
HCW	rs381693948	0	6	38659667	intron_variant	T	C	0.415663	13.6049	1.89292	6.60933e-13	2.79056e-08	4.55573	2.19396	ENSBTAG00000005932(FAM184B)	Within	FALSE	FALSE	ENSBTAG00000005989(LAP3) ENSBTAG00000019441(MED28) ENSBTAG00000005932(FAM184B)
HCW	rs109849093	0	6	38644886	intron_variant	G	A	0.426958	13.5357	1.88987	7.93781e-13	3.33355e-08	4.54251	2.18759	ENSBTAG00000005932(FAM184B)	Within	FALSE	FALSE	ENSBTAG00000005989(LAP3) ENSBTAG00000019441(MED28) ENSBTAG00000005932(FAM184B)
HCW	rs110785403	0	6	39356841	intergenic_region	A	G	0.386546	13.7929	1.92821	8.47756e-13	3.54128e-08	4.57148	2.20155	ENSBTAG00000046561(LCORL)	364729	FALSE	FALSE
HCW	rs110903673	0	6	39358387	intergenic_region	A	G	0.385793	13.7777	1.92823	8.9818e-13	3.73206e-08	4.55812	2.19511	ENSBTAG00000046561(LCORL)	366275	FALSE	FALSE
HCW	rs110687678	0	6	39356017	intergenic_region	C	T	0.381903	13.706	1.91948	9.30102e-13	3.84436e-08	4.49359	2.16404	ENSBTAG00000046561(LCORL)	363905	FALSE	FALSE
HCW	rs109746347	0	6	39355142	intergenic_region	A	C	0.382279	13.6374	1.91995	1.22051e-12	5.01828e-08	4.4504	2.14323	ENSBTAG00000046561(LCORL)	363030	FALSE	FALSE
HCW	rs109936817	0	6	39356766	intergenic_region	T	C	0.387048	13.6775	1.92866	1.3247e-12	5.41831e-08	4.49746	2.1659	ENSBTAG00000046561(LCORL)	364654	FALSE	FALSE
HCW	rs110793327	0	6	38647897	intron_variant	C	T	0.427209	13.3558	1.88462	1.37303e-12	5.58689e-08	4.42323	2.13015	ENSBTAG00000005932(FAM184B)	Within	FALSE	FALSE	ENSBTAG00000005989(LAP3) ENSBTAG00000019441(MED28) ENSBTAG00000005932(FAM184B)
HCW	rs208064599	0	6	39457753	intergenic_region	A	G	0.258785	14.4634	2.05101	1.76518e-12	7.14553e-08	4.06618	1.9582	ENSBTAG00000046561(LCORL)	465641	FALSE	FALSE
HCW	rs133230814	0	14	25061179	downstream_gene_variant	C	T	0.121737	-17.1932	2.44383	1.98745e-12	8.00403e-08	3.20275	1.54239	ENSBTAG00000033284(CHCHD7)	2400	FALSE	TRUE	ENSBTAG00000004022(PLAG1) ENSBTAG00000033284(CHCHD7) ENSBTAG00000039031 ENSBTAG00000018570(SDR16C5)
HCW	rs110284116	0	6	38642607	intron_variant	T	A	0.40876	13.3634	1.90265	2.16254e-12	8.66474e-08	4.3735	2.1062	ENSBTAG00000005932(FAM184B)	Within	FALSE	FALSE	ENSBTAG00000005989(LAP3) ENSBTAG00000019441(MED28) ENSBTAG00000005932(FAM184B)
HCW	rs210842564	0	6	38655166	intron_variant	C	T	0.418926	13.3151	1.90013	2.42649e-12	9.67296e-08	4.37341	2.10616	ENSBTAG00000005932(FAM184B)	Within	FALSE	FALSE	ENSBTAG00000005989(LAP3) ENSBTAG00000019441(MED28) ENSBTAG00000005932(FAM184B)
HCW	rs109705741	0	6	38936749	intron_variant	T	G	0.478665	12.746	1.82173	2.62179e-12	1.03987e-07	4.10827	1.97847	ENSBTAG00000046561(LCORL)	Within	FALSE	TRUE	ENSBTAG00000046561(LCORL)
HCW	rs110381228	0	6	39356545	intergenic_region	G	T	0.386421	13.4269	1.92908	3.39695e-12	1.34055e-07	4.33157	2.08601	ENSBTAG00000046561(LCORL)	364433	FALSE	FALSE
HCW	rs137536385	0	6	38665708	intron_variant	C	A	0.48243	-12.0325	1.73636	4.21648e-12	1.65565e-07	3.66335	1.7642	ENSBTAG00000005932(FAM184B)	Within	FALSE	FALSE	ENSBTAG00000005989(LAP3) ENSBTAG00000019441(MED28) ENSBTAG00000005932(FAM184B)
HCW	rs110395441	103	14	24930535	intergenic_region	G	A	0.144955	-16.7407	2.41687	4.31037e-12	1.68409e-07	3.51991	1.69513	ENSBTAG00000020034(LYN)	9822	TRUE	TRUE	ENSBTAG00000020034(LYN) ENSBTAG00000019147(RPS20) ENSBTAG00000019145(MOS) ENSBTAG00000045097(snoU54) ENSBTAG00000028889(U1)
HCW	rs385811577	0	6	38663718	intron_variant	A	C	0.482179	-12.005	1.73647	4.73027e-12	1.839e-07	3.64649	1.75608	ENSBTAG00000005932(FAM184B)	Within	FALSE	FALSE	ENSBTAG00000005989(LAP3) ENSBTAG00000019441(MED28) ENSBTAG00000005932(FAM184B)
HCW	rs133995703	0	14	24941324	intergenic_region	G	A	0.148343	-16.58	2.39912	4.81725e-12	1.85445e-07	3.51936	1.69486	ENSBTAG00000019147(RPS20)	13755	FALSE	TRUE	ENSBTAG00000020034(LYN) ENSBTAG00000019147(RPS20) ENSBTAG00000004022(PLAG1) ENSBTAG00000019145(MOS) ENSBTAG00000045097(snoU54) ENSBTAG00000028889(U1)
HCW	Chr14:24944731	0	14	24944731	intergenic_region	D	I	0.148343	-16.58	2.39912	4.81725e-12	1.85445e-07	3.51936	1.69486	ENSBTAG00000019147(RPS20)	10348	FALSE	TRUE	ENSBTAG00000020034(LYN) ENSBTAG00000019147(RPS20) ENSBTAG00000004022(PLAG1) ENSBTAG00000019145(MOS) ENSBTAG00000045097(snoU54) ENSBTAG00000028889(U1)
HCW	rs108949025	0	14	24954981	downstream_gene_variant	C	T	0.148594	-16.5412	2.39632	5.10002e-12	1.95373e-07	3.5078	1.68929	ENSBTAG00000019147(RPS20)	98	FALSE	TRUE	ENSBTAG00000020034(LYN) ENSBTAG00000019147(RPS20) ENSBTAG00000004022(PLAG1) ENSBTAG00000019145(MOS) ENSBTAG00000045097(snoU54) ENSBTAG00000028889(U1)
HCW	rs109491383	0	6	38882422	intron_variant	A	G	0.477535	12.5359	1.82024	5.69996e-12	2.13157e-07	3.97316	1.9134	ENSBTAG00000046561(LCORL)	Within	FALSE	FALSE	ENSBTAG00000046561(LCORL)
HCW	rs109072703	0	6	38885646	intron_variant	A	T	0.477535	12.5359	1.82024	5.69996e-12	2.13157e-07	3.97316	1.9134	ENSBTAG00000046561(LCORL)	Within	FALSE	FALSE	ENSBTAG00000046561(LCORL)
HCW	rs109535357	0	6	38887130	intron_variant	G	A	0.477535	12.5359	1.82024	5.69996e-12	2.13157e-07	3.97316	1.9134	ENSBTAG00000046561(LCORL)	Within	FALSE	FALSE	ENSBTAG00000046561(LCORL)
HCW	rs207792423	0	6	38888255	intron_variant	C	T	0.477535	12.5359	1.82024	5.69996e-12	2.13157e-07	3.97316	1.9134	ENSBTAG00000046561(LCORL)	Within	FALSE	FALSE	ENSBTAG00000046561(LCORL)
HCW	rs110893547	0	6	38890112	intron_variant	T	A	0.477535	12.5359	1.82024	5.69996e-12	2.13157e-07	3.97316	1.9134	ENSBTAG00000046561(LCORL)	Within	FALSE	FALSE	ENSBTAG00000046561(LCORL)
HCW	rs109257757	0	6	38926006	intron_variant	T	C	0.477786	12.4873	1.81988	6.80859e-12	2.48694e-07	3.94259	1.89868	ENSBTAG00000046561(LCORL)	Within	FALSE	TRUE	ENSBTAG00000046561(LCORL)
HCW	rs110337968	0	6	38933922	intron_variant	T	C	0.477786	12.4873	1.81988	6.80859e-12	2.48694e-07	3.94259	1.89868	ENSBTAG00000046561(LCORL)	Within	FALSE	TRUE	ENSBTAG00000046561(LCORL)
HCW	rs110551448	0	6	38946591	intron_variant	C	T	0.477786	12.4873	1.81988	6.80859e-12	2.48694e-07	3.94259	1.89868	ENSBTAG00000046561(LCORL)	Within	FALSE	TRUE	ENSBTAG00000046561(LCORL)
HCW	rs208326979	0	6	38953127	intron_variant	T	C	0.477786	12.4873	1.81988	6.80859e-12	2.48694e-07	3.94259	1.89868	ENSBTAG00000046561(LCORL)	Within	FALSE	TRUE	ENSBTAG00000046561(LCORL)
HCW	rs110128085	0	6	38955154	intron_variant	G	T	0.477786	12.4873	1.81988	6.80859e-12	2.48694e-07	3.94259	1.89868	ENSBTAG00000046561(LCORL)	Within	FALSE	TRUE	ENSBTAG00000046561(LCORL)
HCW	rs110293947	0	6	38913188	intron_variant	C	G	0.477786	12.4865	1.82116	7.06478e-12	2.56857e-07	3.94209	1.89844	ENSBTAG00000046561(LCORL)	Within	FALSE	TRUE	ENSBTAG00000046561(LCORL)
HCW	rs110519577	0	6	38910513	intron_variant	A	G	0.477159	12.4726	1.82038	7.30028e-12	2.64196e-07	3.93287	1.894	ENSBTAG00000046561(LCORL)	Within	FALSE	TRUE	ENSBTAG00000046561(LCORL)
HCW	rs110520055	0	6	38667368	intron_variant	C	T	0.48243	-11.8849	1.73604	7.59462e-12	2.73588e-07	3.57402	1.72119	ENSBTAG00000005932(FAM184B)	Within	FALSE	FALSE	ENSBTAG00000005989(LAP3) ENSBTAG00000019441(MED28) ENSBTAG00000005932(FAM184B)
HCW	Chr6:39214218	0	6	39214218	intergenic_region	A	C	0.44252	-11.5581	1.68975	7.91233e-12	2.83731e-07	3.33963	1.6083	ENSBTAG00000046561(LCORL)	222106	FALSE	FALSE
HCW	rs110470694	0	6	39043560	intergenic_region	T	C	0.404367	12.944	1.894	8.24615e-12	2.94358e-07	4.08935	1.96936	ENSBTAG00000046561(LCORL)	51448	FALSE	FALSE	ENSBTAG00000046561(LCORL)
HCW	rs382462900	199	6	38429007	intergenic_region	A	G	0.31501	12.7697	1.8754	9.82461e-12	3.49116e-07	3.5656	1.71713	ENSBTAG00000000470(IBSP)	105702	TRUE	FALSE
HCW	rs109028229	0	6	39060985	intergenic_region	A	G	0.412149	12.8342	1.89305	1.20486e-11	4.26217e-07	4.0441	1.94757	ENSBTAG00000046561(LCORL)	68873	FALSE	FALSE	ENSBTAG00000046561(LCORL)
HCW	rs207848674	0	6	39456447	intergenic_region	T	C	0.24636	14.3011	2.11569	1.38409e-11	4.87424e-07	3.84801	1.85313	ENSBTAG00000046561(LCORL)	464335	FALSE	FALSE
HCW	rs110919681	0	6	38677314	intergenic_region	G	A	0.482179	-11.7244	1.73481	1.39602e-11	4.8943e-07	3.47802	1.67495	ENSBTAG00000005932(FAM184B)	5008	FALSE	FALSE	ENSBTAG00000019441(MED28) ENSBTAG00000005932(FAM184B)
HCW	rs109783627	0	6	39036891	intergenic_region	T	G	0.403363	12.7981	1.8953	1.45268e-11	5.07031e-07	3.99448	1.92367	ENSBTAG00000046561(LCORL)	44779	FALSE	FALSE	ENSBTAG00000046561(LCORL)
HCW	rs207885599	0	6	39477028	intergenic_region	A	G	0.256903	13.8767	2.05609	1.48802e-11	5.17068e-07	3.7252	1.79399	ENSBTAG00000046561(LCORL)	484916	FALSE	FALSE
HCW	rs132972164	0	14	24965907	upstream_gene_variant	C	T	0.147214	-16.1916	2.40901	1.80158e-11	6.23268e-07	3.33527	1.60621	ENSBTAG00000028889(U1)	4609	FALSE	TRUE	ENSBTAG00000020034(LYN) ENSBTAG00000019147(RPS20) ENSBTAG00000004022(PLAG1) ENSBTAG00000019145(MOS) ENSBTAG00000045097(snoU54) ENSBTAG00000028889(U1)
HCW	rs109643030	0	14	24918085	intron_variant	A	G	0.146335	-16.1988	2.41547	1.99675e-11	6.87759e-07	3.32173	1.59969	ENSBTAG00000020034(LYN)	Within	FALSE	TRUE	ENSBTAG00000020034(LYN) ENSBTAG00000019147(RPS20) ENSBTAG00000019145(MOS) ENSBTAG00000045097(snoU54) ENSBTAG00000028889(U1)
HCW	rs109370740	0	14	24929345	intergenic_region	C	T	0.144327	-16.211	2.41951	2.08242e-11	7.14135e-07	3.2888	1.58383	ENSBTAG00000020034(LYN)	8632	FALSE	TRUE	ENSBTAG00000020034(LYN) ENSBTAG00000019147(RPS20) ENSBTAG00000019145(MOS) ENSBTAG00000045097(snoU54) ENSBTAG00000028889(U1)
HCW	rs109373269	0	6	38666516	intron_variant	T	C	0.500377	11.6782	1.74759	2.34958e-11	8.0225e-07	3.45505	1.66389	ENSBTAG00000005932(FAM184B)	Within	FALSE	FALSE	ENSBTAG00000005989(LAP3) ENSBTAG00000019441(MED28) ENSBTAG00000005932(FAM184B)
HCW	rs109891974	0	6	39155706	intergenic_region	G	A	0.452309	12.0706	1.81968	3.28154e-11	1.11561e-06	3.65756	1.76142	ENSBTAG00000046561(LCORL)	163594	FALSE	FALSE
HCW	rs136960954	0	6	38671908	synonymous_variant	C	T	0.477912	-11.4595	1.72853	3.36535e-11	1.13917e-06	3.32036	1.59903	ENSBTAG00000005932(FAM184B)	Within	FALSE	FALSE	ENSBTAG00000019441(MED28) ENSBTAG00000005932(FAM184B)
HCW	rs41934045	123	20	4563925	intron_variant	A	G	0.22239	13.219	1.99761	3.65531e-11	1.23201e-06	3.06222	1.47471	ENSBTAG00000015955(ERGIC1)	Within	TRUE	FALSE	ENSBTAG00000015955(ERGIC1) ENSBTAG00000015099(RPL26L1)
HCW	rs41933241	0	20	4534887	intron_variant	A	C	0.232304	12.7511	1.92715	3.67624e-11	1.23377e-06	2.93835	1.41506	ENSBTAG00000015955(ERGIC1)	Within	FALSE	FALSE	ENSBTAG00000015955(ERGIC1)
HCW	Chr6:39479017	0	6	39479017	intergenic_region	A	G	0.260668	13.4211	2.0376	4.49662e-11	1.50268e-06	3.51776	1.69409	ENSBTAG00000046561(LCORL)	486905	FALSE	FALSE
HCW	rs109620382	0	6	38667981	intron_variant	G	C	0.477786	-11.3883	1.7312	4.75875e-11	1.58354e-06	3.27916	1.57918	ENSBTAG00000005932(FAM184B)	Within	FALSE	FALSE	ENSBTAG00000005989(LAP3) ENSBTAG00000019441(MED28) ENSBTAG00000005932(FAM184B)
HCW	Chr6:38679424	0	6	38679424	intergenic_region	I	D	0.499121	11.4778	1.74808	5.16976e-11	1.71305e-06	3.33748	1.60727	ENSBTAG00000005932(FAM184B)	7118	FALSE	FALSE	ENSBTAG00000005932(FAM184B)
HCW	rs110195447	0	6	38666029	intron_variant	A	G	0.475904	-11.3764	1.73499	5.48827e-11	1.80337e-06	3.27117	1.57534	ENSBTAG00000005932(FAM184B)	Within	FALSE	FALSE	ENSBTAG00000005989(LAP3) ENSBTAG00000019441(MED28) ENSBTAG00000005932(FAM184B)
HCW	rs110770764	0	6	38666081	intron_variant	T	C	0.475904	-11.3764	1.73499	5.48827e-11	1.80337e-06	3.27117	1.57534	ENSBTAG00000005932(FAM184B)	Within	FALSE	FALSE	ENSBTAG00000005989(LAP3) ENSBTAG00000019441(MED28) ENSBTAG00000005932(FAM184B)
HCW	Chr6:38678967	0	6	38678967	intergenic_region	C	T	0.447164	-11.1813	1.70722	5.77536e-11	1.8898e-06	3.13192	1.50828	ENSBTAG00000005932(FAM184B)	6661	FALSE	FALSE	ENSBTAG00000005932(FAM184B)
HCW	rs211424425	0	6	39481732	intergenic_region	C	T	0.238077	14.0618	2.14729	5.80745e-11	1.89241e-06	3.63474	1.75043	ENSBTAG00000046561(LCORL)	489620	FALSE	FALSE
HCW	rs109116062	0	14	24909247	intron_variant	C	T	0.146335	-15.8271	2.418	5.9283e-11	1.92381e-06	3.17104	1.52711	ENSBTAG00000020034(LYN)	Within	FALSE	TRUE	ENSBTAG00000020034(LYN) ENSBTAG00000019147(RPS20) ENSBTAG00000019145(MOS) ENSBTAG00000045097(snoU54) ENSBTAG00000028889(U1)
HCW	rs110770758	0	6	39178741	intergenic_region	C	T	0.43248	12.2289	1.87033	6.21829e-11	2.00961e-06	3.7195	1.79125	ENSBTAG00000046561(LCORL)	186629	FALSE	TRUE
HCW	rs133832329	0	14	24920882	downstream_gene_variant	C	T	0.142319	-15.7913	2.42876	7.9362e-11	2.55429e-06	3.08452	1.48545	ENSBTAG00000020034(LYN)	169	FALSE	TRUE	ENSBTAG00000020034(LYN) ENSBTAG00000019147(RPS20) ENSBTAG00000019145(MOS) ENSBTAG00000045097(snoU54) ENSBTAG00000028889(U1)
HCW	rs110867784	0	6	38668893	missense_variant	T	C	0.476155	-11.2488	1.73289	8.50729e-11	2.72692e-06	3.19835	1.54027	ENSBTAG00000005932(FAM184B)	Within	FALSE	FALSE	ENSBTAG00000005989(LAP3) ENSBTAG00000019441(MED28) ENSBTAG00000005932(FAM184B)
HCW	rs110144371	0	14	24895889	intron_variant	T	G	0.148469	-15.4884	2.38927	9.02367e-11	2.87163e-06	3.07335	1.48007	ENSBTAG00000020034(LYN)	Within	FALSE	TRUE	ENSBTAG00000020034(LYN) ENSBTAG00000019147(RPS20) ENSBTAG00000045097(snoU54)
HCW	rs134305684	0	14	25059742	downstream_gene_variant	G	A	0.114458	-16.0734	2.47968	9.04861e-11	2.87163e-06	2.65359	1.27792	ENSBTAG00000033284(CHCHD7)	963	FALSE	TRUE	ENSBTAG00000004022(PLAG1) ENSBTAG00000033284(CHCHD7) ENSBTAG00000039031 ENSBTAG00000018570(SDR16C5)
HCW	rs41934049	0	20	4563595	intron_variant	T	C	0.225151	12.8195	1.9778	9.06845e-11	2.87163e-06	2.90533	1.39916	ENSBTAG00000015955(ERGIC1)	Within	FALSE	FALSE	ENSBTAG00000015955(ERGIC1) ENSBTAG00000015099(RPL26L1)
HCW	rs379024108	0	6	39368640	intergenic_region	D	I	0.440763	11.7167	1.80832	9.2128e-11	2.90562e-06	3.42905	1.65137	ENSBTAG00000046561(LCORL)	376528	FALSE	FALSE
HCW	rs210616148	0	6	39368193	intergenic_region	T	G	0.441893	11.72	1.80924	9.30325e-11	2.91904e-06	3.43283	1.65319	ENSBTAG00000046561(LCORL)	376081	FALSE	FALSE
HCW	rs109801856	0	14	24898463	intron_variant	C	A	0.148845	-15.5019	2.39322	9.32967e-11	2.91904e-06	3.08514	1.48575	ENSBTAG00000020034(LYN)	Within	FALSE	TRUE	ENSBTAG00000020034(LYN) ENSBTAG00000019147(RPS20) ENSBTAG00000045097(snoU54)
HCW	rs208058845	0	6	39482779	intergenic_region	T	C	0.217746	14.4862	2.24741	1.15066e-10	3.58586e-06	3.62218	1.74438	ENSBTAG00000046561(LCORL)	490667	FALSE	FALSE
HCW	rs42447756	0	6	39346371	intergenic_region	A	C	0.484312	11.4632	1.78976	1.50458e-10	4.67027e-06	3.32573	1.60161	ENSBTAG00000046561(LCORL)	354259	FALSE	FALSE
HCW	rs110454374	0	6	39214997	intergenic_region	C	T	0.485693	-10.8886	1.70343	1.63565e-10	5.05713e-06	3.00117	1.44531	ENSBTAG00000046561(LCORL)	222885	FALSE	FALSE
HCW	rs110804364	0	6	38832134	intergenic_region	A	G	0.458333	11.6052	1.81863	1.75611e-10	5.40828e-06	3.3883	1.63174	ENSBTAG00000046561(LCORL)	8760	FALSE	FALSE	ENSBTAG00000021582(NCAPG) ENSBTAG00000046561(LCORL)
HCW	rs109578796	0	6	39214369	intergenic_region	C	A	0.45369	-10.8121	1.69613	1.83532e-10	5.63014e-06	2.93617	1.41401	ENSBTAG00000046561(LCORL)	222257	FALSE	FALSE
HCW	rs110124678	0	6	38840420	downstream_gene_variant	C	T	0.458208	11.5787	1.81895	1.94531e-10	5.94433e-06	3.3727	1.62423	ENSBTAG00000046561(LCORL)	474	FALSE	FALSE	ENSBTAG00000021582(NCAPG) ENSBTAG00000046561(LCORL)
HCW	Chr6:39131710	0	6	39131710	intergenic_region	A	G	0.444528	12.1014	1.90448	2.0951e-10	6.37723e-06	3.66434	1.76468	ENSBTAG00000046561(LCORL)	139598	FALSE	FALSE
HCW	rs42447738	0	6	39352543	intergenic_region	T	G	0.460467	-11.4355	1.80242	2.2314e-10	6.76589e-06	3.29223	1.58548	ENSBTAG00000046561(LCORL)	360431	FALSE	FALSE
HCW	rs383638885	215	6	38031945	downstream_gene_variant	G	C	0.27874	12.1136	1.91267	2.39946e-10	7.24749e-06	2.98951	1.4397	ENSBTAG00000017704(ABCG2)	1362	TRUE	FALSE	ENSBTAG00000017704(ABCG2) ENSBTAG00000020031(PKD2)
HCW	rs110395260	0	6	38755383	upstream_gene_variant	A	T	0.45758	11.5159	1.82298	2.66612e-10	8.02207e-06	3.3355	1.60632	ENSBTAG00000011973(DCAF16)	486	FALSE	TRUE	ENSBTAG00000021582(NCAPG) ENSBTAG00000011973(DCAF16)
HCW	rs29003311	0	6	38039243	downstream_gene_variant	T	A	0.242846	12.5259	1.98362	2.70755e-10	8.11563e-06	2.92345	1.40788	ENSBTAG00000020031(PKD2)	1628	FALSE	FALSE	ENSBTAG00000017704(ABCG2) ENSBTAG00000020031(PKD2)
HCW	rs108945859	0	6	38849296	intron_variant	C	T	0.4562	11.4983	1.82455	2.93793e-10	8.64127e-06	3.32372	1.60064	ENSBTAG00000046561(LCORL)	Within	FALSE	FALSE	ENSBTAG00000021582(NCAPG) ENSBTAG00000046561(LCORL)
HCW	rs110305942	0	6	38852093	intron_variant	G	A	0.4562	11.4983	1.82455	2.93793e-10	8.64127e-06	3.32372	1.60064	ENSBTAG00000046561(LCORL)	Within	FALSE	FALSE	ENSBTAG00000021582(NCAPG) ENSBTAG00000046561(LCORL)
HCW	Chr6:38867090	0	6	38867090	intron_variant	I	D	0.4562	11.4983	1.82455	2.93793e-10	8.64127e-06	3.32372	1.60064	ENSBTAG00000046561(LCORL)	Within	FALSE	FALSE	ENSBTAG00000021582(NCAPG) ENSBTAG00000046561(LCORL)
HCW	rs109711776	0	6	38871462	intron_variant	T	A	0.4562	11.4983	1.82455	2.93793e-10	8.64127e-06	3.32372	1.60064	ENSBTAG00000046561(LCORL)	Within	FALSE	FALSE	ENSBTAG00000021582(NCAPG) ENSBTAG00000046561(LCORL)
HCW	Chr6:38872917	0	6	38872917	intron_variant	T	C	0.4562	11.4983	1.82455	2.93793e-10	8.64127e-06	3.32372	1.60064	ENSBTAG00000046561(LCORL)	Within	FALSE	FALSE	ENSBTAG00000021582(NCAPG) ENSBTAG00000046561(LCORL)
HCW	rs110978787	0	6	38740886	intergenic_region	T	C	0.457078	11.4912	1.82383	2.96536e-10	8.6894e-06	3.32064	1.59916	ENSBTAG00000011973(DCAF16)	13529	FALSE	TRUE	ENSBTAG00000005932(FAM184B) ENSBTAG00000021582(NCAPG) ENSBTAG00000011973(DCAF16)
HCW	rs43702348	0	6	38055030	intron_variant	C	T	0.245231	12.5244	1.98803	2.97839e-10	8.69514e-06	2.94216	1.41689	ENSBTAG00000020031(PKD2)	Within	FALSE	FALSE	ENSBTAG00000017704(ABCG2) ENSBTAG00000020031(PKD2) ENSBTAG00000005260(SPP1)
HCW	rs211668711	0	6	38737197	intergenic_region	A	G	0.457204	11.4831	1.82361	3.03714e-10	8.83382e-06	3.3161	1.59698	ENSBTAG00000011973(DCAF16)	17218	FALSE	TRUE	ENSBTAG00000005932(FAM184B) ENSBTAG00000021582(NCAPG) ENSBTAG00000011973(DCAF16)
HCW	rs41933260	0	20	4530706	intron_variant	T	C	0.242344	11.9146	1.89298	3.09145e-10	8.9586e-06	2.64135	1.27203	ENSBTAG00000015955(ERGIC1)	Within	FALSE	FALSE	ENSBTAG00000015955(ERGIC1)
HCW	rs42447754	0	6	39346654	intergenic_region	G	A	0.499498	10.9371	1.73888	3.17985e-10	9.18089e-06	3.03045	1.45941	ENSBTAG00000046561(LCORL)	354542	FALSE	FALSE
HCW	rs109713296	0	6	38858177	intron_variant	C	T	0.455949	11.4598	1.82315	3.26402e-10	9.37421e-06	3.30121	1.5898	ENSBTAG00000046561(LCORL)	Within	FALSE	FALSE	ENSBTAG00000021582(NCAPG) ENSBTAG00000046561(LCORL)
HCW	rs380242059	0	6	38404936	intergenic_region	G	C	0.329568	11.6887	1.85967	3.27068e-10	9.37421e-06	3.05911	1.47321	ENSBTAG00000000470(IBSP)	81631	FALSE	FALSE
HCW	rs207496787	0	6	38813434	downstream_gene_variant	T	A	0.458835	11.4138	1.81961	3.54939e-10	1.0136e-05	3.278	1.57863	ENSBTAG00000021582(NCAPG)	1383	FALSE	FALSE	ENSBTAG00000021582(NCAPG) ENSBTAG00000046561(LCORL) ENSBTAG00000011973(DCAF16)
HCW	Chr6:38031927	0	6	38031927	downstream_gene_variant	I	D	0.243474	12.3835	1.9746	3.57807e-10	1.01809e-05	2.86237	1.37847	ENSBTAG00000017704(ABCG2)	1344	FALSE	FALSE	ENSBTAG00000017704(ABCG2) ENSBTAG00000020031(PKD2)
HCW	rs379786302	0	6	39476941	intergenic_region	T	A	0.21988	14.0293	2.23744	3.60531e-10	1.02214e-05	3.42123	1.6476	ENSBTAG00000046561(LCORL)	484829	FALSE	FALSE
HCW	rs109237089	0	6	39094195	intergenic_region	T	C	0.495105	11.4051	1.82209	3.86536e-10	1.09192e-05	3.29503	1.58683	ENSBTAG00000046561(LCORL)	102083	FALSE	FALSE
HCW	rs381721331	0	6	39470558	intergenic_region	D	I	0.220507	13.9669	2.2353	4.1481e-10	1.1676e-05	3.3978	1.63632	ENSBTAG00000046561(LCORL)	478446	FALSE	FALSE
HCW	rs210641077	0	6	39008428	intergenic_region	T	G	0.456702	11.3944	1.82473	4.25346e-10	1.19298e-05	3.2645	1.57213	ENSBTAG00000046561(LCORL)	16316	FALSE	FALSE	ENSBTAG00000046561(LCORL)
HCW	Chr6:38043223	0	6	38043223	intron_variant	D	I	0.243097	12.3747	1.98231	4.30414e-10	1.20289e-05	2.8553	1.37506	ENSBTAG00000020031(PKD2)	Within	FALSE	FALSE	ENSBTAG00000017704(ABCG2) ENSBTAG00000020031(PKD2)
HCW	rs208775608	0	6	39166923	intergenic_region	G	T	0.477661	11.2475	1.80243	4.37065e-10	1.21715e-05	3.1985	1.54034	ENSBTAG00000046561(LCORL)	174811	FALSE	TRUE
HCW	rs110323691	0	6	38030341	intron_variant	G	A	0.243599	12.3138	1.97642	4.65416e-10	1.29152e-05	2.83123	1.36347	ENSBTAG00000017704(ABCG2)	Within	FALSE	FALSE	ENSBTAG00000017704(ABCG2) ENSBTAG00000020031(PKD2)
HCW	rs41933279	0	20	4583717	intron_variant	C	T	0.230798	12.1845	1.95695	4.77692e-10	1.32092e-05	2.67086	1.28624	ENSBTAG00000015955(ERGIC1)	Within	FALSE	FALSE	ENSBTAG00000015955(ERGIC1) ENSBTAG00000015099(RPL26L1) ENSBTAG00000015100(ATP6V0E1)
HCW	Chr6:38386089	0	6	38386089	intergenic_region	T	C	0.265688	12.1246	1.95013	5.05643e-10	1.39331e-05	2.90637	1.39965	ENSBTAG00000000470(IBSP)	62784	FALSE	TRUE	ENSBTAG00000000470(IBSP)
HCW	rs109998054	0	6	38804348	intron_variant	A	G	0.459839	11.3004	1.81808	5.1137e-10	1.40416e-05	3.21425	1.54792	ENSBTAG00000021582(NCAPG)	Within	FALSE	FALSE	ENSBTAG00000021582(NCAPG) ENSBTAG00000046561(LCORL) ENSBTAG00000011973(DCAF16)
HCW	rs110258933	0	20	4530466	intron_variant	C	G	0.240713	11.7442	1.89068	5.24384e-10	1.43488e-05	2.55455	1.23023	ENSBTAG00000015955(ERGIC1)	Within	FALSE	FALSE	ENSBTAG00000015955(ERGIC1)
HCW	rs208932260	0	6	38883815	intron_variant	G	T	0.456451	11.3309	1.82521	5.36607e-10	1.45816e-05	3.22793	1.55452	ENSBTAG00000046561(LCORL)	Within	FALSE	FALSE	ENSBTAG00000046561(LCORL)
HCW	rs110800564	0	6	38910381	intron_variant	A	G	0.456451	11.3309	1.82521	5.36607e-10	1.45816e-05	3.22793	1.55452	ENSBTAG00000046561(LCORL)	Within	FALSE	TRUE	ENSBTAG00000046561(LCORL)
HCW	rs110924882	0	6	39001325	intergenic_region	T	G	0.456325	11.31	1.82347	5.55867e-10	1.50529e-05	3.21589	1.54872	ENSBTAG00000046561(LCORL)	9213	FALSE	FALSE	ENSBTAG00000046561(LCORL)
HCW	rs383023411	0	6	38036012	downstream_gene_variant	A	G	0.245105	12.2997	1.98506	5.7871e-10	1.55683e-05	2.83655	1.36603	ENSBTAG00000020031(PKD2)	4859	FALSE	FALSE	ENSBTAG00000017704(ABCG2) ENSBTAG00000020031(PKD2)
HCW	rs379796058	0	6	38035891	downstream_gene_variant	T	C	0.245356	12.2756	1.98119	5.78864e-10	1.55683e-05	2.8274	1.36162	ENSBTAG00000020031(PKD2)	4980	FALSE	FALSE	ENSBTAG00000017704(ABCG2) ENSBTAG00000020031(PKD2)
HCW	rs379584182	0	6	39368789	intergenic_region	A	T	0.445783	11.2018	1.80855	5.87278e-10	1.5699e-05	3.14153	1.51291	ENSBTAG00000046561(LCORL)	376677	FALSE	FALSE
HCW	rs136370527	0	20	4564618	intron_variant	T	G	0.231426	12.0718	1.94906	5.87853e-10	1.5699e-05	2.62666	1.26496	ENSBTAG00000015955(ERGIC1)	Within	FALSE	FALSE	ENSBTAG00000015955(ERGIC1) ENSBTAG00000015099(RPL26L1)
HCW	rs379787611	0	6	38920929	intron_variant	C	T	0.456325	11.305	1.82541	5.89722e-10	1.5699e-05	3.21305	1.54735	ENSBTAG00000046561(LCORL)	Within	FALSE	TRUE	ENSBTAG00000046561(LCORL)
HCW	Chr6:39494659	0	6	39494659	intergenic_region	T	C	0.214232	14.0109	2.26722	6.41962e-10	1.7032e-05	3.34868	1.61266	ENSBTAG00000046561(LCORL)	502547	FALSE	FALSE
HCW	rs41934050	0	20	4563467	intron_variant	T	C	0.231049	12.0782	1.95534	6.53281e-10	1.72739e-05	2.62645	1.26485	ENSBTAG00000015955(ERGIC1)	Within	FALSE	FALSE	ENSBTAG00000015955(ERGIC1) ENSBTAG00000015099(RPL26L1)
HCW	rs110658091	0	6	38900113	intron_variant	C	T	0.456576	11.2641	1.82426	6.6332e-10	1.7422e-05	3.19012	1.53631	ENSBTAG00000046561(LCORL)	Within	FALSE	TRUE	ENSBTAG00000046561(LCORL)
HCW	rs109166425	0	6	38907372	intron_variant	A	G	0.456576	11.2641	1.82426	6.6332e-10	1.7422e-05	3.19012	1.53631	ENSBTAG00000046561(LCORL)	Within	FALSE	TRUE	ENSBTAG00000046561(LCORL)
HCW	rs42447757	0	6	39342689	intergenic_region	G	A	0.394578	12.0175	1.94671	6.69145e-10	1.75165e-05	3.49609	1.68365	ENSBTAG00000046561(LCORL)	350577	FALSE	FALSE
HCW	rs109092727	0	6	38994174	upstream_gene_variant	G	A	0.456576	11.2567	1.82419	6.79614e-10	1.77314e-05	3.18593	1.53429	ENSBTAG00000046561(LCORL)	2062	FALSE	TRUE	ENSBTAG00000046561(LCORL)
HCW	rs382443194	0	6	38406015	intergenic_region	C	G	0.332831	11.4783	1.86063	6.86981e-10	1.78643e-05	2.96468	1.42774	ENSBTAG00000000470(IBSP)	82710	FALSE	FALSE
HCW	rs110628070	0	6	38798040	intron_variant	T	C	0.458459	11.24	1.82353	7.09976e-10	1.84013e-05	3.17854	1.53073	ENSBTAG00000021582(NCAPG)	Within	FALSE	FALSE	ENSBTAG00000021582(NCAPG) ENSBTAG00000046561(LCORL) ENSBTAG00000011973(DCAF16)
HCW	rs42447751	0	6	39347968	intergenic_region	C	T	0.477661	-10.8861	1.76636	7.1364e-10	1.84354e-05	2.99626	1.44295	ENSBTAG00000046561(LCORL)	355856	FALSE	FALSE
HCW	rs42447734	0	6	39353029	intergenic_region	G	A	0.456702	-11.0705	1.80006	7.74507e-10	1.99422e-05	3.08154	1.48402	ENSBTAG00000046561(LCORL)	360917	FALSE	FALSE
HCW	rs209390477	0	6	38814088	downstream_gene_variant	G	A	0.457957	11.1645	1.81912	8.39469e-10	2.15442e-05	3.13545	1.50998	ENSBTAG00000021582(NCAPG)	2037	FALSE	FALSE	ENSBTAG00000021582(NCAPG) ENSBTAG00000046561(LCORL) ENSBTAG00000011973(DCAF16)
HCW	rs41933328	0	20	4570136	intron_variant	C	G	0.231802	11.9474	1.94758	8.54368e-10	2.16437e-05	2.57573	1.24042	ENSBTAG00000015955(ERGIC1)	Within	FALSE	FALSE	ENSBTAG00000015955(ERGIC1) ENSBTAG00000015099(RPL26L1)
HCW	rs41933319	0	20	4573900	intron_variant	A	G	0.231802	11.9474	1.94758	8.54368e-10	2.16437e-05	2.57573	1.24042	ENSBTAG00000015955(ERGIC1)	Within	FALSE	FALSE	ENSBTAG00000015955(ERGIC1) ENSBTAG00000015099(RPL26L1) ENSBTAG00000015100(ATP6V0E1)
HCW	rs41933313	0	20	4575586	intron_variant	A	G	0.231802	11.9474	1.94758	8.54368e-10	2.16437e-05	2.57573	1.24042	ENSBTAG00000015955(ERGIC1)	Within	FALSE	FALSE	ENSBTAG00000015955(ERGIC1) ENSBTAG00000015099(RPL26L1) ENSBTAG00000015100(ATP6V0E1)
HCW	rs41933311	0	20	4576600	intron_variant	A	G	0.231802	11.9474	1.94758	8.54368e-10	2.16437e-05	2.57573	1.24042	ENSBTAG00000015955(ERGIC1)	Within	FALSE	FALSE	ENSBTAG00000015955(ERGIC1) ENSBTAG00000015099(RPL26L1) ENSBTAG00000015100(ATP6V0E1)
HCW	rs207644359	0	6	38875198	intron_variant	C	A	0.454568	11.1359	1.81728	8.90925e-10	2.24972e-05	3.11568	1.50046	ENSBTAG00000046561(LCORL)	Within	FALSE	FALSE	ENSBTAG00000021582(NCAPG) ENSBTAG00000046561(LCORL)
HCW	rs42447742	0	6	39352160	intergenic_region	C	T	0.446536	-10.9469	1.79113	9.85408e-10	2.48033e-05	3.00117	1.44531	ENSBTAG00000046561(LCORL)	360048	FALSE	FALSE
HCW	rs42447740	0	6	39352451	intergenic_region	G	T	0.457329	-10.9902	1.79943	1.01126e-09	2.52918e-05	3.03766	1.46288	ENSBTAG00000046561(LCORL)	360339	FALSE	FALSE
HCW	rs42447737	0	6	39352553	intergenic_region	A	C	0.457329	-10.9902	1.79943	1.01126e-09	2.52918e-05	3.03766	1.46288	ENSBTAG00000046561(LCORL)	360441	FALSE	FALSE
HCW	rs43702341	0	6	38046082	intron_variant	T	A	0.246235	12.0952	1.98542	1.11497e-09	2.77971e-05	2.75153	1.32509	ENSBTAG00000020031(PKD2)	Within	FALSE	FALSE	ENSBTAG00000017704(ABCG2) ENSBTAG00000020031(PKD2)
HCW	rs41934035	0	20	4566901	intron_variant	T	C	0.232179	11.8411	1.94478	1.13848e-09	2.82934e-05	2.53297	1.21983	ENSBTAG00000015955(ERGIC1)	Within	FALSE	FALSE	ENSBTAG00000015955(ERGIC1) ENSBTAG00000015099(RPL26L1)
HCW	rs136539251	0	6	39182892	intergenic_region	A	G	0.494352	10.8126	1.77777	1.18597e-09	2.93807e-05	2.96147	1.42619	ENSBTAG00000046561(LCORL)	190780	FALSE	TRUE
HCW	rs378196475	0	6	38049978	intron_variant	G	A	0.24636	12.0677	1.98644	1.23969e-09	3.03288e-05	2.73997	1.31952	ENSBTAG00000020031(PKD2)	Within	FALSE	FALSE	ENSBTAG00000017704(ABCG2) ENSBTAG00000020031(PKD2)
HCW	rs378616284	0	6	38051704	intron_variant	G	A	0.24636	12.0677	1.98644	1.23969e-09	3.03288e-05	2.73997	1.31952	ENSBTAG00000020031(PKD2)	Within	FALSE	FALSE	ENSBTAG00000017704(ABCG2) ENSBTAG00000020031(PKD2) ENSBTAG00000005260(SPP1)
HCW	rs384208772	0	6	38052573	intron_variant	A	G	0.24636	12.0677	1.98644	1.23969e-09	3.03288e-05	2.73997	1.31952	ENSBTAG00000020031(PKD2)	Within	FALSE	FALSE	ENSBTAG00000017704(ABCG2) ENSBTAG00000020031(PKD2) ENSBTAG00000005260(SPP1)
HCW	rs379153446	0	6	38052855	intron_variant	A	G	0.24636	12.0677	1.98644	1.23969e-09	3.03288e-05	2.73997	1.31952	ENSBTAG00000020031(PKD2)	Within	FALSE	FALSE	ENSBTAG00000017704(ABCG2) ENSBTAG00000020031(PKD2) ENSBTAG00000005260(SPP1)
HCW	rs42447736	0	6	39352771	intergenic_region	T	C	0.457455	-10.9305	1.79946	1.24506e-09	3.03656e-05	3.00488	1.4471	ENSBTAG00000046561(LCORL)	360659	FALSE	FALSE
HCW	rs109647759	0	6	38795511	intron_variant	C	T	0.458459	11.0792	1.82455	1.26094e-09	3.06577e-05	3.08824	1.48724	ENSBTAG00000021582(NCAPG)	Within	FALSE	FALSE	ENSBTAG00000021582(NCAPG) ENSBTAG00000046561(LCORL) ENSBTAG00000011973(DCAF16)
HCW	rs42447739	0	6	39352537	intergenic_region	T	C	0.456702	-10.9413	1.8048	1.34153e-09	3.25164e-05	3.01004	1.44958	ENSBTAG00000046561(LCORL)	360425	FALSE	FALSE
HCW	rs42447748	0	6	39348559	intergenic_region	C	G	0.481175	10.7151	1.76779	1.3501e-09	3.26234e-05	2.90455	1.39878	ENSBTAG00000046561(LCORL)	356447	FALSE	FALSE
HCW	Chr6:39366909	0	6	39366909	intergenic_region	D	I	0.427585	11.0758	1.82747	1.35494e-09	3.264e-05	3.04261	1.46527	ENSBTAG00000046561(LCORL)	374797	FALSE	FALSE
HCW	rs109495381	0	6	39366379	intergenic_region	A	G	0.427962	11.0518	1.82682	1.45079e-09	3.3937e-05	3.03011	1.45925	ENSBTAG00000046561(LCORL)	374267	FALSE	FALSE
HCW	rs208757496	0	6	38794618	intron_variant	A	G	0.458333	11.0326	1.82387	1.45725e-09	3.3937e-05	3.06219	1.4747	ENSBTAG00000021582(NCAPG)	Within	FALSE	FALSE	ENSBTAG00000021582(NCAPG) ENSBTAG00000046561(LCORL) ENSBTAG00000011973(DCAF16)
HCW	rs109240064	0	6	38795382	intron_variant	C	T	0.458333	11.0326	1.82387	1.45725e-09	3.3937e-05	3.06219	1.4747	ENSBTAG00000021582(NCAPG)	Within	FALSE	FALSE	ENSBTAG00000021582(NCAPG) ENSBTAG00000046561(LCORL) ENSBTAG00000011973(DCAF16)
HCW	rs42447755	0	6	39346553	intergenic_region	C	G	0.470758	-10.6563	1.76169	1.45854e-09	3.3937e-05	2.867	1.3807	ENSBTAG00000046561(LCORL)	354441	FALSE	FALSE
HCW	rs110689339	0	6	39364860	intergenic_region	G	A	0.429091	11.0544	1.82776	1.46621e-09	3.3937e-05	3.03354	1.4609	ENSBTAG00000046561(LCORL)	372748	FALSE	FALSE
HCW	rs109926991	0	6	39366056	intergenic_region	A	G	0.429091	11.0544	1.82776	1.46621e-09	3.3937e-05	3.03354	1.4609	ENSBTAG00000046561(LCORL)	373944	FALSE	FALSE
HCW	rs110265400	0	6	39368572	intergenic_region	T	C	0.429091	11.0544	1.82776	1.46621e-09	3.3937e-05	3.03354	1.4609	ENSBTAG00000046561(LCORL)	376460	FALSE	FALSE
HCW	rs385975593	0	6	39368768	intergenic_region	G	T	0.429091	11.0544	1.82776	1.46621e-09	3.3937e-05	3.03354	1.4609	ENSBTAG00000046561(LCORL)	376656	FALSE	FALSE
HCW	rs109342868	0	6	39368989	intergenic_region	C	T	0.429091	11.0544	1.82776	1.46621e-09	3.3937e-05	3.03354	1.4609	ENSBTAG00000046561(LCORL)	376877	FALSE	FALSE
HCW	rs110609004	0	6	39369116	intergenic_region	G	A	0.429091	11.0544	1.82776	1.46621e-09	3.3937e-05	3.03354	1.4609	ENSBTAG00000046561(LCORL)	377004	FALSE	FALSE
HCW	rs208360963	0	6	39369198	intergenic_region	T	C	0.429091	11.0544	1.82776	1.46621e-09	3.3937e-05	3.03354	1.4609	ENSBTAG00000046561(LCORL)	377086	FALSE	FALSE
HCW	rs109777442	0	6	39370463	intergenic_region	T	A	0.429091	11.0544	1.82776	1.46621e-09	3.3937e-05	3.03354	1.4609	ENSBTAG00000046561(LCORL)	378351	FALSE	FALSE
HCW	rs110522525	0	6	39370672	intergenic_region	A	G	0.429091	11.0544	1.82776	1.46621e-09	3.3937e-05	3.03354	1.4609	ENSBTAG00000046561(LCORL)	378560	FALSE	FALSE
HCW	rs109326577	0	6	39430325	intergenic_region	A	C	0.498243	10.6977	1.76889	1.46928e-09	3.3937e-05	2.8992	1.3962	ENSBTAG00000046561(LCORL)	438213	FALSE	FALSE
HCW	rs378291954	0	6	38444139	intergenic_region	T	C	0.249121	12.312	2.03649	1.48757e-09	3.41585e-05	2.87343	1.38379	ENSBTAG00000045804	97440	FALSE	FALSE
HCW	rs456690469	0	6	38446962	intergenic_region	G	T	0.249121	12.312	2.03649	1.48757e-09	3.41585e-05	2.87343	1.38379	ENSBTAG00000045804	94617	FALSE	FALSE
HCW	Chr6:38048024	0	6	38048024	synonymous_variant	T	G	0.247615	11.9521	1.97947	1.56016e-09	3.57209e-05	2.69692	1.29879	ENSBTAG00000020031(PKD2)	Within	FALSE	FALSE	ENSBTAG00000017704(ABCG2) ENSBTAG00000020031(PKD2)
HCW	rs383867371	0	6	38053489	intron_variant	G	A	0.246235	11.9891	1.98621	1.57837e-09	3.60328e-05	2.70347	1.30194	ENSBTAG00000020031(PKD2)	Within	FALSE	FALSE	ENSBTAG00000017704(ABCG2) ENSBTAG00000020031(PKD2) ENSBTAG00000005260(SPP1)
HCW	rs109838177	0	6	38775080	intron_variant	T	C	0.459714	11.021	1.82633	1.59414e-09	3.62873e-05	3.05715	1.47227	ENSBTAG00000021582(NCAPG)	Within	FALSE	FALSE	ENSBTAG00000021582(NCAPG) ENSBTAG00000046561(LCORL) ENSBTAG00000011973(DCAF16)
HCW	rs110834363	0	6	38939012	intron_variant	C	T	0.455196	10.9968	1.82304	1.61829e-09	3.67306e-05	3.03902	1.46354	ENSBTAG00000046561(LCORL)	Within	FALSE	TRUE	ENSBTAG00000046561(LCORL)
HCW	rs109745564	0	6	39382396	intergenic_region	T	C	0.432605	10.9174	1.81063	1.64353e-09	3.71959e-05	2.96468	1.42774	ENSBTAG00000046561(LCORL)	390284	FALSE	FALSE
HCW	rs110713617	0	6	39187355	intergenic_region	A	G	0.494729	10.7245	1.77941	1.67034e-09	3.76941e-05	2.91346	1.40307	ENSBTAG00000046561(LCORL)	195243	FALSE	TRUE
HCW	rs43349810	38	20	4637730	upstream_gene_variant	T	C	0.267194	11.282	1.87227	1.68256e-09	3.7861e-05	2.52552	1.21625	ENSBTAG00000015100(ATP6V0E1)	3888	TRUE	FALSE	ENSBTAG00000015955(ERGIC1) ENSBTAG00000015099(RPL26L1) ENSBTAG00000015100(ATP6V0E1) ENSBTAG00000002020(CREBRF)
HCW	rs209414476	0	6	39457792	intergenic_region	A	T	0.226657	13.1801	2.18978	1.75586e-09	3.93975e-05	3.08561	1.48598	ENSBTAG00000046561(LCORL)	465680	FALSE	FALSE
HCW	rs110919452	0	6	39179614	intergenic_region	G	A	0.494729	10.7069	1.77905	1.76196e-09	3.94218e-05	2.9039	1.39847	ENSBTAG00000046561(LCORL)	187502	FALSE	TRUE
HCW	Chr6:38783440	0	6	38783440	intron_variant	D	I	0.460216	10.949	1.82373	1.9295e-09	4.30476e-05	3.01782	1.45333	ENSBTAG00000021582(NCAPG)	Within	FALSE	FALSE	ENSBTAG00000021582(NCAPG) ENSBTAG00000046561(LCORL) ENSBTAG00000011973(DCAF16)
HCW	rs110517973	0	6	38785699	intron_variant	G	A	0.46009	10.9422	1.82396	1.98357e-09	4.41286e-05	3.01395	1.45147	ENSBTAG00000021582(NCAPG)	Within	FALSE	FALSE	ENSBTAG00000021582(NCAPG) ENSBTAG00000046561(LCORL) ENSBTAG00000011973(DCAF16)
HCW	rs132716339	0	14	24894467	intron_variant	C	T	0.120231	-15.3743	2.56604	2.07945e-09	4.6131e-05	2.5336	1.22014	ENSBTAG00000020034(LYN)	Within	FALSE	TRUE	ENSBTAG00000020034(LYN) ENSBTAG00000019147(RPS20) ENSBTAG00000045097(snoU54)
HCW	rs109570900	0	6	38777311	missense_variant	G	T	0.459463	10.9328	1.82526	2.10189e-09	4.64974e-05	3.00816	1.44868	ENSBTAG00000021582(NCAPG)	Within	FALSE	FALSE	ENSBTAG00000021582(NCAPG) ENSBTAG00000046561(LCORL) ENSBTAG00000011973(DCAF16)
HCW	rs109312840	0	6	39156426	intergenic_region	C	T	0.496486	10.6581	1.78141	2.19087e-09	4.83297e-05	2.87767	1.38583	ENSBTAG00000046561(LCORL)	164314	FALSE	FALSE
HCW	rs384374164	0	6	38392108	intergenic_region	C	T	0.27121	11.5265	1.92849	2.27312e-09	5.00036e-05	2.66113	1.28155	ENSBTAG00000000470(IBSP)	68803	FALSE	TRUE	ENSBTAG00000000470(IBSP)
HCW	rs380659682	0	6	38072700	intron_variant	G	A	0.245105	11.8777	1.98742	2.28109e-09	5.00388e-05	2.64525	1.2739	ENSBTAG00000020031(PKD2)	Within	FALSE	FALSE	ENSBTAG00000017704(ABCG2) ENSBTAG00000020031(PKD2) ENSBTAG00000005260(SPP1)
HCW	rs109039476	0	14	24894121	intron_variant	C	T	0.129644	-15.0084	2.51365	2.36174e-09	5.16636e-05	2.57561	1.24037	ENSBTAG00000020034(LYN)	Within	FALSE	TRUE	ENSBTAG00000020034(LYN) ENSBTAG00000019147(RPS20) ENSBTAG00000045097(snoU54)
HCW	rs109018025	0	6	39143950	intergenic_region	C	A	0.500126	10.6656	1.78718	2.40407e-09	5.22983e-05	2.88186	1.38785	ENSBTAG00000046561(LCORL)	151838	FALSE	FALSE
HCW	rs110648902	0	6	39144644	intergenic_region	A	C	0.500126	10.6656	1.78718	2.40407e-09	5.22983e-05	2.88186	1.38785	ENSBTAG00000046561(LCORL)	152532	FALSE	FALSE
HCW	rs110071834	0	6	39176569	intergenic_region	T	C	0.495858	10.6553	1.78685	2.4744e-09	5.36795e-05	2.8761	1.38508	ENSBTAG00000046561(LCORL)	184457	FALSE	TRUE
HCW	rs110458346	0	6	39371968	intergenic_region	T	C	0.428715	10.8712	1.82365	2.50339e-09	5.401e-05	2.93318	1.41257	ENSBTAG00000046561(LCORL)	379856	FALSE	FALSE
HCW	rs110263365	0	6	39373427	intergenic_region	T	C	0.428715	10.8712	1.82365	2.50339e-09	5.401e-05	2.93318	1.41257	ENSBTAG00000046561(LCORL)	381315	FALSE	FALSE
HCW	rs109771608	0	6	39145426	intergenic_region	T	C	0.499121	10.6525	1.78719	2.51567e-09	5.41263e-05	2.87478	1.38444	ENSBTAG00000046561(LCORL)	153314	FALSE	FALSE
HCW	rs134958846	0	14	24894463	intron_variant	C	G	0.120105	-15.2882	2.56562	2.53998e-09	5.44769e-05	2.50304	1.20542	ENSBTAG00000020034(LYN)	Within	FALSE	TRUE	ENSBTAG00000020034(LYN) ENSBTAG00000019147(RPS20) ENSBTAG00000045097(snoU54)
HCW	rs378520558	0	6	38439769	intergenic_region	C	T	0.249874	12.0988	2.03052	2.54584e-09	5.44769e-05	2.78037	1.33898	ENSBTAG00000045804	101810	FALSE	FALSE
HCW	rs207911962	0	6	39397261	intergenic_region	T	C	0.428966	10.8465	1.82223	2.64324e-09	5.64074e-05	2.9203	1.40636	ENSBTAG00000046561(LCORL)	405149	FALSE	FALSE
HCW	rs136461506	0	20	4590055	intron_variant	A	G	0.236822	11.532	1.93889	2.71861e-09	5.77022e-05	2.43568	1.17298	ENSBTAG00000015955(ERGIC1)	Within	FALSE	FALSE	ENSBTAG00000015955(ERGIC1) ENSBTAG00000015099(RPL26L1) ENSBTAG00000015100(ATP6V0E1)
HCW	rs43350534	0	20	4594721	intron_variant	T	C	0.236822	11.532	1.93889	2.71861e-09	5.77022e-05	2.43568	1.17298	ENSBTAG00000015955(ERGIC1)	Within	FALSE	FALSE	ENSBTAG00000015955(ERGIC1) ENSBTAG00000015099(RPL26L1) ENSBTAG00000015100(ATP6V0E1)
HCW	rs110324958	0	6	39362658	intergenic_region	A	G	0.429719	10.8768	1.8289	2.72743e-09	5.77334e-05	2.93791	1.41485	ENSBTAG00000046561(LCORL)	370546	FALSE	FALSE
HCW	rs380340267	0	6	38373363	intergenic_region	T	C	0.270457	11.3695	1.91286	2.78589e-09	5.88123e-05	2.58461	1.2447	ENSBTAG00000000470(IBSP)	50058	FALSE	TRUE	ENSBTAG00000000470(IBSP)
HCW	rs42447753	0	6	39346835	intergenic_region	G	C	0.515688	10.3885	1.74813	2.80444e-09	5.90452e-05	2.73137	1.31538	ENSBTAG00000046561(LCORL)	354723	FALSE	FALSE
HCW	rs207673292	0	6	39382378	intergenic_region	T	C	0.436747	10.7199	1.80458	2.84387e-09	5.9556e-05	2.86469	1.37958	ENSBTAG00000046561(LCORL)	390266	FALSE	FALSE
HCW	rs207627473	0	6	39382382	intergenic_region	G	T	0.436747	10.7199	1.80458	2.84387e-09	5.9556e-05	2.86469	1.37958	ENSBTAG00000046561(LCORL)	390270	FALSE	FALSE
HCW	rs382713712	0	6	39359839	intergenic_region	G	A	0.429844	10.8561	1.82897	2.92655e-09	6.11245e-05	2.92695	1.40957	ENSBTAG00000046561(LCORL)	367727	FALSE	FALSE
HCW	rs378410249	0	6	38391267	intergenic_region	G	T	0.272088	11.4425	1.92802	2.94132e-09	6.127e-05	2.6278	1.2655	ENSBTAG00000000470(IBSP)	67962	FALSE	TRUE	ENSBTAG00000000470(IBSP)
HCW	rs137112155	0	6	39149588	intergenic_region	T	C	0.497866	10.6056	1.78857	3.0359e-09	6.30729e-05	2.84948	1.37226	ENSBTAG00000046561(LCORL)	157476	FALSE	FALSE
HCW	rs383078935	0	6	38065891	intron_variant	A	G	0.244854	11.7763	1.98812	3.15437e-09	6.43427e-05	2.59848	1.25138	ENSBTAG00000020031(PKD2)	Within	FALSE	FALSE	ENSBTAG00000017704(ABCG2) ENSBTAG00000020031(PKD2) ENSBTAG00000005260(SPP1)
HCW	rs378560575	0	6	38066333	intron_variant	G	T	0.244854	11.7763	1.98812	3.15437e-09	6.43427e-05	2.59848	1.25138	ENSBTAG00000020031(PKD2)	Within	FALSE	FALSE	ENSBTAG00000017704(ABCG2) ENSBTAG00000020031(PKD2) ENSBTAG00000005260(SPP1)
HCW	rs43702358	0	6	38069869	intron_variant	A	G	0.244854	11.7763	1.98812	3.15437e-09	6.43427e-05	2.59848	1.25138	ENSBTAG00000020031(PKD2)	Within	FALSE	FALSE	ENSBTAG00000017704(ABCG2) ENSBTAG00000020031(PKD2) ENSBTAG00000005260(SPP1)
HCW	rs379181291	0	6	38070748	intron_variant	A	G	0.244854	11.7763	1.98812	3.15437e-09	6.43427e-05	2.59848	1.25138	ENSBTAG00000020031(PKD2)	Within	FALSE	FALSE	ENSBTAG00000017704(ABCG2) ENSBTAG00000020031(PKD2) ENSBTAG00000005260(SPP1)
HCW	rs383626825	0	6	38073208	intron_variant	C	T	0.244854	11.7763	1.98812	3.15437e-09	6.43427e-05	2.59848	1.25138	ENSBTAG00000020031(PKD2)	Within	FALSE	FALSE	ENSBTAG00000017704(ABCG2) ENSBTAG00000020031(PKD2) ENSBTAG00000005260(SPP1)
HCW	rs383940930	0	6	38074197	intron_variant	G	A	0.244854	11.7763	1.98812	3.15437e-09	6.43427e-05	2.59848	1.25138	ENSBTAG00000020031(PKD2)	Within	FALSE	FALSE	ENSBTAG00000017704(ABCG2) ENSBTAG00000020031(PKD2) ENSBTAG00000005260(SPP1)
HCW	rs381663159	0	6	38075438	intron_variant	A	C	0.244854	11.7763	1.98812	3.15437e-09	6.43427e-05	2.59848	1.25138	ENSBTAG00000020031(PKD2)	Within	FALSE	FALSE	ENSBTAG00000017704(ABCG2) ENSBTAG00000020031(PKD2) ENSBTAG00000005260(SPP1)
HCW	rs109790263	0	6	39394194	intergenic_region	A	G	0.42884	10.7945	1.82304	3.19698e-09	6.50429e-05	2.89215	1.39281	ENSBTAG00000046561(LCORL)	402082	FALSE	FALSE
HCW	rs43702351	0	6	38058631	intron_variant	T	C	0.244854	11.7548	1.98818	3.37232e-09	6.77328e-05	2.589	1.24681	ENSBTAG00000020031(PKD2)	Within	FALSE	FALSE	ENSBTAG00000017704(ABCG2) ENSBTAG00000020031(PKD2) ENSBTAG00000005260(SPP1)
HCW	rs43702352	0	6	38060149	intron_variant	C	T	0.244854	11.7548	1.98818	3.37232e-09	6.77328e-05	2.589	1.24681	ENSBTAG00000020031(PKD2)	Within	FALSE	FALSE	ENSBTAG00000017704(ABCG2) ENSBTAG00000020031(PKD2) ENSBTAG00000005260(SPP1)
HCW	rs385095388	0	6	38062359	intron_variant	A	G	0.244854	11.7548	1.98818	3.37232e-09	6.77328e-05	2.589	1.24681	ENSBTAG00000020031(PKD2)	Within	FALSE	FALSE	ENSBTAG00000017704(ABCG2) ENSBTAG00000020031(PKD2) ENSBTAG00000005260(SPP1)
HCW	rs382775850	0	6	38062975	intron_variant	T	C	0.244854	11.7548	1.98818	3.37232e-09	6.77328e-05	2.589	1.24681	ENSBTAG00000020031(PKD2)	Within	FALSE	FALSE	ENSBTAG00000017704(ABCG2) ENSBTAG00000020031(PKD2) ENSBTAG00000005260(SPP1)
HCW	rs380370407	0	6	38063309	intron_variant	A	G	0.244854	11.7548	1.98818	3.37232e-09	6.77328e-05	2.589	1.24681	ENSBTAG00000020031(PKD2)	Within	FALSE	FALSE	ENSBTAG00000017704(ABCG2) ENSBTAG00000020031(PKD2) ENSBTAG00000005260(SPP1)
HCW	Chr6:38067623	0	6	38067623	intron_variant	D	I	0.244729	11.761	1.98949	3.38893e-09	6.78928e-05	2.59083	1.2477	ENSBTAG00000020031(PKD2)	Within	FALSE	FALSE	ENSBTAG00000017704(ABCG2) ENSBTAG00000020031(PKD2) ENSBTAG00000005260(SPP1)
HCW	rs42447741	0	6	39352234	intergenic_region	C	T	0.442771	-10.5885	1.79242	3.47523e-09	6.94446e-05	2.80314	1.34994	ENSBTAG00000046561(LCORL)	360122	FALSE	FALSE
HCW	rs109278547	146	6	39579598	intergenic_region	C	T	0.407756	-10.5835	1.7939	3.64098e-09	7.2572e-05	2.74108	1.32006	ENSBTAG00000046561(LCORL)	587486	TRUE	FALSE
HCW	rs110672162	0	6	39167097	intergenic_region	A	G	0.498745	10.5388	1.78647	3.65132e-09	7.25939e-05	2.81373	1.35504	ENSBTAG00000046561(LCORL)	174985	FALSE	TRUE
HCW	rs110908524	0	6	39572790	intergenic_region	G	A	0.407631	-10.5802	1.79455	3.73023e-09	7.39755e-05	2.73911	1.31911	ENSBTAG00000046561(LCORL)	580678	FALSE	FALSE
HCW	rs110577161	0	6	39370312	intergenic_region	G	T	0.43386	10.7562	1.82536	3.80136e-09	7.51962e-05	2.87974	1.38683	ENSBTAG00000046561(LCORL)	378200	FALSE	FALSE
HCW	rs137418915	0	6	39161724	intergenic_region	A	C	0.498619	10.5126	1.78674	4.01306e-09	7.91844e-05	2.79975	1.34831	ENSBTAG00000046561(LCORL)	169612	FALSE	FALSE
HCW	rs43702354	0	6	38061299	intron_variant	T	A	0.247741	11.6712	1.98422	4.05253e-09	7.97628e-05	2.57252	1.23888	ENSBTAG00000020031(PKD2)	Within	FALSE	FALSE	ENSBTAG00000017704(ABCG2) ENSBTAG00000020031(PKD2) ENSBTAG00000005260(SPP1)
HCW	Chr6:39351448	0	6	39351448	intergenic_region	C	A	0.442897	-10.5291	1.79243	4.24888e-09	8.32104e-05	2.77194	1.33492	ENSBTAG00000046561(LCORL)	359336	FALSE	FALSE
HCW	rs42447743	0	6	39351661	intergenic_region	G	C	0.442897	-10.5291	1.79243	4.24888e-09	8.32104e-05	2.77194	1.33492	ENSBTAG00000046561(LCORL)	359549	FALSE	FALSE
HCW	rs207687527	0	6	39373068	intergenic_region	A	C	0.432856	10.6687	1.81726	4.33819e-09	8.47481e-05	2.83154	1.36362	ENSBTAG00000046561(LCORL)	380956	FALSE	FALSE
HCW	rs207612849	0	6	38715277	intergenic_region	T	A	0.458835	10.6708	1.82082	4.61704e-09	8.99193e-05	2.86512	1.37979	ENSBTAG00000011973(DCAF16)	39138	FALSE	TRUE	ENSBTAG00000005932(FAM184B) ENSBTAG00000021582(NCAPG) ENSBTAG00000011973(DCAF16)
HCW	rs386071092	0	6	38073564	intron_variant	C	A	0.244352	11.6348	1.98543	4.6258e-09	8.99193e-05	2.53289	1.21979	ENSBTAG00000020031(PKD2)	Within	FALSE	FALSE	ENSBTAG00000017704(ABCG2) ENSBTAG00000020031(PKD2) ENSBTAG00000005260(SPP1)
HCW	rs133877406	0	6	39571260	intergenic_region	T	C	0.28012	11.6797	1.99439	4.73286e-09	9.17732e-05	2.7876	1.34246	ENSBTAG00000046561(LCORL)	579148	FALSE	FALSE
HCW	rs109645115	0	6	39580784	intergenic_region	G	T	0.407505	-10.5003	1.79473	4.89651e-09	9.38601e-05	2.69764	1.29914	ENSBTAG00000046561(LCORL)	588672	FALSE	FALSE
HCW	rs209825701	0	6	38066476	intron_variant	C	A	0.247615	11.6046	1.98368	4.91503e-09	9.38601e-05	2.54238	1.22436	ENSBTAG00000020031(PKD2)	Within	FALSE	FALSE	ENSBTAG00000017704(ABCG2) ENSBTAG00000020031(PKD2) ENSBTAG00000005260(SPP1)
HCW	rs381874000	0	6	38071521	intron_variant	C	T	0.247615	11.6046	1.98368	4.91503e-09	9.38601e-05	2.54238	1.22436	ENSBTAG00000020031(PKD2)	Within	FALSE	FALSE	ENSBTAG00000017704(ABCG2) ENSBTAG00000020031(PKD2) ENSBTAG00000005260(SPP1)
HCW	rs110281531	0	6	39380070	intergenic_region	G	A	0.428464	10.6589	1.82217	4.92768e-09	9.38601e-05	2.81933	1.35774	ENSBTAG00000046561(LCORL)	387958	FALSE	FALSE
HCW	rs380927395	0	6	39381104	intergenic_region	T	C	0.428464	10.6589	1.82217	4.92768e-09	9.38601e-05	2.81933	1.35774	ENSBTAG00000046561(LCORL)	388992	FALSE	FALSE
HCW	rs378732687	0	6	39381125	intergenic_region	A	G	0.428464	10.6589	1.82217	4.92768e-09	9.38601e-05	2.81933	1.35774	ENSBTAG00000046561(LCORL)	389013	FALSE	FALSE
HCW	rs110640252	0	6	39381535	intergenic_region	T	C	0.428464	10.6589	1.82217	4.92768e-09	9.38601e-05	2.81933	1.35774	ENSBTAG00000046561(LCORL)	389423	FALSE	FALSE
HCW	rs108967327	0	6	39571561	intergenic_region	T	G	0.407254	-10.5001	1.7951	4.9361e-09	9.38601e-05	2.69702	1.29884	ENSBTAG00000046561(LCORL)	579449	FALSE	FALSE
HCW	rs109063701	0	6	38652252	intron_variant	T	G	0.439132	-10.2428	1.75245	5.07128e-09	9.59659e-05	2.61852	1.26103	ENSBTAG00000005932(FAM184B)	Within	FALSE	FALSE	ENSBTAG00000005989(LAP3) ENSBTAG00000019441(MED28) ENSBTAG00000005932(FAM184B)
HCW	rs109622396	0	6	38653201	intron_variant	A	C	0.439132	-10.2428	1.75245	5.07128e-09	9.59659e-05	2.61852	1.26103	ENSBTAG00000005932(FAM184B)	Within	FALSE	FALSE	ENSBTAG00000005989(LAP3) ENSBTAG00000019441(MED28) ENSBTAG00000005932(FAM184B)
HCW	rs110406669	0	6	38704872	intergenic_region	T	G	0.492721	10.2412	1.75585	5.45663e-09	0.00010301	2.65652	1.27933	ENSBTAG00000005932(FAM184B)	32566	FALSE	TRUE	ENSBTAG00000005932(FAM184B) ENSBTAG00000021582(NCAPG) ENSBTAG00000011973(DCAF16)
HCW	rs43702353	0	6	38061000	intron_variant	C	T	0.24749	11.5669	1.98354	5.49419e-09	0.00010347	2.52503	1.21601	ENSBTAG00000020031(PKD2)	Within	FALSE	FALSE	ENSBTAG00000017704(ABCG2) ENSBTAG00000020031(PKD2) ENSBTAG00000005260(SPP1)
HCW	rs378163958	0	6	39379243	intergenic_region	T	G	0.428589	10.6232	1.82227	5.55374e-09	0.000104341	2.80068	1.34876	ENSBTAG00000046561(LCORL)	387131	FALSE	FALSE
HCW	rs210247108	0	6	39376447	intergenic_region	A	G	0.432731	10.5841	1.81661	5.66717e-09	0.000105718	2.78662	1.34199	ENSBTAG00000046561(LCORL)	384335	FALSE	FALSE
HCW	rs110400737	0	6	38718816	intergenic_region	C	T	0.458835	10.6085	1.8208	5.66739e-09	0.000105718	2.83176	1.36373	ENSBTAG00000011973(DCAF16)	35599	FALSE	TRUE	ENSBTAG00000005932(FAM184B) ENSBTAG00000021582(NCAPG) ENSBTAG00000011973(DCAF16)
HCW	rs110932849	0	6	38720664	intergenic_region	C	G	0.458835	10.6085	1.8208	5.66739e-09	0.000105718	2.83176	1.36373	ENSBTAG00000011973(DCAF16)	33751	FALSE	TRUE	ENSBTAG00000005932(FAM184B) ENSBTAG00000021582(NCAPG) ENSBTAG00000011973(DCAF16)
HCW	rs109851621	0	6	38719764	intergenic_region	A	G	0.458961	10.6008	1.8206	5.79102e-09	0.000107768	2.82777	1.3618	ENSBTAG00000011973(DCAF16)	34651	FALSE	TRUE	ENSBTAG00000005932(FAM184B) ENSBTAG00000021582(NCAPG) ENSBTAG00000011973(DCAF16)
HCW	rs209950690	0	6	39381968	intergenic_region	T	C	0.428338	10.5993	1.82108	5.87203e-09	0.00010825	2.78768	1.3425	ENSBTAG00000046561(LCORL)	389856	FALSE	FALSE
HCW	rs211250820	0	6	39382606	intergenic_region	G	A	0.428338	10.5993	1.82108	5.87203e-09	0.00010825	2.78768	1.3425	ENSBTAG00000046561(LCORL)	390494	FALSE	FALSE
HCW	rs109880475	0	6	39382693	intergenic_region	G	A	0.428338	10.5993	1.82108	5.87203e-09	0.00010825	2.78768	1.3425	ENSBTAG00000046561(LCORL)	390581	FALSE	FALSE
HCW	rs110888204	0	6	39383913	intergenic_region	T	C	0.428338	10.5993	1.82108	5.87203e-09	0.00010825	2.78768	1.3425	ENSBTAG00000046561(LCORL)	391801	FALSE	FALSE
HCW	rs109137993	0	6	39412670	intergenic_region	G	A	0.447289	10.427	1.79402	6.1687e-09	0.000113452	2.72375	1.31171	ENSBTAG00000046561(LCORL)	420558	FALSE	FALSE
HCW	rs209174889	345	14	25565128	upstream_gene_variant	G	T	0.205321	-12.0436	2.07432	6.39632e-09	0.000117364	2.39828	1.15497	ENSBTAG00000015637(IMPAD1)	4249	TRUE	FALSE	ENSBTAG00000015637(IMPAD1)
HCW	rs385744100	0	6	39378899	intergenic_region	T	A	0.428464	10.569	1.82054	6.42043e-09	0.000117531	2.77197	1.33493	ENSBTAG00000046561(LCORL)	386787	FALSE	FALSE
HCW	Chr6:39396453	0	6	39396453	intergenic_region	I	D	0.469503	10.2373	1.76637	6.8058e-09	0.000123942	2.64518	1.27387	ENSBTAG00000046561(LCORL)	404341	FALSE	FALSE
HCW	rs43349819	0	20	4622240	upstream_gene_variant	T	G	0.232806	11.3087	1.95147	6.83373e-09	0.000123942	2.31466	1.1147	ENSBTAG00000015955(ERGIC1)	3827	FALSE	FALSE	ENSBTAG00000015955(ERGIC1) ENSBTAG00000015099(RPL26L1) ENSBTAG00000015100(ATP6V0E1) ENSBTAG00000002020(CREBRF)
HCW	rs43349817	0	20	4624072	upstream_gene_variant	A	G	0.232806	11.3087	1.95147	6.83373e-09	0.000123942	2.31466	1.1147	ENSBTAG00000015099(RPL26L1)	2360	FALSE	FALSE	ENSBTAG00000015955(ERGIC1) ENSBTAG00000015099(RPL26L1) ENSBTAG00000015100(ATP6V0E1) ENSBTAG00000002020(CREBRF)
HCW	rs41572077	0	20	4625047	upstream_gene_variant	A	G	0.232806	11.3087	1.95147	6.83373e-09	0.000123942	2.31466	1.1147	ENSBTAG00000015099(RPL26L1)	1385	FALSE	FALSE	ENSBTAG00000015955(ERGIC1) ENSBTAG00000015099(RPL26L1) ENSBTAG00000015100(ATP6V0E1) ENSBTAG00000002020(CREBRF)
HCW	rs110920144	0	6	39351643	intergenic_region	A	T	0.442646	-10.3873	1.79261	6.85288e-09	0.000124003	2.69746	1.29905	ENSBTAG00000046561(LCORL)	359531	FALSE	FALSE
HCW	rs137679528	0	6	39173495	intergenic_region	D	I	0.49887	10.3412	1.78592	7.0222e-09	0.000126774	2.70921	1.30471	ENSBTAG00000046561(LCORL)	181383	FALSE	TRUE
HCW	rs110309970	0	6	39411559	intergenic_region	C	G	0.469252	10.2129	1.76734	7.52722e-09	0.00013527	2.63242	1.26773	ENSBTAG00000046561(LCORL)	419447	FALSE	FALSE
HCW	rs208966649	0	6	39412172	intergenic_region	C	T	0.469252	10.2129	1.76734	7.52722e-09	0.00013527	2.63242	1.26773	ENSBTAG00000046561(LCORL)	420060	FALSE	FALSE
HCW	rs43349801	0	20	4662257	intron_variant	A	G	0.266315	10.849	1.87772	7.57031e-09	0.000135733	2.33049	1.12232	ENSBTAG00000015100(ATP6V0E1)	Within	FALSE	FALSE	ENSBTAG00000015955(ERGIC1) ENSBTAG00000015099(RPL26L1) ENSBTAG00000015100(ATP6V0E1) ENSBTAG00000002020(CREBRF)
HCW	rs383360216	0	6	39381012	intergenic_region	C	G	0.433735	10.4631	1.81293	7.86244e-09	0.00013763	2.72476	1.31219	ENSBTAG00000046561(LCORL)	388900	FALSE	FALSE
HCW	rs211186890	0	6	39367686	intergenic_region	T	C	0.433107	10.543	1.82717	7.92146e-09	0.00013763	2.76559	1.33186	ENSBTAG00000046561(LCORL)	375574	FALSE	FALSE
HCW	rs109044521	0	6	39369521	intergenic_region	T	C	0.433107	10.543	1.82717	7.92146e-09	0.00013763	2.76559	1.33186	ENSBTAG00000046561(LCORL)	377409	FALSE	FALSE
HCW	rs110644698	0	6	39369588	intergenic_region	C	A	0.433107	10.543	1.82717	7.92146e-09	0.00013763	2.76559	1.33186	ENSBTAG00000046561(LCORL)	377476	FALSE	FALSE
HCW	rs109684307	0	6	39369626	intergenic_region	A	G	0.433107	10.543	1.82717	7.92146e-09	0.00013763	2.76559	1.33186	ENSBTAG00000046561(LCORL)	377514	FALSE	FALSE
HCW	rs381971769	0	6	39370070	intergenic_region	T	A	0.433107	10.543	1.82717	7.92146e-09	0.00013763	2.76559	1.33186	ENSBTAG00000046561(LCORL)	377958	FALSE	FALSE
HCW	rs110697079	0	6	39370097	intergenic_region	G	A	0.433107	10.543	1.82717	7.92146e-09	0.00013763	2.76559	1.33186	ENSBTAG00000046561(LCORL)	377985	FALSE	FALSE
HCW	rs110752425	0	6	39370141	intergenic_region	T	A	0.433107	10.543	1.82717	7.92146e-09	0.00013763	2.76559	1.33186	ENSBTAG00000046561(LCORL)	378029	FALSE	FALSE
HCW	rs381827963	0	6	39370271	intergenic_region	G	A	0.433107	10.543	1.82717	7.92146e-09	0.00013763	2.76559	1.33186	ENSBTAG00000046561(LCORL)	378159	FALSE	FALSE
HCW	rs109860256	0	6	39370277	intergenic_region	A	C	0.433107	10.543	1.82717	7.92146e-09	0.00013763	2.76559	1.33186	ENSBTAG00000046561(LCORL)	378165	FALSE	FALSE
HCW	rs109354159	0	6	39370334	intergenic_region	C	T	0.433107	10.543	1.82717	7.92146e-09	0.00013763	2.76559	1.33186	ENSBTAG00000046561(LCORL)	378222	FALSE	FALSE
HCW	rs108975657	0	6	39370678	intergenic_region	A	T	0.433107	10.543	1.82717	7.92146e-09	0.00013763	2.76559	1.33186	ENSBTAG00000046561(LCORL)	378566	FALSE	FALSE
HCW	rs210325348	0	6	39370860	intergenic_region	C	T	0.433107	10.543	1.82717	7.92146e-09	0.00013763	2.76559	1.33186	ENSBTAG00000046561(LCORL)	378748	FALSE	FALSE
HCW	Chr6:39370986	0	6	39370986	intergenic_region	D	I	0.433107	10.543	1.82717	7.92146e-09	0.00013763	2.76559	1.33186	ENSBTAG00000046561(LCORL)	378874	FALSE	FALSE
HCW	rs109312978	0	6	39392600	intergenic_region	T	C	0.469378	10.187	1.76704	8.16388e-09	0.000140558	2.61917	1.26134	ENSBTAG00000046561(LCORL)	400488	FALSE	FALSE
HCW	rs109202523	0	6	39392774	intergenic_region	A	G	0.469378	10.187	1.76704	8.16388e-09	0.000140558	2.61917	1.26134	ENSBTAG00000046561(LCORL)	400662	FALSE	FALSE
HCW	rs210188662	0	6	39393273	intergenic_region	C	G	0.469378	10.187	1.76704	8.16388e-09	0.000140558	2.61917	1.26134	ENSBTAG00000046561(LCORL)	401161	FALSE	FALSE
HCW	rs109273485	0	6	39394291	intergenic_region	A	G	0.469378	10.187	1.76704	8.16388e-09	0.000140558	2.61917	1.26134	ENSBTAG00000046561(LCORL)	402179	FALSE	FALSE
HCW	rs110915903	0	6	39403627	intergenic_region	A	G	0.469503	10.1893	1.76752	8.17943e-09	0.000140558	2.62043	1.26195	ENSBTAG00000046561(LCORL)	411515	FALSE	FALSE
HCW	rs109174542	0	6	39381760	intergenic_region	T	G	0.432605	10.4587	1.81583	8.42556e-09	0.000144471	2.72079	1.31028	ENSBTAG00000046561(LCORL)	389648	FALSE	FALSE
HCW	rs109557125	0	6	39367946	intergenic_region	T	C	0.474398	10.1502	1.76567	8.99596e-09	0.000153915	2.60323	1.25367	ENSBTAG00000046561(LCORL)	375834	FALSE	FALSE
HCW	rs110093522	0	6	39408540	intergenic_region	A	G	0.469378	10.1442	1.76703	9.42281e-09	0.000160868	2.59721	1.25077	ENSBTAG00000046561(LCORL)	416428	FALSE	FALSE
HCW	rs42447745	0	6	39351373	intergenic_region	T	A	0.478665	10.3234	1.79851	9.46963e-09	0.000161317	2.69499	1.29786	ENSBTAG00000046561(LCORL)	359261	FALSE	FALSE
HCW	rs378485459	0	6	39380928	intergenic_region	G	A	0.433609	10.4021	1.8126	9.5359e-09	0.000161744	2.6929	1.29685	ENSBTAG00000046561(LCORL)	388816	FALSE	FALSE
HCW	rs380402048	0	6	39380934	intergenic_region	G	A	0.433609	10.4021	1.8126	9.5359e-09	0.000161744	2.6929	1.29685	ENSBTAG00000046561(LCORL)	388822	FALSE	FALSE
HCW	rs210727430	0	6	39359324	intergenic_region	G	A	0.470633	10.171	1.7725	9.56605e-09	0.000161906	2.61174	1.25777	ENSBTAG00000046561(LCORL)	367212	FALSE	FALSE
HCW	rs110980741	0	6	39359445	intergenic_region	G	A	0.470884	10.163	1.77235	9.79629e-09	0.000165091	2.60778	1.25586	ENSBTAG00000046561(LCORL)	367333	FALSE	FALSE
HCW	rs209228954	0	6	39359620	intergenic_region	C	A	0.470884	10.163	1.77235	9.79629e-09	0.000165091	2.60778	1.25586	ENSBTAG00000046561(LCORL)	367508	FALSE	FALSE
HCW	rs110723736	0	6	39382473	intergenic_region	G	A	0.43248	10.3993	1.81472	1.00116e-08	0.000167283	2.68979	1.29535	ENSBTAG00000046561(LCORL)	390361	FALSE	FALSE
HCW	rs210901253	0	6	39382533	intergenic_region	C	T	0.43248	10.3993	1.81472	1.00116e-08	0.000167283	2.68979	1.29535	ENSBTAG00000046561(LCORL)	390421	FALSE	FALSE
HCW	rs108965608	0	6	39382583	intergenic_region	T	C	0.43248	10.3993	1.81472	1.00116e-08	0.000167283	2.68979	1.29535	ENSBTAG00000046561(LCORL)	390471	FALSE	FALSE
HCW	rs109930319	0	6	39382834	intergenic_region	C	A	0.43248	10.3993	1.81472	1.00116e-08	0.000167283	2.68979	1.29535	ENSBTAG00000046561(LCORL)	390722	FALSE	FALSE
HCW	rs110374976	0	6	39380844	intergenic_region	C	T	0.433609	10.3582	1.81268	1.10155e-08	0.000183667	2.67021	1.28593	ENSBTAG00000046561(LCORL)	388732	FALSE	FALSE
HCW	rs381667952	0	6	39377469	intergenic_region	C	T	0.432982	10.2816	1.80565	1.24015e-08	0.000206338	2.62997	1.26655	ENSBTAG00000046561(LCORL)	385357	FALSE	FALSE
HCW	rs42447750	0	6	39348156	intergenic_region	C	T	0.495482	10.0725	1.77142	1.29973e-08	0.000215339	2.57005	1.23769	ENSBTAG00000046561(LCORL)	356044	FALSE	FALSE
HCW	rs42447749	0	6	39348170	intergenic_region	T	C	0.495482	10.0725	1.77142	1.29973e-08	0.000215339	2.57005	1.23769	ENSBTAG00000046561(LCORL)	356058	FALSE	FALSE
HCW	rs109101042	0	6	39391202	intergenic_region	G	A	0.473268	10.0187	1.76342	1.33574e-08	0.000220839	2.53561	1.2211	ENSBTAG00000046561(LCORL)	399090	FALSE	FALSE
HCW	rs380525890	0	6	38092794	intron_variant	C	T	0.255146	11.1045	1.95613	1.37279e-08	0.000226488	2.37477	1.14364	ENSBTAG00000020031(PKD2)	Within	FALSE	FALSE	ENSBTAG00000017704(ABCG2) ENSBTAG00000020031(PKD2) ENSBTAG00000005260(SPP1)
HCW	rs110403606	0	6	39373477	intergenic_region	T	C	0.434613	10.2985	1.81442	1.37949e-08	0.000227116	2.64094	1.27183	ENSBTAG00000046561(LCORL)	381365	FALSE	FALSE
HCW	rs109538476	0	6	39371252	intergenic_region	A	G	0.433233	10.3318	1.82474	1.49565e-08	0.000244845	2.65608	1.27912	ENSBTAG00000046561(LCORL)	379140	FALSE	FALSE
HCW	rs136101780	0	6	39372172	intergenic_region	C	T	0.433233	10.3318	1.82474	1.49565e-08	0.000244845	2.65608	1.27912	ENSBTAG00000046561(LCORL)	380060	FALSE	FALSE
HCW	rs209126730	0	6	39391492	intergenic_region	G	A	0.473645	9.98167	1.76294	1.49653e-08	0.000244845	2.5171	1.21219	ENSBTAG00000046561(LCORL)	399380	FALSE	FALSE
HCW	rs385507754	0	6	38080933	intron_variant	A	G	0.246988	11.167	1.97281	1.50974e-08	0.000246493	2.35025	1.13184	ENSBTAG00000020031(PKD2)	Within	FALSE	FALSE	ENSBTAG00000017704(ABCG2) ENSBTAG00000020031(PKD2) ENSBTAG00000005260(SPP1)
HCW	rs379044717	0	6	39377541	intergenic_region	T	C	0.426832	10.1945	1.80137	1.51974e-08	0.000247611	2.57652	1.24081	ENSBTAG00000046561(LCORL)	385429	FALSE	FALSE
HCW	rs135342868	0	6	38692818	intergenic_region	G	A	0.496486	9.90167	1.74979	1.52463e-08	0.000247893	2.48369	1.1961	ENSBTAG00000005932(FAM184B)	20512	FALSE	FALSE	ENSBTAG00000005932(FAM184B) ENSBTAG00000011973(DCAF16)
HCW	rs134524859	0	6	38697260	intergenic_region	C	T	0.49636	9.88436	1.75044	1.6348e-08	0.000265257	2.47501	1.19192	ENSBTAG00000005932(FAM184B)	24954	FALSE	TRUE	ENSBTAG00000005932(FAM184B) ENSBTAG00000021582(NCAPG) ENSBTAG00000011973(DCAF16)
HCW	rs133016139	0	6	38686919	intergenic_region	A	G	0.495482	9.83805	1.74249	1.64259e-08	0.000265971	2.4518	1.18074	ENSBTAG00000005932(FAM184B)	14613	FALSE	FALSE	ENSBTAG00000005932(FAM184B) ENSBTAG00000011973(DCAF16)
HCW	Chr6:39349535	0	6	39349535	intergenic_region	G	T	0.487073	9.93763	1.7626	1.71992e-08	0.00027792	2.50022	1.20406	ENSBTAG00000046561(LCORL)	357423	FALSE	FALSE
HCW	rs208588474	0	6	39451332	intergenic_region	A	C	0.476657	-9.69507	1.72488	1.90154e-08	0.000306636	2.37606	1.14427	ENSBTAG00000046561(LCORL)	459220	FALSE	FALSE
HCW	rs136807875	0	6	39119600	intergenic_region	T	C	0.482304	-9.86441	1.76039	2.10021e-08	0.000337979	2.46207	1.18569	ENSBTAG00000046561(LCORL)	127488	FALSE	FALSE
HCW	rs383473904	62	6	37872592	upstream_gene_variant	T	C	0.187626	12.4944	2.23475	2.25812e-08	0.000362648	2.41125	1.16122	ENSBTAG00000005754(PPM1K)	3878	TRUE	TRUE	ENSBTAG00000005754(PPM1K) ENSBTAG00000017704(ABCG2) ENSBTAG00000042830(U6)
HCW	rs210353492	53	6	38107063	intergenic_region	A	C	0.254769	10.9025	1.95476	2.44148e-08	0.000391295	2.28693	1.10134	ENSBTAG00000020031(PKD2)	7514	TRUE	FALSE	ENSBTAG00000020031(PKD2) ENSBTAG00000005260(SPP1)
HCW	rs382351149	0	6	38080582	intron_variant	T	G	0.249623	10.9861	1.96995	2.4493e-08	0.000391749	2.29094	1.10328	ENSBTAG00000020031(PKD2)	Within	FALSE	FALSE	ENSBTAG00000017704(ABCG2) ENSBTAG00000020031(PKD2) ENSBTAG00000005260(SPP1)
HCW	rs109756015	0	6	39372757	intergenic_region	G	A	0.437374	10.134	1.81844	2.50572e-08	0.000394348	2.56093	1.2333	ENSBTAG00000046561(LCORL)	380645	FALSE	FALSE
HCW	rs382299010	0	6	39372893	intergenic_region	C	A	0.437374	10.134	1.81844	2.50572e-08	0.000394348	2.56093	1.2333	ENSBTAG00000046561(LCORL)	380781	FALSE	FALSE
HCW	rs109015653	0	6	39372969	intergenic_region	C	T	0.437374	10.134	1.81844	2.50572e-08	0.000394348	2.56093	1.2333	ENSBTAG00000046561(LCORL)	380857	FALSE	FALSE
HCW	rs109491378	0	6	39373008	intergenic_region	C	G	0.437374	10.134	1.81844	2.50572e-08	0.000394348	2.56093	1.2333	ENSBTAG00000046561(LCORL)	380896	FALSE	FALSE
HCW	rs110294931	0	6	39373648	intergenic_region	T	C	0.437374	10.134	1.81844	2.50572e-08	0.000394348	2.56093	1.2333	ENSBTAG00000046561(LCORL)	381536	FALSE	FALSE
HCW	rs109786261	0	6	39373944	intergenic_region	T	G	0.437374	10.134	1.81844	2.50572e-08	0.000394348	2.56093	1.2333	ENSBTAG00000046561(LCORL)	381832	FALSE	FALSE
HCW	rs380866273	0	6	39373987	intergenic_region	G	A	0.437374	10.134	1.81844	2.50572e-08	0.000394348	2.56093	1.2333	ENSBTAG00000046561(LCORL)	381875	FALSE	FALSE
HCW	rs210223830	0	6	39374592	intergenic_region	C	T	0.437374	10.134	1.81844	2.50572e-08	0.000394348	2.56093	1.2333	ENSBTAG00000046561(LCORL)	382480	FALSE	FALSE
HCW	rs110254070	0	6	38127508	5_prime_UTR_premature_start_codon_gain_variant	A	G	0.25502	10.8949	1.95742	2.60703e-08	0.000409471	2.28522	1.10052	ENSBTAG00000005260(SPP1)	Within	FALSE	TRUE	ENSBTAG00000020031(PKD2) ENSBTAG00000005260(SPP1)
HCW	rs109417915	0	6	39411622	intergenic_region	C	T	0.473896	9.84721	1.77588	2.94e-08	0.000460847	2.44987	1.17982	ENSBTAG00000046561(LCORL)	419510	FALSE	FALSE
HCW	rs385289515	429	6	38509747	intergenic_region	C	A	0.468876	-9.4841	1.71371	3.12555e-08	0.000488956	2.26991	1.09315	ENSBTAG00000045804	31832	TRUE	FALSE	ENSBTAG00000005989(LAP3) ENSBTAG00000045804
HCW	rs110718778	0	6	39403857	intergenic_region	T	G	0.473017	9.818	1.77485	3.17053e-08	0.000494073	2.43491	1.17261	ENSBTAG00000046561(LCORL)	411745	FALSE	FALSE
HCW	rs109817322	0	6	39398681	intergenic_region	A	G	0.474147	9.82378	1.77612	3.18342e-08	0.000494073	2.43836	1.17427	ENSBTAG00000046561(LCORL)	406569	FALSE	FALSE
HCW	rs211474051	0	6	39399859	intergenic_region	C	T	0.474147	9.82378	1.77612	3.18342e-08	0.000494073	2.43836	1.17427	ENSBTAG00000046561(LCORL)	407747	FALSE	FALSE
HCW	rs110068259	0	6	39400461	intergenic_region	G	A	0.474147	9.82378	1.77612	3.18342e-08	0.000494073	2.43836	1.17427	ENSBTAG00000046561(LCORL)	408349	FALSE	FALSE
HCW	rs43349745	46	20	4762743	3_prime_UTR_variant	T	C	0.263052	10.2434	1.85806	3.52827e-08	0.000546514	2.06124	0.992659	ENSBTAG00000002021(BNIP1)	Within	TRUE	FALSE	ENSBTAG00000002020(CREBRF) ENSBTAG00000002021(BNIP1) ENSBTAG00000020568(NKX2-5) ENSBTAG00000029583(5S_rRNA)
HCW	rs42962540	0	14	25619675	intergenic_region	C	T	0.249749	-10.656	1.94297	4.14961e-08	0.000641491	2.15606	1.03832	ENSBTAG00000015637(IMPAD1)	58796	FALSE	FALSE	ENSBTAG00000015637(IMPAD1)
HCW	rs43350562	0	20	4615272	intron_variant	G	A	0.234438	10.6445	1.94466	4.40672e-08	0.0006799	2.06073	0.992412	ENSBTAG00000015955(ERGIC1)	Within	FALSE	FALSE	ENSBTAG00000015955(ERGIC1) ENSBTAG00000015099(RPL26L1) ENSBTAG00000015100(ATP6V0E1) ENSBTAG00000002020(CREBRF)
HCW	rs211295696	0	6	39411379	intergenic_region	T	C	0.478037	9.69797	1.77328	4.52736e-08	0.000697143	2.37808	1.14524	ENSBTAG00000046561(LCORL)	419267	FALSE	FALSE
HCW	rs211018590	0	14	25565123	upstream_gene_variant	T	C	0.196034	-11.409	2.08801	4.65375e-08	0.000715203	2.07887	1.00115	ENSBTAG00000015637(IMPAD1)	4244	FALSE	FALSE	ENSBTAG00000015637(IMPAD1)
HCW	rs207948794	0	6	39379996	intergenic_region	A	G	0.437123	9.92139	1.81673	4.73096e-08	0.000725649	2.45428	1.18194	ENSBTAG00000046561(LCORL)	387884	FALSE	FALSE
HCW	Chr6:39348936	0	6	39348936	intergenic_region	I	D	0.497364	9.62916	1.76362	4.76427e-08	0.000729334	2.34892	1.1312	ENSBTAG00000046561(LCORL)	356824	FALSE	FALSE
HCW	rs41574252	52	20	4863507	intergenic_region	A	G	0.26368	10.144	1.85899	4.85045e-08	0.000741082	2.02453	0.97498	ENSBTAG00000020568(NKX2-5)	41973	TRUE	TRUE	ENSBTAG00000020568(NKX2-5) ENSBTAG00000001823(STC2) ENSBTAG00000029583(5S_rRNA)
HCW	Chr6:39349837	0	6	39349837	intergenic_region	G	A	0.48381	9.77961	1.79273	4.89303e-08	0.000746136	2.42042	1.16563	ENSBTAG00000046561(LCORL)	357725	FALSE	FALSE
HCW	rs207956815	0	6	38698804	intergenic_region	T	C	0.495231	9.57337	1.75762	5.12893e-08	0.000780083	2.32163	1.11806	ENSBTAG00000005932(FAM184B)	26498	FALSE	TRUE	ENSBTAG00000005932(FAM184B) ENSBTAG00000021582(NCAPG) ENSBTAG00000011973(DCAF16)
HCW	rs210782610	68	7	93205703	intergenic_region	A	C	0.393825	9.72838	1.78627	5.14545e-08	0.000780083	2.28952	1.10259	ENSBTAG00000007116(ARRDC3)	34716	TRUE	TRUE	ENSBTAG00000007116(ARRDC3)
HCW	rs110840843	0	7	93206020	intergenic_region	C	T	0.393825	9.72838	1.78627	5.14545e-08	0.000780083	2.28952	1.10259	ENSBTAG00000007116(ARRDC3)	34399	FALSE	TRUE	ENSBTAG00000007116(ARRDC3)
HCW	rs377989597	0	6	39376990	intergenic_region	G	T	0.437249	9.88597	1.81684	5.28956e-08	0.000800386	2.43695	1.17359	ENSBTAG00000046561(LCORL)	384878	FALSE	FALSE
HCW	rs109397080	0	6	39376194	intergenic_region	G	C	0.416416	9.59017	1.76427	5.45624e-08	0.000824019	2.26488	1.09073	ENSBTAG00000046561(LCORL)	384082	FALSE	FALSE
HCW	rs208362157	0	6	39382955	intergenic_region	G	A	0.436998	9.8626	1.81561	5.569e-08	0.000831455	2.42513	1.1679	ENSBTAG00000046561(LCORL)	390843	FALSE	FALSE
HCW	rs109724068	0	6	39382983	intergenic_region	T	G	0.436998	9.8626	1.81561	5.569e-08	0.000831455	2.42513	1.1679	ENSBTAG00000046561(LCORL)	390871	FALSE	FALSE
HCW	rs209884236	0	6	39383383	intergenic_region	T	A	0.436998	9.8626	1.81561	5.569e-08	0.000831455	2.42513	1.1679	ENSBTAG00000046561(LCORL)	391271	FALSE	FALSE
HCW	rs109372521	0	6	39383510	intergenic_region	A	G	0.436998	9.8626	1.81561	5.569e-08	0.000831455	2.42513	1.1679	ENSBTAG00000046561(LCORL)	391398	FALSE	FALSE
HCW	rs108991911	0	6	39383721	intergenic_region	A	C	0.436998	9.8626	1.81561	5.569e-08	0.000831455	2.42513	1.1679	ENSBTAG00000046561(LCORL)	391609	FALSE	FALSE
HCW	rs109457034	0	6	39383750	intergenic_region	C	T	0.436998	9.8626	1.81561	5.569e-08	0.000831455	2.42513	1.1679	ENSBTAG00000046561(LCORL)	391638	FALSE	FALSE
HCW	rs379160450	0	7	93206287	intergenic_region	C	G	0.3937	9.69585	1.78564	5.63813e-08	0.000840179	2.27398	1.09511	ENSBTAG00000007116(ARRDC3)	34132	FALSE	TRUE	ENSBTAG00000007116(ARRDC3)
HCW	rs110501163	0	7	93205553	intergenic_region	T	A	0.394327	9.68355	1.78475	5.77197e-08	0.000858494	2.26948	1.09294	ENSBTAG00000007116(ARRDC3)	34866	FALSE	TRUE	ENSBTAG00000007116(ARRDC3)
HCW	Chr6:38606864	0	6	38606864	intron_variant	G	A	0.465236	-9.36024	1.7257	5.82701e-08	0.000865042	2.20888	1.06376	ENSBTAG00000019441(MED28)	Within	FALSE	FALSE	ENSBTAG00000005989(LAP3) ENSBTAG00000019441(MED28) ENSBTAG00000005932(FAM184B) ENSBTAG00000045804
HCW	rs109165803	0	6	39383084	intergenic_region	T	C	0.431476	9.90477	1.82696	5.91167e-08	0.000875955	2.43869	1.17443	ENSBTAG00000046561(LCORL)	390972	FALSE	FALSE
HCW	rs110915275	0	7	93204908	intergenic_region	G	C	0.393449	9.66763	1.78642	6.24184e-08	0.0009214	2.26026	1.0885	ENSBTAG00000007116(ARRDC3)	35511	FALSE	TRUE	ENSBTAG00000007116(ARRDC3)
HCW	rs137013096	0	7	93205263	intergenic_region	C	G	0.393449	9.66763	1.78642	6.24184e-08	0.0009214	2.26026	1.0885	ENSBTAG00000007116(ARRDC3)	35156	FALSE	TRUE	ENSBTAG00000007116(ARRDC3)
HCW	rs383177272	0	6	39379219	intergenic_region	G	A	0.447415	9.6152	1.77888	6.4735e-08	0.000953804	2.31627	1.11547	ENSBTAG00000046561(LCORL)	387107	FALSE	FALSE
HCW	rs110428481	0	6	39383157	intergenic_region	A	G	0.436872	9.80341	1.81537	6.6559e-08	0.000978842	2.39595	1.15385	ENSBTAG00000046561(LCORL)	391045	FALSE	FALSE
HCW	Chr6:37862012	0	6	37862012	intergenic_region	D	I	0.183609	12.26	2.27069	6.6918e-08	0.000982283	2.28316	1.09953	ENSBTAG00000005754(PPM1K)	14458	FALSE	TRUE	ENSBTAG00000020536(HERC6) ENSBTAG00000005754(PPM1K) ENSBTAG00000017704(ABCG2) ENSBTAG00000042830(U6)
HCW	rs109721674	0	6	38678635	intergenic_region	G	A	0.318273	-9.53107	1.76734	6.93293e-08	0.00101578	1.99736	0.961893	ENSBTAG00000005932(FAM184B)	6329	FALSE	FALSE	ENSBTAG00000019441(MED28) ENSBTAG00000005932(FAM184B)
HCW	rs110050385	0	6	38675751	upstream_gene_variant	T	A	0.350025	-9.42688	1.75126	7.32834e-08	0.00107171	2.04878	0.986654	ENSBTAG00000005932(FAM184B)	3445	FALSE	FALSE	ENSBTAG00000019441(MED28) ENSBTAG00000005932(FAM184B)
HCW	rs135184013	0	20	4678040	intergenic_region	A	G	0.278112	9.89495	1.83922	7.44975e-08	0.00108543	1.99195	0.95929	ENSBTAG00000015100(ATP6V0E1)	6406	FALSE	FALSE	ENSBTAG00000015955(ERGIC1) ENSBTAG00000015099(RPL26L1) ENSBTAG00000015100(ATP6V0E1) ENSBTAG00000002020(CREBRF)
HCW	rs43349793	0	20	4679707	intergenic_region	C	G	0.278112	9.89495	1.83922	7.44975e-08	0.00108543	1.99195	0.95929	ENSBTAG00000002020(CREBRF)	5037	FALSE	FALSE	ENSBTAG00000015955(ERGIC1) ENSBTAG00000015099(RPL26L1) ENSBTAG00000015100(ATP6V0E1) ENSBTAG00000002020(CREBRF) ENSBTAG00000002021(BNIP1)
HCW	rs135052789	0	7	93224635	intergenic_region	G	C	0.396586	9.59788	1.78572	7.66625e-08	0.0011149	2.23391	1.07581	ENSBTAG00000007116(ARRDC3)	15784	FALSE	TRUE	ENSBTAG00000007116(ARRDC3)
HCW	rs443950910	0	6	39015913	intergenic_region	C	T	0.11747	-13.67	2.54636	7.94257e-08	0.00115111	1.96316	0.945424	ENSBTAG00000046561(LCORL)	23801	FALSE	FALSE	ENSBTAG00000046561(LCORL)
HCW	rs110701166	0	7	93223333	intergenic_region	T	G	0.396586	9.59505	1.78732	7.94451e-08	0.00115111	2.2326	1.07518	ENSBTAG00000007116(ARRDC3)	17086	FALSE	TRUE	ENSBTAG00000007116(ARRDC3)
HCW	rs211486269	48	14	24508890	intron_variant	C	T	0.140939	-12.3042	2.29246	7.99414e-08	0.00115404	1.85748	0.894531	ENSBTAG00000044050(XKR4)	Within	TRUE	FALSE	ENSBTAG00000044050(XKR4)
HCW	rs136002550	0	14	24518540	intron_variant	T	C	0.140939	-12.3042	2.29246	7.99414e-08	0.00115404	1.85748	0.894531	ENSBTAG00000044050(XKR4)	Within	FALSE	FALSE	ENSBTAG00000044050(XKR4)
HCW	rs207992952	0	6	39383191	intergenic_region	G	A	0.436747	9.74385	1.81601	8.07154e-08	0.00116094	2.36678	1.1398	ENSBTAG00000046561(LCORL)	391079	FALSE	FALSE
HCW	rs385937406	0	6	39383234	intergenic_region	A	G	0.436747	9.74385	1.81601	8.07154e-08	0.00116094	2.36678	1.1398	ENSBTAG00000046561(LCORL)	391122	FALSE	FALSE
HCW	rs42661323	0	20	4916731	missense_variant	G	C	0.218248	10.7284	1.99972	8.09724e-08	0.00116251	1.98999	0.958346	ENSBTAG00000001823(STC2)	Within	FALSE	FALSE	ENSBTAG00000001823(STC2)
HCW	rs137250086	0	20	4645915	intron_variant	A	G	0.34626	9.25221	1.7252	8.18601e-08	0.00117097	1.96364	0.945653	ENSBTAG00000015100(ATP6V0E1)	Within	FALSE	FALSE	ENSBTAG00000015955(ERGIC1) ENSBTAG00000015099(RPL26L1) ENSBTAG00000015100(ATP6V0E1) ENSBTAG00000002020(CREBRF)
HCW	rs43349806	0	20	4653781	intron_variant	A	G	0.34626	9.25221	1.7252	8.18601e-08	0.00117097	1.96364	0.945653	ENSBTAG00000015100(ATP6V0E1)	Within	FALSE	FALSE	ENSBTAG00000015955(ERGIC1) ENSBTAG00000015099(RPL26L1) ENSBTAG00000015100(ATP6V0E1) ENSBTAG00000002020(CREBRF)
HCW	rs43349767	0	20	4720327	intron_variant	C	T	0.278238	9.85905	1.83853	8.20936e-08	0.00117218	1.97808	0.952607	ENSBTAG00000002020(CREBRF)	Within	FALSE	FALSE	ENSBTAG00000015100(ATP6V0E1) ENSBTAG00000002020(CREBRF) ENSBTAG00000002021(BNIP1)
HCW	rs110928479	0	6	38678745	intergenic_region	A	G	0.318399	-9.4664	1.76628	8.34433e-08	0.00118929	1.97076	0.949084	ENSBTAG00000005932(FAM184B)	6439	FALSE	FALSE	ENSBTAG00000019441(MED28) ENSBTAG00000005932(FAM184B)
HCW	rs137770608	0	7	93215094	intergenic_region	C	T	0.394453	9.54436	1.78109	8.38145e-08	0.00119241	2.20495	1.06187	ENSBTAG00000007116(ARRDC3)	25325	FALSE	TRUE	ENSBTAG00000007116(ARRDC3)
HCW	rs109901274	0	7	93244933	missense_variant	T	C	0.389056	9.59955	1.79464	8.84365e-08	0.0012559	2.21962	1.06893	ENSBTAG00000007116(ARRDC3)	Within	FALSE	TRUE	ENSBTAG00000007116(ARRDC3)
HCW	rs386082969	0	6	39380190	intergenic_region	C	A	0.439383	9.71757	1.81729	8.9289e-08	0.00126571	2.35715	1.13516	ENSBTAG00000046561(LCORL)	388078	FALSE	FALSE
HCW	rs134725174	0	7	93205688	intergenic_region	G	C	0.394578	9.52146	1.78222	9.16818e-08	0.00128889	2.19463	1.05689	ENSBTAG00000007116(ARRDC3)	34731	FALSE	TRUE	ENSBTAG00000007116(ARRDC3)
HCW	rs136439390	0	7	93223350	intergenic_region	G	T	0.396335	9.54773	1.78717	9.17446e-08	0.00128889	2.21015	1.06437	ENSBTAG00000007116(ARRDC3)	17069	FALSE	TRUE	ENSBTAG00000007116(ARRDC3)
HCW	rs109561984	0	7	93223793	intergenic_region	T	C	0.396335	9.54773	1.78717	9.17446e-08	0.00128889	2.21015	1.06437	ENSBTAG00000007116(ARRDC3)	16626	FALSE	TRUE	ENSBTAG00000007116(ARRDC3)
HCW	rs109305221	0	7	93224876	intergenic_region	A	C	0.396335	9.54773	1.78717	9.17446e-08	0.00128889	2.21015	1.06437	ENSBTAG00000007116(ARRDC3)	15543	FALSE	TRUE	ENSBTAG00000007116(ARRDC3)
HCW	rs108999739	0	7	93226167	intergenic_region	C	T	0.396335	9.54773	1.78717	9.17446e-08	0.00128889	2.21015	1.06437	ENSBTAG00000007116(ARRDC3)	14252	FALSE	TRUE	ENSBTAG00000007116(ARRDC3)
HCW	rs42646660	0	14	24524205	intron_variant	C	T	0.14119	-12.2291	2.29002	9.28698e-08	0.00130237	1.83761	0.884959	ENSBTAG00000044050(XKR4)	Within	FALSE	FALSE	ENSBTAG00000044050(XKR4)
HCW	rs109264945	0	6	39554824	intergenic_region	G	T	0.365336	-9.20763	1.72843	9.97526e-08	0.0013964	1.99203	0.959324	ENSBTAG00000046561(LCORL)	562712	FALSE	FALSE
HCW	rs136744340	0	7	93195974	intergenic_region	A	G	0.392947	9.50883	1.78529	1.00285e-07	0.00140135	2.18563	1.05256	ENSBTAG00000007116(ARRDC3)	44445	FALSE	TRUE	ENSBTAG00000007116(ARRDC3)
HCW	rs110472040	0	7	93224002	intergenic_region	A	G	0.39621	9.51164	1.78748	1.03047e-07	0.00143739	2.19323	1.05622	ENSBTAG00000007116(ARRDC3)	16417	FALSE	TRUE	ENSBTAG00000007116(ARRDC3)
HCW	Chr14:24518641	0	14	24518641	intron_variant	G	A	0.137927	-12.3365	2.32164	1.07424e-07	0.00149579	1.83375	0.883101	ENSBTAG00000044050(XKR4)	Within	FALSE	FALSE	ENSBTAG00000044050(XKR4)
HCW	rs109354920	0	6	39383053	intergenic_region	T	G	0.435868	9.67525	1.82121	1.08113e-07	0.00150006	2.33251	1.12329	ENSBTAG00000046561(LCORL)	390941	FALSE	FALSE
HCW	rs380388670	0	6	39383627	intergenic_region	G	C	0.435868	9.67525	1.82121	1.08113e-07	0.00150006	2.33251	1.12329	ENSBTAG00000046561(LCORL)	391515	FALSE	FALSE
HCW	Chr7:93206385	0	7	93206385	intergenic_region	I	D	0.396335	9.4394	1.77758	1.0947e-07	0.00151621	2.16028	1.04035	ENSBTAG00000007116(ARRDC3)	34034	FALSE	TRUE	ENSBTAG00000007116(ARRDC3)
HCW	rs111001329	0	7	93221821	intergenic_region	A	G	0.394578	9.4696	1.78338	1.09666e-07	0.00151625	2.17079	1.04541	ENSBTAG00000007116(ARRDC3)	18598	FALSE	TRUE	ENSBTAG00000007116(ARRDC3)
HCW	rs109553657	0	7	93217905	intergenic_region	C	G	0.394578	9.46224	1.7823	1.10224e-07	0.00152129	2.16741	1.04379	ENSBTAG00000007116(ARRDC3)	22514	FALSE	TRUE	ENSBTAG00000007116(ARRDC3)
HCW	rs43349776	0	20	4705955	intron_variant	T	C	0.278991	9.74228	1.83564	1.11266e-07	0.00153297	1.93471	0.93172	ENSBTAG00000002020(CREBRF)	Within	FALSE	FALSE	ENSBTAG00000015100(ATP6V0E1) ENSBTAG00000002020(CREBRF) ENSBTAG00000002021(BNIP1)
HCW	rs110059753	0	7	93218452	intergenic_region	T	A	0.394453	9.45996	1.78394	1.14008e-07	0.00156253	2.16613	1.04317	ENSBTAG00000007116(ARRDC3)	21967	FALSE	TRUE	ENSBTAG00000007116(ARRDC3)
HCW	rs110534434	0	7	93218602	intergenic_region	A	C	0.394453	9.45996	1.78394	1.14008e-07	0.00156253	2.16613	1.04317	ENSBTAG00000007116(ARRDC3)	21817	FALSE	TRUE	ENSBTAG00000007116(ARRDC3)
HCW	rs135685082	0	7	93219819	intergenic_region	A	T	0.394453	9.45996	1.78394	1.14008e-07	0.00156253	2.16613	1.04317	ENSBTAG00000007116(ARRDC3)	20600	FALSE	TRUE	ENSBTAG00000007116(ARRDC3)
HCW	rs381084843	0	6	39383094	intergenic_region	A	G	0.435492	9.65046	1.82045	1.15078e-07	0.00157445	2.32011	1.11733	ENSBTAG00000046561(LCORL)	390982	FALSE	FALSE
HCW	rs109163648	0	7	93222812	intergenic_region	T	G	0.396586	9.44255	1.78511	1.22573e-07	0.00167407	2.16219	1.04127	ENSBTAG00000007116(ARRDC3)	17607	FALSE	TRUE	ENSBTAG00000007116(ARRDC3)
HCW	rs110114429	0	7	93148272	intergenic_region	C	G	0.370984	9.77426	1.84848	1.23843e-07	0.00168848	2.25916	1.08797	ENSBTAG00000007116(ARRDC3)	92147	FALSE	TRUE
HCW	rs384758022	0	6	39378474	intergenic_region	G	A	0.438881	9.57151	1.81074	1.25052e-07	0.00170201	2.28626	1.10102	ENSBTAG00000046561(LCORL)	386362	FALSE	FALSE
HCW	rs378968285	0	6	38417782	intergenic_region	C	T	0.292169	9.89598	1.87255	1.25862e-07	0.00170481	2.05232	0.988359	ENSBTAG00000000470(IBSP)	94477	FALSE	FALSE
HCW	rs382465334	0	6	38417803	intergenic_region	T	C	0.292169	9.89598	1.87255	1.25862e-07	0.00170481	2.05232	0.988359	ENSBTAG00000000470(IBSP)	94498	FALSE	FALSE
HCW	rs109260752	0	6	38675731	upstream_gene_variant	T	C	0.348017	-9.28276	1.75653	1.25909e-07	0.00170481	1.98132	0.954167	ENSBTAG00000005932(FAM184B)	3425	FALSE	FALSE	ENSBTAG00000019441(MED28) ENSBTAG00000005932(FAM184B)
HCW	rs135606428	0	7	93217183	intergenic_region	A	G	0.394453	9.41383	1.78145	1.26144e-07	0.00170505	2.14506	1.03302	ENSBTAG00000007116(ARRDC3)	23236	FALSE	TRUE	ENSBTAG00000007116(ARRDC3)
HCW	rs43349749	0	20	4757708	intron_variant	G	A	0.265939	9.88639	1.87435	1.33079e-07	0.0017957	1.93354	0.931157	ENSBTAG00000002021(BNIP1)	Within	FALSE	FALSE	ENSBTAG00000002020(CREBRF) ENSBTAG00000002021(BNIP1) ENSBTAG00000020568(NKX2-5) ENSBTAG00000029583(5S_rRNA)
HCW	rs110780166	0	6	38677100	upstream_gene_variant	T	C	0.348268	-9.25419	1.75461	1.33317e-07	0.00179583	1.9698	0.948621	ENSBTAG00000005932(FAM184B)	4794	FALSE	FALSE	ENSBTAG00000019441(MED28) ENSBTAG00000005932(FAM184B)
HCW	rs136423205	0	7	93208126	intergenic_region	T	C	0.389935	9.43779	1.7907	1.36084e-07	0.00182683	2.1472	1.03405	ENSBTAG00000007116(ARRDC3)	32293	FALSE	TRUE	ENSBTAG00000007116(ARRDC3)
HCW	rs110000395	0	7	93208251	intergenic_region	A	G	0.389935	9.43779	1.7907	1.36084e-07	0.00182683	2.1472	1.03405	ENSBTAG00000007116(ARRDC3)	32168	FALSE	TRUE	ENSBTAG00000007116(ARRDC3)
HCW	rs43349748	0	20	4758971	intron_variant	A	C	0.336722	9.12078	1.73086	1.36797e-07	0.00183327	1.88275	0.906701	ENSBTAG00000002021(BNIP1)	Within	FALSE	FALSE	ENSBTAG00000002020(CREBRF) ENSBTAG00000002021(BNIP1) ENSBTAG00000020568(NKX2-5) ENSBTAG00000029583(5S_rRNA)
HCW	rs43349799	0	20	4667819	intron_variant	G	T	0.277359	9.70323	1.84322	1.40746e-07	0.00188298	1.91232	0.920939	ENSBTAG00000015100(ATP6V0E1)	Within	FALSE	FALSE	ENSBTAG00000015955(ERGIC1) ENSBTAG00000015099(RPL26L1) ENSBTAG00000015100(ATP6V0E1) ENSBTAG00000002020(CREBRF)
HCW	rs110003255	0	7	93212049	intergenic_region	T	C	0.393574	9.38221	1.78457	1.46098e-07	0.00194794	2.12901	1.02529	ENSBTAG00000007116(ARRDC3)	28370	FALSE	TRUE	ENSBTAG00000007116(ARRDC3)
HCW	rs110677230	0	7	93212386	intergenic_region	T	A	0.393574	9.38221	1.78457	1.46098e-07	0.00194794	2.12901	1.02529	ENSBTAG00000007116(ARRDC3)	28033	FALSE	TRUE	ENSBTAG00000007116(ARRDC3)
HCW	rs109329575	0	7	93208496	intergenic_region	T	C	0.390311	9.39137	1.78673	1.4708e-07	0.00195771	2.12686	1.02426	ENSBTAG00000007116(ARRDC3)	31923	FALSE	TRUE	ENSBTAG00000007116(ARRDC3)
HCW	rs109295943	0	7	93217523	intergenic_region	T	A	0.390311	9.30211	1.77103	1.50149e-07	0.00199518	2.08663	1.00488	ENSBTAG00000007116(ARRDC3)	22896	FALSE	TRUE	ENSBTAG00000007116(ARRDC3)
HCW	rs110664613	0	7	93213980	intergenic_region	C	T	0.394076	9.37086	1.78565	1.53878e-07	0.00204128	2.12481	1.02327	ENSBTAG00000007116(ARRDC3)	26439	FALSE	TRUE	ENSBTAG00000007116(ARRDC3)
HCW	rs43349802	0	20	4660259	intron_variant	T	C	0.277234	9.6734	1.84418	1.55963e-07	0.00206159	1.90005	0.915031	ENSBTAG00000015100(ATP6V0E1)	Within	FALSE	FALSE	ENSBTAG00000015955(ERGIC1) ENSBTAG00000015099(RPL26L1) ENSBTAG00000015100(ATP6V0E1) ENSBTAG00000002020(CREBRF)
HCW	rs109250611	0	6	38674355	upstream_gene_variant	C	T	0.348645	-9.1983	1.75367	1.56134e-07	0.00206159	1.94706	0.937669	ENSBTAG00000005932(FAM184B)	2049	FALSE	FALSE	ENSBTAG00000019441(MED28) ENSBTAG00000005932(FAM184B)
HCW	rs134734683	0	7	93215481	intergenic_region	T	C	0.394829	9.32611	1.77806	1.56197e-07	0.00206159	2.10596	1.01419	ENSBTAG00000007116(ARRDC3)	24938	FALSE	TRUE	ENSBTAG00000007116(ARRDC3)
HCW	rs42646728	110	14	24603039	intron_variant	A	G	0.128891	-12.2753	2.34389	1.63087e-07	0.00214892	1.71444	0.825644	ENSBTAG00000044050(XKR4)	Within	TRUE	FALSE	ENSBTAG00000044050(XKR4)
HCW	Chr20:4674952	0	20	4674952	downstream_gene_variant	T	C	0.277234	9.65182	1.84361	1.6472e-07	0.0021668	1.89158	0.910953	ENSBTAG00000015100(ATP6V0E1)	3318	FALSE	FALSE	ENSBTAG00000015955(ERGIC1) ENSBTAG00000015099(RPL26L1) ENSBTAG00000015100(ATP6V0E1) ENSBTAG00000002020(CREBRF)
HCW	rs109372444	0	7	93208318	intergenic_region	T	G	0.391064	9.33648	1.78464	1.68074e-07	0.00220723	2.10353	1.01302	ENSBTAG00000007116(ARRDC3)	32101	FALSE	TRUE	ENSBTAG00000007116(ARRDC3)
HCW	rs133409121	0	7	93206527	intergenic_region	C	A	0.391817	9.31802	1.78311	1.73496e-07	0.00227463	2.09666	1.00971	ENSBTAG00000007116(ARRDC3)	33892	FALSE	TRUE	ENSBTAG00000007116(ARRDC3)
HCW	rs109708713	0	7	93206810	intergenic_region	G	A	0.391692	9.31629	1.78344	1.75318e-07	0.00229468	2.09564	1.00922	ENSBTAG00000007116(ARRDC3)	33609	FALSE	TRUE	ENSBTAG00000007116(ARRDC3)
HCW	rs110678968	0	7	93214620	intergenic_region	T	C	0.393951	9.32241	1.78481	1.75855e-07	0.00229788	2.10266	1.0126	ENSBTAG00000007116(ARRDC3)	25799	FALSE	TRUE	ENSBTAG00000007116(ARRDC3)
HCW	rs42662038	0	20	4901780	intergenic_region	A	C	0.237073	9.94968	1.90544	1.77272e-07	0.00231255	1.81445	0.873809	ENSBTAG00000001823(STC2)	6512	FALSE	FALSE	ENSBTAG00000001823(STC2)
HCW	rs110545207	0	7	93207846	intergenic_region	A	G	0.390437	9.34159	1.79015	1.80552e-07	0.00235143	2.10462	1.01355	ENSBTAG00000007116(ARRDC3)	32573	FALSE	TRUE	ENSBTAG00000007116(ARRDC3)
HCW	rs109035277	0	6	38677618	intergenic_region	G	A	0.348519	-9.13669	1.75268	1.85839e-07	0.00241628	1.92074	0.924995	ENSBTAG00000005932(FAM184B)	5312	FALSE	FALSE	ENSBTAG00000019441(MED28) ENSBTAG00000005932(FAM184B)
HCW	rs109069135	0	7	93207091	intergenic_region	G	A	0.391566	9.28523	1.78292	1.91005e-07	0.00247934	2.08145	1.00239	ENSBTAG00000007116(ARRDC3)	33328	FALSE	TRUE	ENSBTAG00000007116(ARRDC3)
HCW	rs43349747	0	20	4759767	intron_variant	A	G	0.269704	9.65296	1.85595	1.9813e-07	0.00256759	1.85982	0.895655	ENSBTAG00000002021(BNIP1)	Within	FALSE	FALSE	ENSBTAG00000002020(CREBRF) ENSBTAG00000002021(BNIP1) ENSBTAG00000020568(NKX2-5) ENSBTAG00000029583(5S_rRNA)
HCW	rs110516429	0	6	39554910	intergenic_region	G	T	0.362073	-9.00174	1.73704	2.19253e-07	0.00283197	1.89663	0.913384	ENSBTAG00000046561(LCORL)	562798	FALSE	FALSE
HCW	rs110745167	0	6	39554915	intergenic_region	C	A	0.362073	-9.00174	1.73704	2.19253e-07	0.00283197	1.89663	0.913384	ENSBTAG00000046561(LCORL)	562803	FALSE	FALSE
HCW	rs136471979	0	7	93211043	intergenic_region	T	C	0.393198	9.25088	1.78553	2.20666e-07	0.00284554	2.06913	0.996455	ENSBTAG00000007116(ARRDC3)	29376	FALSE	TRUE	ENSBTAG00000007116(ARRDC3)
HCW	rs110831316	0	7	93207176	intergenic_region	A	G	0.391817	9.22566	1.78131	2.229e-07	0.00286964	2.0553	0.989796	ENSBTAG00000007116(ARRDC3)	33243	FALSE	TRUE	ENSBTAG00000007116(ARRDC3)
HCW	Chr14:24607527	0	14	24607527	intron_variant	C	T	0.129644	-12.2323	2.36285	2.25592e-07	0.00289954	1.71091	0.823946	ENSBTAG00000044050(XKR4)	Within	FALSE	FALSE	ENSBTAG00000044050(XKR4)
HCW	rs41724388	0	14	24609375	intron_variant	C	T	0.128012	-12.1778	2.35778	2.4049e-07	0.00308598	1.6775	0.807853	ENSBTAG00000044050(XKR4)	Within	FALSE	FALSE	ENSBTAG00000044050(XKR4)
HCW	rs41723524	0	14	24640436	intergenic_region	A	T	0.121988	-12.4089	2.40629	2.5109e-07	0.00321674	1.67127	0.804854	ENSBTAG00000044050(XKR4)	29481	FALSE	FALSE	ENSBTAG00000044050(XKR4)
HCW	rs208953031	0	6	39553140	intergenic_region	T	G	0.367344	-8.88056	1.72417	2.59606e-07	0.00330964	1.85731	0.894447	ENSBTAG00000046561(LCORL)	561028	FALSE	FALSE
HCW	rs108970327	0	6	39554156	intergenic_region	A	T	0.367344	-8.88056	1.72417	2.59606e-07	0.00330964	1.85731	0.894447	ENSBTAG00000046561(LCORL)	562044	FALSE	FALSE
HCW	rs109232024	0	6	39554160	intergenic_region	C	T	0.367344	-8.88056	1.72417	2.59606e-07	0.00330964	1.85731	0.894447	ENSBTAG00000046561(LCORL)	562048	FALSE	FALSE
HCW	rs109280215	0	6	39555130	intergenic_region	C	A	0.366466	-8.88758	1.72629	2.6277e-07	0.00334455	1.85838	0.894961	ENSBTAG00000046561(LCORL)	563018	FALSE	FALSE
HCW	rs378947992	0	6	38414493	intergenic_region	A	G	0.304468	9.49795	1.8455	2.65342e-07	0.00337182	1.93589	0.932292	ENSBTAG00000000470(IBSP)	91188	FALSE	FALSE
HCW	rs42646712	0	14	24574491	intron_variant	T	A	0.134287	-11.8635	2.31205	2.87939e-07	0.00365092	1.65805	0.798485	ENSBTAG00000044050(XKR4)	Within	FALSE	FALSE	ENSBTAG00000044050(XKR4)
HCW	rs110908773	0	20	4754503	intron_variant	A	G	0.271712	9.49981	1.85146	2.88235e-07	0.00365092	1.80969	0.871515	ENSBTAG00000002021(BNIP1)	Within	FALSE	FALSE	ENSBTAG00000002020(CREBRF) ENSBTAG00000002021(BNIP1) ENSBTAG00000020568(NKX2-5) ENSBTAG00000029583(5S_rRNA)
HCW	Chr20:4727240	0	20	4727240	intron_variant	D	I	0.277736	9.45936	1.845	2.94342e-07	0.00372227	1.81892	0.875961	ENSBTAG00000002020(CREBRF)	Within	FALSE	FALSE	ENSBTAG00000015100(ATP6V0E1) ENSBTAG00000002020(CREBRF) ENSBTAG00000002021(BNIP1)
HCW	Chr14:24583138	0	14	24583138	intron_variant	I	D	0.126381	-12.0631	2.35966	3.18425e-07	0.00402035	1.62811	0.78407	ENSBTAG00000044050(XKR4)	Within	FALSE	FALSE	ENSBTAG00000044050(XKR4)
HCW	rs42646717	0	14	24582523	intron_variant	C	G	0.125879	-12.0636	2.3612	3.2367e-07	0.00408001	1.62271	0.781469	ENSBTAG00000044050(XKR4)	Within	FALSE	FALSE	ENSBTAG00000044050(XKR4)
HCW	rs42646722	0	14	24597517	intron_variant	C	T	0.12864	-11.938	2.34643	3.62412e-07	0.00456105	1.61882	0.779597	ENSBTAG00000044050(XKR4)	Within	FALSE	FALSE	ENSBTAG00000044050(XKR4)
HCW	rs135614523	0	6	38594877	intron_variant	G	A	0.380271	-8.84788	1.74047	3.70333e-07	0.00465329	1.86955	0.90034	ENSBTAG00000005989(LAP3)	Within	FALSE	FALSE	ENSBTAG00000005989(LAP3) ENSBTAG00000019441(MED28) ENSBTAG00000005932(FAM184B) ENSBTAG00000045804
HCW	Chr14:24579489	0	14	24579489	intron_variant	C	A	0.128514	-12.0356	2.36771	3.71039e-07	0.00465471	1.64403	0.791735	ENSBTAG00000044050(XKR4)	Within	FALSE	FALSE	ENSBTAG00000044050(XKR4)
HCW	rs110329232	0	6	38127504	5_prime_UTR_variant	T	C	0.365713	8.63191	1.69912	3.77019e-07	0.00472218	1.75147	0.843477	ENSBTAG00000005260(SPP1)	Within	FALSE	TRUE	ENSBTAG00000020031(PKD2) ENSBTAG00000005260(SPP1)
HCW	rs136998304	0	6	38594984	intron_variant	T	C	0.380648	-8.82316	1.73794	3.83849e-07	0.00480008	1.85983	0.895659	ENSBTAG00000005989(LAP3)	Within	FALSE	FALSE	ENSBTAG00000005989(LAP3) ENSBTAG00000019441(MED28) ENSBTAG00000005932(FAM184B) ENSBTAG00000045804
HCW	rs42646719	0	14	24586689	intron_variant	C	G	0.13366	-11.7492	2.31499	3.86932e-07	0.00483059	1.61983	0.780081	ENSBTAG00000044050(XKR4)	Within	FALSE	FALSE	ENSBTAG00000044050(XKR4)
HCW	rs41724397	0	14	24620738	intergenic_region	T	A	0.127008	-11.9224	2.34953	3.8875e-07	0.00483059	1.5971	0.769134	ENSBTAG00000044050(XKR4)	9783	FALSE	FALSE	ENSBTAG00000044050(XKR4)
HCW	rs41724398	0	14	24621142	intergenic_region	C	T	0.127008	-11.9224	2.34953	3.8875e-07	0.00483059	1.5971	0.769134	ENSBTAG00000044050(XKR4)	10187	FALSE	FALSE	ENSBTAG00000044050(XKR4)
HCW	rs41724399	0	14	24621716	intergenic_region	C	T	0.127008	-11.9224	2.34953	3.8875e-07	0.00483059	1.5971	0.769134	ENSBTAG00000044050(XKR4)	10761	FALSE	FALSE	ENSBTAG00000044050(XKR4)
HCW	rs110140397	0	6	38595457	intron_variant	C	A	0.380397	-8.81389	1.73908	4.01755e-07	0.00497645	1.85545	0.89355	ENSBTAG00000005989(LAP3)	Within	FALSE	FALSE	ENSBTAG00000005989(LAP3) ENSBTAG00000019441(MED28) ENSBTAG00000005932(FAM184B) ENSBTAG00000045804
HCW	rs110260466	0	6	38595550	intron_variant	G	T	0.380397	-8.81389	1.73908	4.01755e-07	0.00497645	1.85545	0.89355	ENSBTAG00000005989(LAP3)	Within	FALSE	FALSE	ENSBTAG00000005989(LAP3) ENSBTAG00000019441(MED28) ENSBTAG00000005932(FAM184B) ENSBTAG00000045804
HCW	rs43349800	0	20	4665186	intron_variant	C	A	0.281124	9.22142	1.82313	4.23652e-07	0.00523942	1.74145	0.83865	ENSBTAG00000015100(ATP6V0E1)	Within	FALSE	FALSE	ENSBTAG00000015955(ERGIC1) ENSBTAG00000015099(RPL26L1) ENSBTAG00000015100(ATP6V0E1) ENSBTAG00000002020(CREBRF)
HCW	rs43349750	0	20	4755994	intron_variant	G	C	0.272716	9.35406	1.84952	4.24682e-07	0.0052439	1.75864	0.846931	ENSBTAG00000002021(BNIP1)	Within	FALSE	FALSE	ENSBTAG00000002020(CREBRF) ENSBTAG00000002021(BNIP1) ENSBTAG00000020568(NKX2-5) ENSBTAG00000029583(5S_rRNA)
HCW	rs42646714	0	14	24576315	intron_variant	C	T	0.125251	-11.9899	2.3756	4.48546e-07	0.00552987	1.59609	0.768651	ENSBTAG00000044050(XKR4)	Within	FALSE	FALSE	ENSBTAG00000044050(XKR4)
HCW	rs42662099	0	20	4858567	intergenic_region	A	G	0.245356	9.68143	1.91985	4.58735e-07	0.00564662	1.75865	0.846937	ENSBTAG00000020568(NKX2-5)	37033	FALSE	TRUE	ENSBTAG00000020568(NKX2-5) ENSBTAG00000001823(STC2) ENSBTAG00000029583(5S_rRNA)
HCW	Chr20:4853678	0	20	4853678	intergenic_region	C	A	0.26004	9.47755	1.87997	4.62329e-07	0.00568195	1.75147	0.843478	ENSBTAG00000020568(NKX2-5)	32144	FALSE	FALSE	ENSBTAG00000020568(NKX2-5) ENSBTAG00000001823(STC2) ENSBTAG00000029583(5S_rRNA)
HCW	rs42646708	0	14	24573257	intron_variant	A	G	0.134915	-11.7179	2.32553	4.68493e-07	0.00574871	1.62398	0.782081	ENSBTAG00000044050(XKR4)	Within	FALSE	FALSE	ENSBTAG00000044050(XKR4)
HCW	rs137229412	0	6	38593136	intron_variant	C	G	0.379142	-8.76361	1.73942	4.69827e-07	0.00575609	1.83199	0.882254	ENSBTAG00000005989(LAP3)	Within	FALSE	FALSE	ENSBTAG00000005989(LAP3) ENSBTAG00000019441(MED28) ENSBTAG00000005932(FAM184B) ENSBTAG00000045804
HCW	Chr14:24658980	0	14	24658980	intergenic_region	T	C	0.123619	-12.1581	2.41608	4.84981e-07	0.00593249	1.62283	0.781525	ENSBTAG00000044050(XKR4)	48025	FALSE	FALSE	ENSBTAG00000044050(XKR4) ENSBTAG00000005893(TMEM68)
HCW	rs43357097	0	20	4784869	intergenic_region	A	G	0.340738	8.79353	1.74761	4.86015e-07	0.00593589	1.76022	0.847693	ENSBTAG00000029583(5S_rRNA)	21362	FALSE	FALSE	ENSBTAG00000002020(CREBRF) ENSBTAG00000002021(BNIP1) ENSBTAG00000020568(NKX2-5) ENSBTAG00000029583(5S_rRNA)
HCW	rs381992093	0	14	24637299	intergenic_region	T	C	0.119854	-12.1714	2.4191	4.86972e-07	0.00593834	1.58362	0.762643	ENSBTAG00000044050(XKR4)	26344	FALSE	FALSE	ENSBTAG00000044050(XKR4)
HCW	rs378955293	0	6	37871185	intergenic_region	G	A	0.199046	10.9854	2.18435	4.92732e-07	0.00599927	1.94964	0.938914	ENSBTAG00000005754(PPM1K)	5285	FALSE	TRUE	ENSBTAG00000005754(PPM1K) ENSBTAG00000017704(ABCG2) ENSBTAG00000042830(U6)
HCW	rs43349752	0	20	4750178	intron_variant	T	C	0.271586	9.30178	1.8501	4.96328e-07	0.0060337	1.73452	0.835316	ENSBTAG00000002021(BNIP1)	Within	FALSE	FALSE	ENSBTAG00000002020(CREBRF) ENSBTAG00000002021(BNIP1) ENSBTAG00000020568(NKX2-5) ENSBTAG00000029583(5S_rRNA)
HCW	rs41724332	0	14	24643266	intergenic_region	C	T	0.123745	-12.1349	2.41689	5.14372e-07	0.00624339	1.61806	0.779227	ENSBTAG00000044050(XKR4)	32311	FALSE	FALSE	ENSBTAG00000044050(XKR4) ENSBTAG00000005893(TMEM68)
HCW	rs42646720	0	14	24590812	intron_variant	C	T	0.125879	-11.8503	2.362	5.24612e-07	0.00634624	1.56584	0.754079	ENSBTAG00000044050(XKR4)	Within	FALSE	FALSE	ENSBTAG00000044050(XKR4)
HCW	rs133725619	0	14	24591628	intron_variant	G	A	0.125879	-11.8503	2.362	5.24612e-07	0.00634624	1.56584	0.754079	ENSBTAG00000044050(XKR4)	Within	FALSE	FALSE	ENSBTAG00000044050(XKR4)
HCW	rs133015462	0	6	37919364	downstream_gene_variant	C	A	0.198795	10.9616	2.18497	5.2527e-07	0.00634624	1.93937	0.933964	ENSBTAG00000017704(ABCG2)	Within	FALSE	TRUE	ENSBTAG00000005754(PPM1K) ENSBTAG00000017704(ABCG2) ENSBTAG00000042830(U6)
HCW	rs383096316	0	6	37998800	intron_variant	T	G	0.203941	10.6701	2.12968	5.43822e-07	0.00655253	1.87305	0.902028	ENSBTAG00000017704(ABCG2)	Within	FALSE	FALSE	ENSBTAG00000017704(ABCG2) ENSBTAG00000020031(PKD2)
HCW	rs133843968	0	6	38414118	intergenic_region	G	A	0.368348	8.80014	1.75648	5.44013e-07	0.00655253	1.8259	0.879323	ENSBTAG00000000470(IBSP)	90813	FALSE	FALSE
HCW	rs41612063	0	20	4850599	intergenic_region	A	G	0.248494	9.54901	1.90738	5.54692e-07	0.00667092	1.72555	0.830995	ENSBTAG00000020568(NKX2-5)	29065	FALSE	FALSE	ENSBTAG00000020568(NKX2-5) ENSBTAG00000001823(STC2) ENSBTAG00000029583(5S_rRNA)
HCW	rs109241256	0	6	38599864	3_prime_UTR_variant	A	G	0.380397	-8.71363	1.7411	5.59556e-07	0.00671913	1.81348	0.873337	ENSBTAG00000005989(LAP3)	Within	FALSE	FALSE	ENSBTAG00000005989(LAP3) ENSBTAG00000019441(MED28) ENSBTAG00000005932(FAM184B) ENSBTAG00000045804
HCW	rs42646701	0	14	24562884	intron_variant	A	C	0.133032	-11.626	2.32373	5.63933e-07	0.00676135	1.57973	0.760769	ENSBTAG00000044050(XKR4)	Within	FALSE	FALSE	ENSBTAG00000044050(XKR4)
HCW	rs381916024	0	6	39553288	intergenic_region	T	C	0.363203	-8.67769	1.73474	5.66526e-07	0.00677176	1.76491	0.849947	ENSBTAG00000046561(LCORL)	561176	FALSE	FALSE
HCW	rs211572559	0	6	39553485	intergenic_region	C	T	0.363203	-8.67769	1.73474	5.66526e-07	0.00677176	1.76491	0.849947	ENSBTAG00000046561(LCORL)	561373	FALSE	FALSE
HCW	rs381550243	0	6	37942057	intron_variant	T	G	0.194528	10.8599	2.17202	5.73585e-07	0.00684572	1.87261	0.901815	ENSBTAG00000017704(ABCG2)	Within	FALSE	TRUE	ENSBTAG00000005754(PPM1K) ENSBTAG00000017704(ABCG2) ENSBTAG00000042830(U6)
HCW	rs136289377	0	6	38593179	intron_variant	A	G	0.378765	-8.68875	1.73936	5.87214e-07	0.00699775	1.80013	0.866909	ENSBTAG00000005989(LAP3)	Within	FALSE	FALSE	ENSBTAG00000005989(LAP3) ENSBTAG00000019441(MED28) ENSBTAG00000005932(FAM184B) ENSBTAG00000045804
HCW	rs43357086	0	20	4791751	intergenic_region	C	A	0.268449	9.39725	1.88171	5.91407e-07	0.00703704	1.7574	0.846333	ENSBTAG00000029583(5S_rRNA)	14480	FALSE	FALSE	ENSBTAG00000002020(CREBRF) ENSBTAG00000002021(BNIP1) ENSBTAG00000020568(NKX2-5) ENSBTAG00000029583(5S_rRNA)
HCW	rs109828754	0	6	38600125	upstream_gene_variant	A	T	0.379644	-8.69313	1.74104	5.94296e-07	0.00706071	1.80357	0.868567	ENSBTAG00000005989(LAP3)	98	FALSE	FALSE	ENSBTAG00000005989(LAP3) ENSBTAG00000019441(MED28) ENSBTAG00000005932(FAM184B) ENSBTAG00000045804
HCW	rs42646661	0	14	24523162	intron_variant	A	C	0.129895	-11.7546	2.35625	6.07917e-07	0.00720301	1.5825	0.762102	ENSBTAG00000044050(XKR4)	Within	FALSE	FALSE	ENSBTAG00000044050(XKR4)
HCW	rs134670664	0	6	38595246	intron_variant	G	A	0.379393	-8.68831	1.74176	6.09291e-07	0.00720301	1.80111	0.867381	ENSBTAG00000005989(LAP3)	Within	FALSE	FALSE	ENSBTAG00000005989(LAP3) ENSBTAG00000019441(MED28) ENSBTAG00000005932(FAM184B) ENSBTAG00000045804
HCW	rs109594495	0	6	38609220	downstream_gene_variant	C	A	0.37751	-8.69298	1.74269	6.09311e-07	0.00720301	1.79954	0.866625	ENSBTAG00000019441(MED28)	379	FALSE	FALSE	ENSBTAG00000005989(LAP3) ENSBTAG00000019441(MED28) ENSBTAG00000005932(FAM184B) ENSBTAG00000045804
HCW	rs136192396	0	6	38602841	upstream_gene_variant	T	A	0.378389	-8.68424	1.74121	6.11776e-07	0.00720301	1.79756	0.865673	ENSBTAG00000019441(MED28)	193	FALSE	FALSE	ENSBTAG00000005989(LAP3) ENSBTAG00000019441(MED28) ENSBTAG00000005932(FAM184B) ENSBTAG00000045804
HCW	rs135396381	0	6	38603064	synonymous_variant	G	A	0.378389	-8.68424	1.74121	6.11776e-07	0.00720301	1.79756	0.865673	ENSBTAG00000019441(MED28)	Within	FALSE	FALSE	ENSBTAG00000005989(LAP3) ENSBTAG00000019441(MED28) ENSBTAG00000005932(FAM184B) ENSBTAG00000045804
HCW	rs110182283	0	6	38603545	downstream_gene_variant	G	A	0.378389	-8.68424	1.74121	6.11776e-07	0.00720301	1.79756	0.865673	ENSBTAG00000019441(MED28)	Within	FALSE	FALSE	ENSBTAG00000005989(LAP3) ENSBTAG00000019441(MED28) ENSBTAG00000005932(FAM184B) ENSBTAG00000045804
HCW	rs109892036	0	6	38609237	downstream_gene_variant	A	G	0.377259	-8.69249	1.74298	6.12793e-07	0.00720418	1.79886	0.866301	ENSBTAG00000019441(MED28)	396	FALSE	FALSE	ENSBTAG00000005989(LAP3) ENSBTAG00000019441(MED28) ENSBTAG00000005932(FAM184B) ENSBTAG00000045804
HCW	rs42646690	0	14	24556226	intron_variant	C	T	0.13617	-11.5292	2.31243	6.17256e-07	0.00723499	1.58442	0.763029	ENSBTAG00000044050(XKR4)	Within	FALSE	FALSE	ENSBTAG00000044050(XKR4)
HCW	rs42646692	0	14	24557343	intron_variant	T	G	0.13617	-11.5292	2.31243	6.17256e-07	0.00723499	1.58442	0.763029	ENSBTAG00000044050(XKR4)	Within	FALSE	FALSE	ENSBTAG00000044050(XKR4)
HCW	rs135646716	0	14	24553162	intron_variant	T	C	0.136295	-11.5267	2.31218	6.18936e-07	0.00724387	1.58496	0.763288	ENSBTAG00000044050(XKR4)	Within	FALSE	FALSE	ENSBTAG00000044050(XKR4)
HCW	rs132641606	0	6	38593730	intron_variant	C	G	0.379267	-8.65757	1.73692	6.2141e-07	0.007262	1.78815	0.861143	ENSBTAG00000005989(LAP3)	Within	FALSE	FALSE	ENSBTAG00000005989(LAP3) ENSBTAG00000019441(MED28) ENSBTAG00000005932(FAM184B) ENSBTAG00000045804
HCW	rs136437157	0	6	38593350	intron_variant	G	A	0.379393	-8.65901	1.7374	6.23168e-07	0.00727157	1.78898	0.861541	ENSBTAG00000005989(LAP3)	Within	FALSE	FALSE	ENSBTAG00000005989(LAP3) ENSBTAG00000019441(MED28) ENSBTAG00000005932(FAM184B) ENSBTAG00000045804
HCW	rs133024833	0	14	24666443	intergenic_region	C	T	0.115587	-12.2883	2.46574	6.24081e-07	0.00727157	1.56427	0.753323	ENSBTAG00000005893(TMEM68)	44884	FALSE	FALSE	ENSBTAG00000044050(XKR4) ENSBTAG00000005893(TMEM68)
HCW	rs110086056	0	6	38603641	downstream_gene_variant	G	A	0.378514	-8.67034	1.74017	6.27775e-07	0.00730149	1.79204	0.863016	ENSBTAG00000019441(MED28)	Within	FALSE	FALSE	ENSBTAG00000005989(LAP3) ENSBTAG00000019441(MED28) ENSBTAG00000005932(FAM184B) ENSBTAG00000045804
HCW	rs110236668	0	6	38606010	intron_variant	T	C	0.378389	-8.67473	1.74113	6.28508e-07	0.00730149	1.79363	0.863778	ENSBTAG00000019441(MED28)	Within	FALSE	FALSE	ENSBTAG00000005989(LAP3) ENSBTAG00000019441(MED28) ENSBTAG00000005932(FAM184B) ENSBTAG00000045804
HCW	rs42646693	0	14	24557353	intron_variant	T	G	0.134915	-11.5303	2.31629	6.42775e-07	0.0074562	1.5724	0.75724	ENSBTAG00000044050(XKR4)	Within	FALSE	FALSE	ENSBTAG00000044050(XKR4)
HCW	rs43702364	0	6	38599372	upstream_gene_variant	T	G	0.379895	-8.627	1.7341	6.52744e-07	0.00754954	1.77669	0.855621	ENSBTAG00000005989(LAP3)	Within	FALSE	FALSE	ENSBTAG00000005989(LAP3) ENSBTAG00000019441(MED28) ENSBTAG00000005932(FAM184B) ENSBTAG00000045804
HCW	rs43702363	0	6	38599381	upstream_gene_variant	T	C	0.379895	-8.627	1.7341	6.52744e-07	0.00754954	1.77669	0.855621	ENSBTAG00000005989(LAP3)	Within	FALSE	FALSE	ENSBTAG00000005989(LAP3) ENSBTAG00000019441(MED28) ENSBTAG00000005932(FAM184B) ENSBTAG00000045804
HCW	rs42646704	0	14	24567843	intron_variant	G	A	0.133534	-11.5371	2.32045	6.62816e-07	0.00765476	1.56063	0.751571	ENSBTAG00000044050(XKR4)	Within	FALSE	FALSE	ENSBTAG00000044050(XKR4)
HCW	rs43702362	0	6	38599424	upstream_gene_variant	T	C	0.380648	-8.61062	1.73238	6.68128e-07	0.00770477	1.7713	0.853028	ENSBTAG00000005989(LAP3)	Within	FALSE	FALSE	ENSBTAG00000005989(LAP3) ENSBTAG00000019441(MED28) ENSBTAG00000005932(FAM184B) ENSBTAG00000045804
HCW	rs41724387	0	14	24608782	intron_variant	C	T	0.126632	-11.7681	2.36826	6.72632e-07	0.00774534	1.55209	0.747458	ENSBTAG00000044050(XKR4)	Within	FALSE	FALSE	ENSBTAG00000044050(XKR4)
HCW	rs41723504	0	14	24659430	intergenic_region	C	T	0.122113	-11.9817	2.41151	6.7463e-07	0.00774563	1.55955	0.751053	ENSBTAG00000044050(XKR4)	48475	FALSE	FALSE	ENSBTAG00000044050(XKR4) ENSBTAG00000005893(TMEM68)
HCW	rs380926636	0	14	24664584	intergenic_region	T	C	0.122113	-11.9817	2.41151	6.7463e-07	0.00774563	1.55955	0.751053	ENSBTAG00000005893(TMEM68)	46743	FALSE	FALSE	ENSBTAG00000044050(XKR4) ENSBTAG00000005893(TMEM68)
HCW	rs384878111	0	6	38600731	upstream_gene_variant	A	G	0.378389	-8.65758	1.74309	6.80713e-07	0.00779269	1.78654	0.860366	ENSBTAG00000005989(LAP3)	704	FALSE	FALSE	ENSBTAG00000005989(LAP3) ENSBTAG00000019441(MED28) ENSBTAG00000005932(FAM184B) ENSBTAG00000045804
HCW	rs136376648	0	6	38601309	upstream_gene_variant	A	T	0.378389	-8.65758	1.74309	6.80713e-07	0.00779269	1.78654	0.860366	ENSBTAG00000005989(LAP3)	1282	FALSE	FALSE	ENSBTAG00000005989(LAP3) ENSBTAG00000019441(MED28) ENSBTAG00000005932(FAM184B) ENSBTAG00000045804
HCW	rs135675185	0	6	37881789	intron_variant	C	T	0.198795	10.8442	2.18355	6.8242e-07	0.00780086	1.89805	0.914066	ENSBTAG00000005754(PPM1K)	Within	FALSE	TRUE	ENSBTAG00000005754(PPM1K) ENSBTAG00000017704(ABCG2) ENSBTAG00000042830(U6)
HCW	rs110266747	0	6	38602336	upstream_gene_variant	G	A	0.378263	-8.64436	1.74166	6.93127e-07	0.00791173	1.78086	0.857629	ENSBTAG00000019441(MED28)	698	FALSE	FALSE	ENSBTAG00000005989(LAP3) ENSBTAG00000019441(MED28) ENSBTAG00000005932(FAM184B) ENSBTAG00000045804
HCW	rs109983475	0	6	38605647	intron_variant	G	A	0.378012	-8.64405	1.74187	6.95872e-07	0.00792004	1.78027	0.857345	ENSBTAG00000019441(MED28)	Within	FALSE	FALSE	ENSBTAG00000005989(LAP3) ENSBTAG00000019441(MED28) ENSBTAG00000005932(FAM184B) ENSBTAG00000045804
HCW	rs110520540	0	6	38606116	intron_variant	G	A	0.378012	-8.64405	1.74187	6.95872e-07	0.00792004	1.78027	0.857345	ENSBTAG00000019441(MED28)	Within	FALSE	FALSE	ENSBTAG00000005989(LAP3) ENSBTAG00000019441(MED28) ENSBTAG00000005932(FAM184B) ENSBTAG00000045804
HCW	Chr6:38601193	0	6	38601193	upstream_gene_variant	I	D	0.379142	-8.63607	1.74085	7.01936e-07	0.0079775	1.77905	0.856761	ENSBTAG00000005989(LAP3)	1166	FALSE	FALSE	ENSBTAG00000005989(LAP3) ENSBTAG00000019441(MED28) ENSBTAG00000005932(FAM184B) ENSBTAG00000045804
HCW	rs209503939	0	6	39504271	intergenic_region	G	T	0.180723	12.1013	2.44051	7.10263e-07	0.00806047	2.19721	1.05814	ENSBTAG00000046561(LCORL)	512159	FALSE	FALSE
HCW	rs382012235	0	14	24560562	intron_variant	C	T	0.135793	-11.4627	2.31229	7.14794e-07	0.00807535	1.56254	0.752493	ENSBTAG00000044050(XKR4)	Within	FALSE	FALSE	ENSBTAG00000044050(XKR4)
HCW	rs41723520	0	14	24645574	intergenic_region	C	T	0.122239	-11.9581	2.41228	7.15298e-07	0.00807535	1.5548	0.748762	ENSBTAG00000044050(XKR4)	34619	FALSE	FALSE	ENSBTAG00000044050(XKR4) ENSBTAG00000005893(TMEM68)
HCW	rs41723519	0	14	24647057	intergenic_region	C	T	0.122239	-11.9581	2.41228	7.15298e-07	0.00807535	1.5548	0.748762	ENSBTAG00000044050(XKR4)	36102	FALSE	FALSE	ENSBTAG00000044050(XKR4) ENSBTAG00000005893(TMEM68)
HCW	rs209820584	0	14	24591209	intron_variant	G	A	0.133911	-11.4641	2.31269	7.15687e-07	0.00807535	1.54462	0.743861	ENSBTAG00000044050(XKR4)	Within	FALSE	FALSE	ENSBTAG00000044050(XKR4)
HCW	rs109957850	0	6	38614754	3_prime_UTR_variant	G	A	0.378389	-8.61461	1.73808	7.18113e-07	0.0080795	1.76885	0.851847	ENSBTAG00000005932(FAM184B)	Within	FALSE	FALSE	ENSBTAG00000005989(LAP3) ENSBTAG00000019441(MED28) ENSBTAG00000005932(FAM184B)
HCW	rs110942856	0	6	38619141	intron_variant	A	T	0.378389	-8.61461	1.73808	7.18113e-07	0.0080795	1.76885	0.851847	ENSBTAG00000005932(FAM184B)	Within	FALSE	FALSE	ENSBTAG00000005989(LAP3) ENSBTAG00000019441(MED28) ENSBTAG00000005932(FAM184B)
HCW	rs134205986	0	6	38598477	upstream_gene_variant	T	C	0.378514	-8.63039	1.7423	7.29152e-07	0.00816859	1.77557	0.855081	ENSBTAG00000005989(LAP3)	Within	FALSE	FALSE	ENSBTAG00000005989(LAP3) ENSBTAG00000019441(MED28) ENSBTAG00000005932(FAM184B) ENSBTAG00000045804
HCW	rs137566429	0	6	38598659	upstream_gene_variant	A	G	0.378514	-8.63039	1.7423	7.29152e-07	0.00816859	1.77557	0.855081	ENSBTAG00000005989(LAP3)	Within	FALSE	FALSE	ENSBTAG00000005989(LAP3) ENSBTAG00000019441(MED28) ENSBTAG00000005932(FAM184B) ENSBTAG00000045804
HCW	rs110067921	0	6	38598849	upstream_gene_variant	T	C	0.378514	-8.63039	1.7423	7.29152e-07	0.00816859	1.77557	0.855081	ENSBTAG00000005989(LAP3)	Within	FALSE	FALSE	ENSBTAG00000005989(LAP3) ENSBTAG00000019441(MED28) ENSBTAG00000005932(FAM184B) ENSBTAG00000045804
HCW	rs134632686	0	6	38602776	upstream_gene_variant	G	C	0.378514	-8.62707	1.74198	7.32869e-07	0.00818688	1.7742	0.854423	ENSBTAG00000019441(MED28)	258	FALSE	FALSE	ENSBTAG00000005989(LAP3) ENSBTAG00000019441(MED28) ENSBTAG00000005932(FAM184B) ENSBTAG00000045804
HCW	rs133212655	0	6	38602884	upstream_gene_variant	C	G	0.378514	-8.62707	1.74198	7.32869e-07	0.00818688	1.7742	0.854423	ENSBTAG00000019441(MED28)	150	FALSE	FALSE	ENSBTAG00000005989(LAP3) ENSBTAG00000019441(MED28) ENSBTAG00000005932(FAM184B) ENSBTAG00000045804
HCW	rs378339662	0	14	25559958	intron_variant	A	T	0.278489	-9.7003	1.95952	7.4084e-07	0.00826066	1.91595	0.922687	ENSBTAG00000015637(IMPAD1)	Within	FALSE	FALSE	ENSBTAG00000015637(IMPAD1) ENSBTAG00000043923(U6)
HCW	rs110362902	0	6	37994986	splice_region_variant&synonymous_variant	C	T	0.216867	10.2898	2.0787	7.41578e-07	0.00826066	1.82224	0.877559	ENSBTAG00000017704(ABCG2)	Within	FALSE	FALSE	ENSBTAG00000017704(ABCG2) ENSBTAG00000020031(PKD2)
HCW	rs109162108	0	14	24647094	intergenic_region	G	A	0.110567	-12.3942	2.50416	7.44251e-07	0.00827065	1.53087	0.73724	ENSBTAG00000044050(XKR4)	36139	FALSE	FALSE	ENSBTAG00000044050(XKR4) ENSBTAG00000005893(TMEM68)
HCW	rs108947402	0	20	4793312	intergenic_region	A	C	0.268574	9.31271	1.8816	7.44581e-07	0.00827065	1.72643	0.831419	ENSBTAG00000029583(5S_rRNA)	12919	FALSE	FALSE	ENSBTAG00000002020(CREBRF) ENSBTAG00000002021(BNIP1) ENSBTAG00000020568(NKX2-5) ENSBTAG00000029583(5S_rRNA)
HCW	rs134831868	0	6	38590515	intron_variant	G	A	0.379016	-8.6038	1.73871	7.48371e-07	0.00827778	1.76556	0.85026	ENSBTAG00000005989(LAP3)	Within	FALSE	FALSE	ENSBTAG00000005989(LAP3) ENSBTAG00000019441(MED28) ENSBTAG00000005932(FAM184B) ENSBTAG00000045804
HCW	rs133337916	0	6	38590727	intron_variant	C	T	0.379016	-8.6038	1.73871	7.48371e-07	0.00827778	1.76556	0.85026	ENSBTAG00000005989(LAP3)	Within	FALSE	FALSE	ENSBTAG00000005989(LAP3) ENSBTAG00000019441(MED28) ENSBTAG00000005932(FAM184B) ENSBTAG00000045804
HCW	rs43349739	0	20	4777827	intergenic_region	T	C	0.34124	8.65085	1.74822	7.48385e-07	0.00827778	1.70478	0.82099	ENSBTAG00000002021(BNIP1)	14948	FALSE	FALSE	ENSBTAG00000002020(CREBRF) ENSBTAG00000002021(BNIP1) ENSBTAG00000020568(NKX2-5) ENSBTAG00000029583(5S_rRNA)
HCW	rs133158633	0	6	38598717	upstream_gene_variant	A	G	0.378891	-8.61576	1.74138	7.51045e-07	0.00829552	1.77024	0.852516	ENSBTAG00000005989(LAP3)	Within	FALSE	FALSE	ENSBTAG00000005989(LAP3) ENSBTAG00000019441(MED28) ENSBTAG00000005932(FAM184B) ENSBTAG00000045804
HCW	rs379347359	0	6	38600777	upstream_gene_variant	C	T	0.379142	-8.60129	1.73886	7.5558e-07	0.00830979	1.76475	0.849874	ENSBTAG00000005989(LAP3)	750	FALSE	FALSE	ENSBTAG00000005989(LAP3) ENSBTAG00000019441(MED28) ENSBTAG00000005932(FAM184B) ENSBTAG00000045804
HCW	rs41723514	0	14	24652927	intergenic_region	A	T	0.122239	-11.9226	2.4107	7.58686e-07	0.00830979	1.54558	0.744323	ENSBTAG00000044050(XKR4)	41972	FALSE	FALSE	ENSBTAG00000044050(XKR4) ENSBTAG00000005893(TMEM68)
HCW	rs41723513	0	14	24653038	intergenic_region	G	C	0.122239	-11.9226	2.4107	7.58686e-07	0.00830979	1.54558	0.744323	ENSBTAG00000044050(XKR4)	42083	FALSE	FALSE	ENSBTAG00000044050(XKR4) ENSBTAG00000005893(TMEM68)
HCW	rs137601646	0	14	24656652	intergenic_region	G	A	0.122239	-11.9226	2.4107	7.58686e-07	0.00830979	1.54558	0.744323	ENSBTAG00000044050(XKR4)	45697	FALSE	FALSE	ENSBTAG00000044050(XKR4) ENSBTAG00000005893(TMEM68)
HCW	rs41723507	0	14	24658036	intergenic_region	T	A	0.122239	-11.9226	2.4107	7.58686e-07	0.00830979	1.54558	0.744323	ENSBTAG00000044050(XKR4)	47081	FALSE	FALSE	ENSBTAG00000044050(XKR4) ENSBTAG00000005893(TMEM68)
HCW	rs41723506	0	14	24658286	intergenic_region	T	G	0.122239	-11.9226	2.4107	7.58686e-07	0.00830979	1.54558	0.744323	ENSBTAG00000044050(XKR4)	47331	FALSE	FALSE	ENSBTAG00000044050(XKR4) ENSBTAG00000005893(TMEM68)
HCW	rs109328059	0	14	24544354	intron_variant	C	T	0.134789	-11.4769	2.32124	7.6414e-07	0.00835787	1.55664	0.749651	ENSBTAG00000044050(XKR4)	Within	FALSE	FALSE	ENSBTAG00000044050(XKR4)
HCW	rs382504215	0	6	37934276	intron_variant	C	G	0.197791	10.721	2.16877	7.67923e-07	0.00838757	1.84811	0.890016	ENSBTAG00000017704(ABCG2)	Within	FALSE	TRUE	ENSBTAG00000005754(PPM1K) ENSBTAG00000017704(ABCG2) ENSBTAG00000042830(U6)
HCW	rs42646668	0	14	24550719	intron_variant	C	T	0.135668	-11.4449	2.31604	7.74929e-07	0.00845233	1.55648	0.749575	ENSBTAG00000044050(XKR4)	Within	FALSE	FALSE	ENSBTAG00000044050(XKR4)
HCW	rs135922904	0	6	38591171	intron_variant	C	T	0.378891	-8.59351	1.73913	7.7621e-07	0.00845456	1.76111	0.848118	ENSBTAG00000005989(LAP3)	Within	FALSE	FALSE	ENSBTAG00000005989(LAP3) ENSBTAG00000019441(MED28) ENSBTAG00000005932(FAM184B) ENSBTAG00000045804
HCW	rs110932626	0	6	38599142	upstream_gene_variant	G	A	0.379142	-8.57399	1.7368	7.94767e-07	0.00863447	1.75357	0.844488	ENSBTAG00000005989(LAP3)	Within	FALSE	FALSE	ENSBTAG00000005989(LAP3) ENSBTAG00000019441(MED28) ENSBTAG00000005932(FAM184B) ENSBTAG00000045804
HCW	rs136489029	0	6	39196951	intergenic_region	T	G	0.461471	-8.60439	1.74298	7.94926e-07	0.00863447	1.86447	0.897898	ENSBTAG00000046561(LCORL)	204839	FALSE	FALSE
HCW	rs108945194	0	14	24545742	intron_variant	A	G	0.136546	-11.395	2.31005	8.10657e-07	0.0087911	1.55135	0.747102	ENSBTAG00000044050(XKR4)	Within	FALSE	FALSE	ENSBTAG00000044050(XKR4)
HCW	rs209555585	0	14	24498071	intron_variant	G	T	0.136295	-11.3753	2.30617	8.11585e-07	0.0087911	1.5436	0.743369	ENSBTAG00000044050(XKR4)	Within	FALSE	TRUE	ENSBTAG00000044050(XKR4)
HCW	rs43357093	0	20	4787126	intergenic_region	A	G	0.332957	8.67029	1.75865	8.21979e-07	0.00889142	1.69189	0.814784	ENSBTAG00000029583(5S_rRNA)	19105	FALSE	FALSE	ENSBTAG00000002020(CREBRF) ENSBTAG00000002021(BNIP1) ENSBTAG00000020568(NKX2-5) ENSBTAG00000029583(5S_rRNA)
HCW	rs109019770	0	6	38607196	intron_variant	G	C	0.377385	-8.57954	1.74063	8.26608e-07	0.0089292	1.75265	0.844045	ENSBTAG00000019441(MED28)	Within	FALSE	FALSE	ENSBTAG00000005989(LAP3) ENSBTAG00000019441(MED28) ENSBTAG00000005932(FAM184B) ENSBTAG00000045804
HCW	rs133603814	0	6	38601324	upstream_gene_variant	A	G	0.378012	-8.58065	1.7416	8.35534e-07	0.00900365	1.75425	0.844814	ENSBTAG00000005989(LAP3)	1297	FALSE	FALSE	ENSBTAG00000005989(LAP3) ENSBTAG00000019441(MED28) ENSBTAG00000005932(FAM184B) ENSBTAG00000045804
HCW	rs42646642	0	14	24499061	intron_variant	G	A	0.135291	-11.3902	2.31188	8.35793e-07	0.00900365	1.53803	0.740687	ENSBTAG00000044050(XKR4)	Within	FALSE	TRUE	ENSBTAG00000044050(XKR4)
HCW	rs43357056	0	20	4835374	intergenic_region	G	A	0.249623	9.36572	1.90114	8.37678e-07	0.00901159	1.66498	0.801825	ENSBTAG00000020568(NKX2-5)	13840	FALSE	FALSE	ENSBTAG00000020568(NKX2-5) ENSBTAG00000029583(5S_rRNA)
HCW	rs136750548	516	6	38583783	intron_variant	G	A	0.380271	-8.57368	1.74171	8.54156e-07	0.00917095	1.75547	0.845401	ENSBTAG00000005989(LAP3)	Within	TRUE	FALSE	ENSBTAG00000005989(LAP3) ENSBTAG00000019441(MED28) ENSBTAG00000005932(FAM184B) ENSBTAG00000045804
HCW	rs110925789	0	6	39185743	intergenic_region	T	C	0.461345	-8.58211	1.74348	8.54827e-07	0.00917095	1.85476	0.893219	ENSBTAG00000046561(LCORL)	193631	FALSE	TRUE
HCW	rs43357047	0	20	4845216	intergenic_region	A	G	0.249749	9.35452	1.90051	8.56132e-07	0.00917242	1.66156	0.800178	ENSBTAG00000020568(NKX2-5)	23682	FALSE	FALSE	ENSBTAG00000020568(NKX2-5) ENSBTAG00000001823(STC2) ENSBTAG00000029583(5S_rRNA)
HCW	rs134235593	0	6	37997147	intron_variant	T	G	0.22239	10.1516	2.06265	8.58285e-07	0.00918296	1.80596	0.86972	ENSBTAG00000017704(ABCG2)	Within	FALSE	FALSE	ENSBTAG00000017704(ABCG2) ENSBTAG00000020031(PKD2)
HCW	rs108971695	0	6	39188643	intergenic_region	C	T	0.46122	-8.58302	1.74416	8.61046e-07	0.00918747	1.85508	0.893374	ENSBTAG00000046561(LCORL)	196531	FALSE	FALSE
HCW	rs109322716	0	6	39196787	intergenic_region	C	A	0.46122	-8.58302	1.74416	8.61046e-07	0.00918747	1.85508	0.893374	ENSBTAG00000046561(LCORL)	204675	FALSE	FALSE
HCW	Chr20:4747049	0	20	4747049	upstream_gene_variant	I	D	0.286019	8.9765	1.82434	8.63575e-07	0.00920195	1.66747	0.803025	ENSBTAG00000002021(BNIP1)	2646	FALSE	FALSE	ENSBTAG00000002020(CREBRF) ENSBTAG00000002021(BNIP1) ENSBTAG00000029583(5S_rRNA)
HCW	rs41255599	0	6	38599993	3_prime_UTR_variant	T	C	0.377259	-8.5793	1.74543	8.86535e-07	0.0094338	1.75232	0.843886	ENSBTAG00000005989(LAP3)	Within	FALSE	FALSE	ENSBTAG00000005989(LAP3) ENSBTAG00000019441(MED28) ENSBTAG00000005932(FAM184B) ENSBTAG00000045804
HCW	rs41723517	0	14	24650038	intergenic_region	C	T	0.110316	-12.3262	2.50828	8.91505e-07	0.00946278	1.51111	0.727723	ENSBTAG00000044050(XKR4)	39083	FALSE	FALSE	ENSBTAG00000044050(XKR4) ENSBTAG00000005893(TMEM68)
HCW	rs382179619	0	14	24547081	intron_variant	C	A	0.136044	-11.3647	2.31264	8.91668e-07	0.00946278	1.53833	0.740833	ENSBTAG00000044050(XKR4)	Within	FALSE	FALSE	ENSBTAG00000044050(XKR4)
HCW	rs133017027	0	6	38602731	upstream_gene_variant	T	G	0.378514	-8.552	1.74059	8.95637e-07	0.00949207	1.74346	0.839618	ENSBTAG00000019441(MED28)	303	FALSE	FALSE	ENSBTAG00000005989(LAP3) ENSBTAG00000019441(MED28) ENSBTAG00000005932(FAM184B) ENSBTAG00000045804
HCW	rs109106073	0	6	38601783	upstream_gene_variant	C	A	0.378891	-8.54343	1.73926	9.0102e-07	0.00953625	1.74064	0.838262	ENSBTAG00000019441(MED28)	1251	FALSE	FALSE	ENSBTAG00000005989(LAP3) ENSBTAG00000019441(MED28) ENSBTAG00000005932(FAM184B) ENSBTAG00000045804
HCW	rs41724402	0	14	24626111	intergenic_region	G	A	0.12864	-11.484	2.33862	9.08038e-07	0.0095976	1.49804	0.721428	ENSBTAG00000044050(XKR4)	15156	FALSE	FALSE	ENSBTAG00000044050(XKR4)
HCW	rs109190243	0	6	39340446	intergenic_region	C	A	0.426832	-8.55815	1.74296	9.10172e-07	0.00960722	1.81577	0.874444	ENSBTAG00000046561(LCORL)	348334	FALSE	FALSE
HCW	rs132799343	0	6	38574125	upstream_gene_variant	C	T	0.379016	-8.55667	1.74397	9.27468e-07	0.00975982	1.74627	0.840971	ENSBTAG00000005989(LAP3)	465	FALSE	FALSE	ENSBTAG00000005989(LAP3) ENSBTAG00000019441(MED28) ENSBTAG00000005932(FAM184B) ENSBTAG00000045804
HCW	rs134008420	0	6	38577960	intron_variant	G	A	0.379016	-8.55667	1.74397	9.27468e-07	0.00975982	1.74627	0.840971	ENSBTAG00000005989(LAP3)	Within	FALSE	FALSE	ENSBTAG00000005989(LAP3) ENSBTAG00000019441(MED28) ENSBTAG00000005932(FAM184B) ENSBTAG00000045804
HCW	rs382496844	74	6	39678846	intergenic_region	G	T	0.22992	10.6686	2.1745	9.28397e-07	0.00975982	2.04216	0.983469	ENSBTAG00000046561(LCORL)	686734	TRUE	TRUE
HCW	rs133185353	0	6	38593556	intron_variant	T	G	0.379142	-8.52795	1.73827	9.296e-07	0.00975982	1.73479	0.835443	ENSBTAG00000005989(LAP3)	Within	FALSE	FALSE	ENSBTAG00000005989(LAP3) ENSBTAG00000019441(MED28) ENSBTAG00000005932(FAM184B) ENSBTAG00000045804
HCW	rs109155034	173	7	94219428	intergenic_region	C	G	0.295683	8.85945	1.80598	9.31393e-07	0.00976559	1.65642	0.797703	ENSBTAG00000042596(7SK)	19114	TRUE	FALSE	ENSBTAG00000042596(7SK)
HCW	rs134225543	0	6	37896750	3_prime_UTR_variant	T	C	0.199046	10.7111	2.18407	9.38263e-07	0.00979837	1.8535	0.892611	ENSBTAG00000005754(PPM1K)	Within	FALSE	TRUE	ENSBTAG00000005754(PPM1K) ENSBTAG00000017704(ABCG2) ENSBTAG00000042830(U6)
HCW	Chr6:37900505	0	6	37900505	downstream_gene_variant	D	I	0.199046	10.7111	2.18407	9.38263e-07	0.00979837	1.8535	0.892611	ENSBTAG00000005754(PPM1K)	1983	FALSE	TRUE	ENSBTAG00000005754(PPM1K) ENSBTAG00000017704(ABCG2) ENSBTAG00000042830(U6)
HCW	rs133450619	0	6	37902075	downstream_gene_variant	G	A	0.199046	10.7111	2.18407	9.38263e-07	0.00979837	1.8535	0.892611	ENSBTAG00000005754(PPM1K)	3553	FALSE	TRUE	ENSBTAG00000005754(PPM1K) ENSBTAG00000017704(ABCG2) ENSBTAG00000042830(U6)
HCW	rs42646703	0	14	24567523	intron_variant	T	G	0.125126	-11.6701	2.38053	9.47136e-07	0.0098779	1.51079	0.727571	ENSBTAG00000044050(XKR4)	Within	FALSE	FALSE	ENSBTAG00000044050(XKR4)
HCW	rs207848736	0	14	24529178	intron_variant	G	A	0.134664	-11.3889	2.32338	9.49304e-07	0.00988692	1.53166	0.737621	ENSBTAG00000044050(XKR4)	Within	FALSE	FALSE	ENSBTAG00000044050(XKR4)
HCW	rs378603811	44	6	39960847	intergenic_region	A	G	0.186245	11.8482	2.41726	9.51093e-07	0.00988692	2.15599	1.03828	ENSBTAG00000046561(LCORL)	968735	TRUE	TRUE
HCW	rs42646645	0	14	24496369	intron_variant	C	T	0.136797	-11.2854	2.30263	9.53037e-07	0.00988692	1.524	0.733933	ENSBTAG00000044050(XKR4)	Within	FALSE	TRUE	ENSBTAG00000044050(XKR4)
HCW	rs109391612	0	14	24497921	intron_variant	G	A	0.136797	-11.2854	2.30263	9.53037e-07	0.00988692	1.524	0.733933	ENSBTAG00000044050(XKR4)	Within	FALSE	TRUE	ENSBTAG00000044050(XKR4)
HCW	rs110452040	0	6	39274350	intergenic_region	G	A	0.460843	-8.95163	1.82691	9.58926e-07	0.00993489	2.0176	0.971641	ENSBTAG00000046561(LCORL)	282238	FALSE	FALSE
HCW	rs109200777	0	6	39185858	intergenic_region	A	G	0.462098	-8.53851	1.74285	9.62487e-07	0.00995865	1.83639	0.884371	ENSBTAG00000046561(LCORL)	193746	FALSE	TRUE
HCW	rs110746190	0	6	38610044	downstream_gene_variant	T	C	0.37751	-8.54554	1.7444	9.64027e-07	0.00996146	1.73901	0.837477	ENSBTAG00000019441(MED28)	1203	FALSE	FALSE	ENSBTAG00000005989(LAP3) ENSBTAG00000019441(MED28) ENSBTAG00000005932(FAM184B) ENSBTAG00000045804
HCW	rs109052870	0	6	38613357	downstream_gene_variant	T	A	0.377008	-8.51525	1.7392	9.77702e-07	0.0100895	1.7258	0.831115	ENSBTAG00000005932(FAM184B)	1013	FALSE	FALSE	ENSBTAG00000005989(LAP3) ENSBTAG00000019441(MED28) ENSBTAG00000005932(FAM184B)
HCW	rs110418073	0	6	39342988	intergenic_region	G	T	0.426581	-8.52755	1.7422	9.84614e-07	0.0101475	1.80254	0.868071	ENSBTAG00000046561(LCORL)	350876	FALSE	FALSE
HCW	rs133689278	0	6	38622022	intron_variant	C	T	0.382028	-8.48282	1.73332	9.88253e-07	0.0101716	1.7215	0.829044	ENSBTAG00000005932(FAM184B)	Within	FALSE	FALSE	ENSBTAG00000005989(LAP3) ENSBTAG00000019441(MED28) ENSBTAG00000005932(FAM184B)
HCW	rs110970586	0	6	38611935	downstream_gene_variant	A	G	0.377259	-8.5097	1.74032	1.00972e-06	0.010379	1.724	0.83025	ENSBTAG00000005932(FAM184B)	2435	FALSE	FALSE	ENSBTAG00000005989(LAP3) ENSBTAG00000019441(MED28) ENSBTAG00000005932(FAM184B)
HCW	rs380239713	0	6	39500552	intergenic_region	T	C	0.183233	11.8084	2.41513	1.0118e-06	0.0103868	2.11469	1.0184	ENSBTAG00000046561(LCORL)	508440	FALSE	FALSE
HCW	rs208431210	0	6	38596541	intron_variant	A	C	0.378263	-8.52289	1.74375	1.02032e-06	0.0104606	1.73116	0.833696	ENSBTAG00000005989(LAP3)	Within	FALSE	FALSE	ENSBTAG00000005989(LAP3) ENSBTAG00000019441(MED28) ENSBTAG00000005932(FAM184B) ENSBTAG00000045804
HCW	rs379064517	0	6	38602020	upstream_gene_variant	G	T	0.388303	-8.45947	1.73139	1.02931e-06	0.0105181	1.72249	0.82952	ENSBTAG00000019441(MED28)	1014	FALSE	FALSE	ENSBTAG00000005989(LAP3) ENSBTAG00000019441(MED28) ENSBTAG00000005932(FAM184B) ENSBTAG00000045804
HCW	rs42646687	0	14	24529654	intron_variant	C	T	0.134538	-11.3581	2.32466	1.02955e-06	0.0105181	1.52218	0.733057	ENSBTAG00000044050(XKR4)	Within	FALSE	FALSE	ENSBTAG00000044050(XKR4)
HCW	rs109456039	0	6	38616636	intron_variant	G	A	0.378012	-8.49766	1.73947	1.0332e-06	0.0105181	1.72048	0.828552	ENSBTAG00000005932(FAM184B)	Within	FALSE	FALSE	ENSBTAG00000005989(LAP3) ENSBTAG00000019441(MED28) ENSBTAG00000005932(FAM184B)
HCW	rs109448140	0	6	38601000	upstream_gene_variant	G	A	0.377887	-8.52022	1.74416	1.03436e-06	0.0105181	1.7294	0.832849	ENSBTAG00000005989(LAP3)	973	FALSE	FALSE	ENSBTAG00000005989(LAP3) ENSBTAG00000019441(MED28) ENSBTAG00000005932(FAM184B) ENSBTAG00000045804
HCW	rs110095242	0	6	38601051	upstream_gene_variant	T	C	0.377887	-8.52022	1.74416	1.03436e-06	0.0105181	1.7294	0.832849	ENSBTAG00000005989(LAP3)	1024	FALSE	FALSE	ENSBTAG00000005989(LAP3) ENSBTAG00000019441(MED28) ENSBTAG00000005932(FAM184B) ENSBTAG00000045804
HCW	rs110375551	0	6	38601183	upstream_gene_variant	G	A	0.378891	-8.50829	1.74177	1.035e-06	0.0105181	1.72635	0.831381	ENSBTAG00000005989(LAP3)	1156	FALSE	FALSE	ENSBTAG00000005989(LAP3) ENSBTAG00000019441(MED28) ENSBTAG00000005932(FAM184B) ENSBTAG00000045804
HCW	rs210488356	0	14	24558391	intron_variant	G	C	0.127636	-11.5804	2.37081	1.03639e-06	0.0105181	1.51315	0.728704	ENSBTAG00000044050(XKR4)	Within	FALSE	FALSE	ENSBTAG00000044050(XKR4)
HCW	rs43702361	0	6	38599672	3_prime_UTR_variant	C	T	0.380773	-8.46044	1.73208	1.03665e-06	0.0105181	1.71027	0.823636	ENSBTAG00000005989(LAP3)	Within	FALSE	FALSE	ENSBTAG00000005989(LAP3) ENSBTAG00000019441(MED28) ENSBTAG00000005932(FAM184B) ENSBTAG00000045804
HCW	rs42646699	0	14	24561158	intron_variant	C	G	0.12751	-11.5918	2.37332	1.03843e-06	0.0105226	1.51485	0.729524	ENSBTAG00000044050(XKR4)	Within	FALSE	FALSE	ENSBTAG00000044050(XKR4)
HCW	rs109780088	0	6	38611622	downstream_gene_variant	C	T	0.377761	-8.51805	1.74422	1.04172e-06	0.0105423	1.72829	0.832315	ENSBTAG00000005932(FAM184B)	2748	FALSE	FALSE	ENSBTAG00000005989(LAP3) ENSBTAG00000019441(MED28) ENSBTAG00000005932(FAM184B) ENSBTAG00000045804
HCW	rs110839532	0	6	38599667	3_prime_UTR_variant	T	G	0.380899	-8.46193	1.73288	1.04404e-06	0.010547	1.71109	0.824031	ENSBTAG00000005989(LAP3)	Within	FALSE	FALSE	ENSBTAG00000005989(LAP3) ENSBTAG00000019441(MED28) ENSBTAG00000005932(FAM184B) ENSBTAG00000045804
HCW	rs41724396	0	14	24620716	intergenic_region	G	A	0.125628	-11.5278	2.36138	1.05111e-06	0.010547	1.47924	0.712375	ENSBTAG00000044050(XKR4)	9761	FALSE	FALSE	ENSBTAG00000044050(XKR4)
HCW	rs43349740	0	20	4778613	intergenic_region	A	G	0.259789	9.34912	1.91525	1.05334e-06	0.010547	1.70326	0.820259	ENSBTAG00000002021(BNIP1)	15734	FALSE	FALSE	ENSBTAG00000002020(CREBRF) ENSBTAG00000002021(BNIP1) ENSBTAG00000020568(NKX2-5) ENSBTAG00000029583(5S_rRNA)
HCW	rs380209716	0	6	37888602	intron_variant	A	G	0.199172	10.6568	2.18314	1.05335e-06	0.010547	1.83562	0.884004	ENSBTAG00000005754(PPM1K)	Within	FALSE	TRUE	ENSBTAG00000005754(PPM1K) ENSBTAG00000017704(ABCG2) ENSBTAG00000042830(U6)
HCW	rs110760935	0	6	38602215	upstream_gene_variant	G	A	0.377887	-8.50987	1.74336	1.05388e-06	0.010547	1.7252	0.830826	ENSBTAG00000019441(MED28)	819	FALSE	FALSE	ENSBTAG00000005989(LAP3) ENSBTAG00000019441(MED28) ENSBTAG00000005932(FAM184B) ENSBTAG00000045804
HCW	rs110740749	0	6	38601705	upstream_gene_variant	T	C	0.378765	-8.49222	1.74044	1.06432e-06	0.010547	1.71961	0.828136	ENSBTAG00000019441(MED28)	1329	FALSE	FALSE	ENSBTAG00000005989(LAP3) ENSBTAG00000019441(MED28) ENSBTAG00000005932(FAM184B) ENSBTAG00000045804
HCW	rs109989742	0	6	38881776	intron_variant	T	C	0.507154	8.81237	1.80609	1.06484e-06	0.010547	1.96698	0.947261	ENSBTAG00000046561(LCORL)	Within	FALSE	FALSE	ENSBTAG00000021582(NCAPG) ENSBTAG00000046561(LCORL)
HCW	rs384755946	0	6	38602010	upstream_gene_variant	G	A	0.388052	-8.44244	1.73073	1.07187e-06	0.010547	1.71515	0.825988	ENSBTAG00000019441(MED28)	1024	FALSE	FALSE	ENSBTAG00000005989(LAP3) ENSBTAG00000019441(MED28) ENSBTAG00000005932(FAM184B) ENSBTAG00000045804
HCW	rs109932875	0	6	38609730	downstream_gene_variant	C	T	0.377636	-8.5076	1.74411	1.07223e-06	0.010547	1.72383	0.830167	ENSBTAG00000019441(MED28)	889	FALSE	FALSE	ENSBTAG00000005989(LAP3) ENSBTAG00000019441(MED28) ENSBTAG00000005932(FAM184B) ENSBTAG00000045804
HCW	rs110218005	0	6	38609745	downstream_gene_variant	C	T	0.377636	-8.5076	1.74411	1.07223e-06	0.010547	1.72383	0.830167	ENSBTAG00000019441(MED28)	904	FALSE	FALSE	ENSBTAG00000005989(LAP3) ENSBTAG00000019441(MED28) ENSBTAG00000005932(FAM184B) ENSBTAG00000045804
HCW	rs109222098	0	6	38609772	downstream_gene_variant	C	A	0.377636	-8.5076	1.74411	1.07223e-06	0.010547	1.72383	0.830167	ENSBTAG00000019441(MED28)	931	FALSE	FALSE	ENSBTAG00000005989(LAP3) ENSBTAG00000019441(MED28) ENSBTAG00000005932(FAM184B) ENSBTAG00000045804
HCW	rs111007583	0	6	38610343	downstream_gene_variant	C	G	0.377636	-8.5076	1.74411	1.07223e-06	0.010547	1.72383	0.830167	ENSBTAG00000019441(MED28)	1502	FALSE	FALSE	ENSBTAG00000005989(LAP3) ENSBTAG00000019441(MED28) ENSBTAG00000005932(FAM184B) ENSBTAG00000045804
HCW	rs109780654	0	6	38610501	downstream_gene_variant	T	C	0.377636	-8.5076	1.74411	1.07223e-06	0.010547	1.72383	0.830167	ENSBTAG00000019441(MED28)	1660	FALSE	FALSE	ENSBTAG00000005989(LAP3) ENSBTAG00000019441(MED28) ENSBTAG00000005932(FAM184B) ENSBTAG00000045804
HCW	rs109085538	0	6	38611254	downstream_gene_variant	G	A	0.377636	-8.5076	1.74411	1.07223e-06	0.010547	1.72383	0.830167	ENSBTAG00000019441(MED28)	2413	FALSE	FALSE	ENSBTAG00000005989(LAP3) ENSBTAG00000019441(MED28) ENSBTAG00000005932(FAM184B) ENSBTAG00000045804
HCW	rs109831065	0	6	38611279	downstream_gene_variant	G	T	0.377636	-8.5076	1.74411	1.07223e-06	0.010547	1.72383	0.830167	ENSBTAG00000019441(MED28)	2438	FALSE	FALSE	ENSBTAG00000005989(LAP3) ENSBTAG00000019441(MED28) ENSBTAG00000005932(FAM184B) ENSBTAG00000045804
HCW	rs109772082	0	6	38611451	downstream_gene_variant	G	A	0.377636	-8.5076	1.74411	1.07223e-06	0.010547	1.72383	0.830167	ENSBTAG00000019441(MED28)	2610	FALSE	FALSE	ENSBTAG00000005989(LAP3) ENSBTAG00000019441(MED28) ENSBTAG00000005932(FAM184B) ENSBTAG00000045804
HCW	rs110152915	0	6	38611601	downstream_gene_variant	A	G	0.377636	-8.5076	1.74411	1.07223e-06	0.010547	1.72383	0.830167	ENSBTAG00000019441(MED28)	2760	FALSE	FALSE	ENSBTAG00000005989(LAP3) ENSBTAG00000019441(MED28) ENSBTAG00000005932(FAM184B) ENSBTAG00000045804
HCW	rs42662073	0	20	4883142	intergenic_region	C	T	0.28125	8.59554	1.7623	1.07459e-06	0.010547	1.51349	0.72887	ENSBTAG00000001823(STC2)	25150	FALSE	TRUE	ENSBTAG00000020568(NKX2-5) ENSBTAG00000001823(STC2)
HCW	rs110686471	0	6	38596742	intron_variant	C	T	0.378389	-8.50223	1.74338	1.0778e-06	0.010547	1.723	0.829767	ENSBTAG00000005989(LAP3)	Within	FALSE	FALSE	ENSBTAG00000005989(LAP3) ENSBTAG00000019441(MED28) ENSBTAG00000005932(FAM184B) ENSBTAG00000045804
HCW	rs110064041	0	6	38596768	intron_variant	G	A	0.378389	-8.50223	1.74338	1.0778e-06	0.010547	1.723	0.829767	ENSBTAG00000005989(LAP3)	Within	FALSE	FALSE	ENSBTAG00000005989(LAP3) ENSBTAG00000019441(MED28) ENSBTAG00000005932(FAM184B) ENSBTAG00000045804
HCW	rs110350729	0	6	38596939	intron_variant	T	A	0.378389	-8.50223	1.74338	1.0778e-06	0.010547	1.723	0.829767	ENSBTAG00000005989(LAP3)	Within	FALSE	FALSE	ENSBTAG00000005989(LAP3) ENSBTAG00000019441(MED28) ENSBTAG00000005932(FAM184B) ENSBTAG00000045804
HCW	rs111021894	0	6	38597061	intron_variant	G	C	0.378389	-8.50223	1.74338	1.0778e-06	0.010547	1.723	0.829767	ENSBTAG00000005989(LAP3)	Within	FALSE	FALSE	ENSBTAG00000005989(LAP3) ENSBTAG00000019441(MED28) ENSBTAG00000005932(FAM184B) ENSBTAG00000045804
HCW	rs110684574	0	6	38597772	intron_variant	T	C	0.378389	-8.50223	1.74338	1.0778e-06	0.010547	1.723	0.829767	ENSBTAG00000005989(LAP3)	Within	FALSE	FALSE	ENSBTAG00000005989(LAP3) ENSBTAG00000019441(MED28) ENSBTAG00000005932(FAM184B) ENSBTAG00000045804
HCW	rs135294144	0	6	38598277	upstream_gene_variant	T	G	0.378389	-8.50223	1.74338	1.0778e-06	0.010547	1.723	0.829767	ENSBTAG00000005989(LAP3)	Within	FALSE	FALSE	ENSBTAG00000005989(LAP3) ENSBTAG00000019441(MED28) ENSBTAG00000005932(FAM184B) ENSBTAG00000045804
HCW	rs132926441	0	6	38598367	upstream_gene_variant	C	T	0.378389	-8.50223	1.74338	1.0778e-06	0.010547	1.723	0.829767	ENSBTAG00000005989(LAP3)	Within	FALSE	FALSE	ENSBTAG00000005989(LAP3) ENSBTAG00000019441(MED28) ENSBTAG00000005932(FAM184B) ENSBTAG00000045804
HCW	rs42646706	0	14	24572292	intron_variant	C	T	0.124121	-11.6388	2.38659	1.07844e-06	0.010547	1.49234	0.718686	ENSBTAG00000044050(XKR4)	Within	FALSE	FALSE	ENSBTAG00000044050(XKR4)
HCW	rs42646707	0	14	24572515	intron_variant	C	T	0.124121	-11.6388	2.38659	1.07844e-06	0.010547	1.49234	0.718686	ENSBTAG00000044050(XKR4)	Within	FALSE	FALSE	ENSBTAG00000044050(XKR4)
HCW	Chr6:38464203	0	6	38464203	intergenic_region	T	C	0.341114	-8.80919	1.80653	1.08096e-06	0.0105585	1.76744	0.851167	ENSBTAG00000045804	77376	FALSE	FALSE
HCW	rs208200370	0	6	38609031	downstream_gene_variant	G	A	0.377887	-8.49503	1.74248	1.08671e-06	0.0106014	1.71919	0.827931	ENSBTAG00000019441(MED28)	190	FALSE	FALSE	ENSBTAG00000005989(LAP3) ENSBTAG00000019441(MED28) ENSBTAG00000005932(FAM184B) ENSBTAG00000045804
HCW	rs109820763	0	6	38601747	upstream_gene_variant	G	A	0.378891	-8.46871	1.73787	1.09891e-06	0.0107072	1.71033	0.823664	ENSBTAG00000019441(MED28)	1287	FALSE	FALSE	ENSBTAG00000005989(LAP3) ENSBTAG00000019441(MED28) ENSBTAG00000005932(FAM184B) ENSBTAG00000045804
HCW	rs42646662	0	14	24518724	intron_variant	A	G	0.103665	-12.3894	2.54396	1.11513e-06	0.0108517	1.44533	0.696043	ENSBTAG00000044050(XKR4)	Within	FALSE	FALSE	ENSBTAG00000044050(XKR4)
HCW	rs136542067	0	6	39155537	intergenic_region	A	G	0.457957	-8.55049	1.757	1.13576e-06	0.0110388	1.83909	0.885674	ENSBTAG00000046561(LCORL)	163425	FALSE	FALSE
HCW	rs109921495	0	6	38608248	intron_variant	G	C	0.378012	-8.48101	1.74499	1.17261e-06	0.0113829	1.71374	0.825308	ENSBTAG00000019441(MED28)	Within	FALSE	FALSE	ENSBTAG00000005989(LAP3) ENSBTAG00000019441(MED28) ENSBTAG00000005932(FAM184B) ENSBTAG00000045804
HCW	rs136348696	0	6	38581382	intron_variant	T	G	0.379518	-8.46057	1.74139	1.18273e-06	0.0114669	1.70814	0.82261	ENSBTAG00000005989(LAP3)	Within	FALSE	FALSE	ENSBTAG00000005989(LAP3) ENSBTAG00000019441(MED28) ENSBTAG00000005932(FAM184B) ENSBTAG00000045804
HCW	rs109925685	0	6	38384540	intergenic_region	T	C	0.468876	-8.16903	1.68168	1.1878e-06	0.0115019	1.68406	0.811014	ENSBTAG00000000470(IBSP)	61235	FALSE	TRUE	ENSBTAG00000000470(IBSP)
HCW	rs109012634	0	6	39087791	intergenic_region	A	G	0.426832	-8.52641	1.75545	1.1911e-06	0.0115197	1.80233	0.86797	ENSBTAG00000046561(LCORL)	95679	FALSE	FALSE
HCW	rs110409558	0	6	39144855	intergenic_region	T	G	0.45758	-8.50669	1.75256	1.21077e-06	0.0116955	1.82006	0.876511	ENSBTAG00000046561(LCORL)	152743	FALSE	FALSE
HCW	rs109141786	0	6	38613615	downstream_gene_variant	A	T	0.375879	-8.46945	1.74515	1.21523e-06	0.0117241	1.70526	0.821222	ENSBTAG00000005932(FAM184B)	755	FALSE	FALSE	ENSBTAG00000005989(LAP3) ENSBTAG00000019441(MED28) ENSBTAG00000005932(FAM184B)
HCW	rs109078224	0	6	38612280	downstream_gene_variant	T	C	0.375628	-8.47504	1.74657	1.2198e-06	0.0117538	1.70706	0.822088	ENSBTAG00000005932(FAM184B)	2090	FALSE	FALSE	ENSBTAG00000005989(LAP3) ENSBTAG00000019441(MED28) ENSBTAG00000005932(FAM184B)
HCW	rs109447952	0	6	38606985	intron_variant	A	G	0.377259	-8.4498	1.74205	1.23163e-06	0.0118532	1.69982	0.818603	ENSBTAG00000019441(MED28)	Within	FALSE	FALSE	ENSBTAG00000005989(LAP3) ENSBTAG00000019441(MED28) ENSBTAG00000005932(FAM184B) ENSBTAG00000045804
HCW	rs109501082	0	6	38612534	downstream_gene_variant	T	C	0.376883	-8.43293	1.73958	1.24915e-06	0.0120071	1.69237	0.815016	ENSBTAG00000005932(FAM184B)	1836	FALSE	FALSE	ENSBTAG00000005989(LAP3) ENSBTAG00000019441(MED28) ENSBTAG00000005932(FAM184B)
HCW	rs211580890	0	14	24546616	intron_variant	A	G	0.136923	-11.1775	2.30606	1.25336e-06	0.0120329	1.49616	0.720524	ENSBTAG00000044050(XKR4)	Within	FALSE	FALSE	ENSBTAG00000044050(XKR4)
HCW	rs137674844	0	6	38602718	upstream_gene_variant	C	G	0.377385	-8.44704	1.74292	1.25669e-06	0.0120501	1.69893	0.818176	ENSBTAG00000019441(MED28)	316	FALSE	FALSE	ENSBTAG00000005989(LAP3) ENSBTAG00000019441(MED28) ENSBTAG00000005932(FAM184B) ENSBTAG00000045804
HCW	rs379811222	0	6	39677921	intergenic_region	A	G	0.238579	10.38	2.14226	1.26398e-06	0.0121041	1.98342	0.95518	ENSBTAG00000046561(LCORL)	685809	FALSE	TRUE
HCW	rs209687009	31	7	93019197	intergenic_region	G	A	0.320407	9.41015	1.94219	1.2654e-06	0.0121041	1.95392	0.940973	ENSBTAG00000046227	145831	TRUE	FALSE
HCW	rs109535711	0	6	38625445	intron_variant	C	T	0.381777	-8.39739	1.73399	1.28009e-06	0.0121724	1.68658	0.812226	ENSBTAG00000005932(FAM184B)	Within	FALSE	FALSE	ENSBTAG00000005989(LAP3) ENSBTAG00000019441(MED28) ENSBTAG00000005932(FAM184B)
HCW	rs109224215	0	6	38625527	intron_variant	A	C	0.381777	-8.39739	1.73399	1.28009e-06	0.0121724	1.68658	0.812226	ENSBTAG00000005932(FAM184B)	Within	FALSE	FALSE	ENSBTAG00000005989(LAP3) ENSBTAG00000019441(MED28) ENSBTAG00000005932(FAM184B)
HCW	rs381104276	0	6	38626138	intron_variant	G	T	0.381777	-8.39739	1.73399	1.28009e-06	0.0121724	1.68658	0.812226	ENSBTAG00000005932(FAM184B)	Within	FALSE	FALSE	ENSBTAG00000005989(LAP3) ENSBTAG00000019441(MED28) ENSBTAG00000005932(FAM184B)
HCW	rs108993343	0	6	38626284	intron_variant	C	T	0.381777	-8.39739	1.73399	1.28009e-06	0.0121724	1.68658	0.812226	ENSBTAG00000005932(FAM184B)	Within	FALSE	FALSE	ENSBTAG00000005989(LAP3) ENSBTAG00000019441(MED28) ENSBTAG00000005932(FAM184B)
HCW	rs110049880	0	6	38597614	intron_variant	G	A	0.378891	-8.44046	1.743	1.28214e-06	0.0121724	1.69894	0.818178	ENSBTAG00000005989(LAP3)	Within	FALSE	FALSE	ENSBTAG00000005989(LAP3) ENSBTAG00000019441(MED28) ENSBTAG00000005932(FAM184B) ENSBTAG00000045804
HCW	rs132630356	0	6	38590175	intron_variant	T	C	0.378012	-8.43415	1.74173	1.28287e-06	0.0121724	1.69486	0.816213	ENSBTAG00000005989(LAP3)	Within	FALSE	FALSE	ENSBTAG00000005989(LAP3) ENSBTAG00000019441(MED28) ENSBTAG00000005932(FAM184B) ENSBTAG00000045804
HCW	rs109383591	0	6	38602250	upstream_gene_variant	G	C	0.378012	-8.43885	1.74273	1.28339e-06	0.0121724	1.69675	0.817123	ENSBTAG00000019441(MED28)	784	FALSE	FALSE	ENSBTAG00000005989(LAP3) ENSBTAG00000019441(MED28) ENSBTAG00000005932(FAM184B) ENSBTAG00000045804
HCW	rs43357079	0	20	4809642	downstream_gene_variant	A	G	0.267696	9.12521	1.885	1.29208e-06	0.01224	1.65418	0.796622	ENSBTAG00000029583(5S_rRNA)	3293	FALSE	FALSE	ENSBTAG00000002020(CREBRF) ENSBTAG00000002021(BNIP1) ENSBTAG00000020568(NKX2-5) ENSBTAG00000029583(5S_rRNA)
HCW	rs381155435	0	6	39034755	intergenic_region	T	C	0.0990211	-13.6147	2.81327	1.30206e-06	0.0123197	1.6758	0.807034	ENSBTAG00000046561(LCORL)	42643	FALSE	FALSE	ENSBTAG00000046561(LCORL)
HCW	rs110164745	0	6	38608554	synonymous_variant	C	T	0.378389	-8.41282	1.74036	1.33841e-06	0.0126332	1.68695	0.812407	ENSBTAG00000019441(MED28)	Within	FALSE	FALSE	ENSBTAG00000005989(LAP3) ENSBTAG00000019441(MED28) ENSBTAG00000005932(FAM184B) ENSBTAG00000045804
HCW	rs110785097	0	6	38608627	3_prime_UTR_variant	G	A	0.378389	-8.41282	1.74036	1.33841e-06	0.0126332	1.68695	0.812407	ENSBTAG00000019441(MED28)	Within	FALSE	FALSE	ENSBTAG00000005989(LAP3) ENSBTAG00000019441(MED28) ENSBTAG00000005932(FAM184B) ENSBTAG00000045804
HCW	rs109574353	0	6	38609875	downstream_gene_variant	C	T	0.377887	-8.42388	1.74291	1.34335e-06	0.0126646	1.69051	0.814121	ENSBTAG00000019441(MED28)	1034	FALSE	FALSE	ENSBTAG00000005989(LAP3) ENSBTAG00000019441(MED28) ENSBTAG00000005932(FAM184B) ENSBTAG00000045804
HCW	rs41723499	0	14	24662414	intergenic_region	C	T	0.121737	-11.6633	2.4137	1.35089e-06	0.0127064	1.47385	0.709779	ENSBTAG00000005893(TMEM68)	48913	FALSE	FALSE	ENSBTAG00000044050(XKR4) ENSBTAG00000005893(TMEM68)
HCW	rs380628392	0	6	39651414	intergenic_region	T	G	0.230296	10.4444	2.16146	1.35102e-06	0.0127064	1.95948	0.943649	ENSBTAG00000046561(LCORL)	659302	FALSE	FALSE
HCW	rs109413818	0	6	39148651	intergenic_region	G	T	0.457831	-8.4737	1.75396	1.35727e-06	0.0127347	1.80613	0.8698	ENSBTAG00000046561(LCORL)	156539	FALSE	FALSE
HCW	rs109135873	0	6	39148999	intergenic_region	A	C	0.457831	-8.4737	1.75396	1.35727e-06	0.0127347	1.80613	0.8698	ENSBTAG00000046561(LCORL)	156887	FALSE	FALSE
HCW	rs377904810	0	6	37930884	intron_variant	T	C	0.222515	9.9919	2.06835	1.35948e-06	0.0127402	1.75029	0.842909	ENSBTAG00000017704(ABCG2)	Within	FALSE	TRUE	ENSBTAG00000005754(PPM1K) ENSBTAG00000017704(ABCG2) ENSBTAG00000042830(U6)
HCW	rs135871301	0	6	37975258	intron_variant	C	A	0.222264	9.96532	2.06417	1.38076e-06	0.012908	1.73959	0.837755	ENSBTAG00000017704(ABCG2)	Within	FALSE	FALSE	ENSBTAG00000017704(ABCG2) ENSBTAG00000020031(PKD2) ENSBTAG00000042830(U6)
HCW	rs133081847	0	6	37976323	intron_variant	T	C	0.222264	9.96532	2.06417	1.38076e-06	0.012908	1.73959	0.837755	ENSBTAG00000017704(ABCG2)	Within	FALSE	FALSE	ENSBTAG00000017704(ABCG2) ENSBTAG00000020031(PKD2) ENSBTAG00000042830(U6)
HCW	rs385934520	0	6	39377738	intergenic_region	G	A	0.410894	8.41512	1.74315	1.38232e-06	0.012908	1.73703	0.836522	ENSBTAG00000046561(LCORL)	385626	FALSE	FALSE
HCW	rs208043153	0	6	39151138	intergenic_region	G	A	0.46009	-8.45082	1.7509	1.38915e-06	0.0129564	1.79773	0.865755	ENSBTAG00000046561(LCORL)	159026	FALSE	FALSE
HCW	Chr6:38623064	0	6	38623064	intron_variant	I	D	0.379267	-8.38039	1.73681	1.399e-06	0.0130244	1.67549	0.806885	ENSBTAG00000005932(FAM184B)	Within	FALSE	FALSE	ENSBTAG00000005989(LAP3) ENSBTAG00000019441(MED28) ENSBTAG00000005932(FAM184B)
HCW	rs109468908	0	6	38600287	upstream_gene_variant	T	A	0.388303	-8.36909	1.73451	1.39976e-06	0.0130244	1.68588	0.811889	ENSBTAG00000005989(LAP3)	260	FALSE	FALSE	ENSBTAG00000005989(LAP3) ENSBTAG00000019441(MED28) ENSBTAG00000005932(FAM184B) ENSBTAG00000045804
HCW	rs137226872	0	6	38587396	intron_variant	G	C	0.377636	-8.40885	1.74306	1.4057e-06	0.0130642	1.68405	0.811006	ENSBTAG00000005989(LAP3)	Within	FALSE	FALSE	ENSBTAG00000005989(LAP3) ENSBTAG00000019441(MED28) ENSBTAG00000005932(FAM184B) ENSBTAG00000045804
HCW	rs134044712	0	6	38602692	upstream_gene_variant	C	T	0.387299	-8.36185	1.73345	1.40828e-06	0.0130727	1.68137	0.809716	ENSBTAG00000019441(MED28)	342	FALSE	FALSE	ENSBTAG00000005989(LAP3) ENSBTAG00000019441(MED28) ENSBTAG00000005932(FAM184B) ENSBTAG00000045804
HCW	rs110802676	0	6	38608653	3_prime_UTR_variant	C	T	0.377636	-8.41339	1.74573	1.43977e-06	0.0133493	1.68586	0.811882	ENSBTAG00000019441(MED28)	Within	FALSE	FALSE	ENSBTAG00000005989(LAP3) ENSBTAG00000019441(MED28) ENSBTAG00000005932(FAM184B) ENSBTAG00000045804
HCW	rs109920502	0	6	38605215	intron_variant	G	C	0.376883	-8.41789	1.74691	1.44478e-06	0.0133799	1.68634	0.812112	ENSBTAG00000019441(MED28)	Within	FALSE	FALSE	ENSBTAG00000005989(LAP3) ENSBTAG00000019441(MED28) ENSBTAG00000005932(FAM184B) ENSBTAG00000045804
HCW	rs109866293	0	6	38608869	downstream_gene_variant	G	A	0.377385	-8.40695	1.74517	1.45539e-06	0.0134623	1.68284	0.810428	ENSBTAG00000019441(MED28)	28	FALSE	FALSE	ENSBTAG00000005989(LAP3) ENSBTAG00000019441(MED28) ENSBTAG00000005932(FAM184B) ENSBTAG00000045804
HCW	rs42662074	0	20	4881984	intergenic_region	G	C	0.281501	8.47955	1.76051	1.46071e-06	0.0134956	1.47372	0.709717	ENSBTAG00000001823(STC2)	26308	FALSE	TRUE	ENSBTAG00000020568(NKX2-5) ENSBTAG00000001823(STC2)
HCW	rs136996212	0	6	38593248	intron_variant	A	G	0.378012	-8.39647	1.7438	1.4717e-06	0.0135493	1.67975	0.808936	ENSBTAG00000005989(LAP3)	Within	FALSE	FALSE	ENSBTAG00000005989(LAP3) ENSBTAG00000019441(MED28) ENSBTAG00000005932(FAM184B) ENSBTAG00000045804
HCW	rs135817299	0	6	38593265	intron_variant	A	C	0.378012	-8.39647	1.7438	1.4717e-06	0.0135493	1.67975	0.808936	ENSBTAG00000005989(LAP3)	Within	FALSE	FALSE	ENSBTAG00000005989(LAP3) ENSBTAG00000019441(MED28) ENSBTAG00000005932(FAM184B) ENSBTAG00000045804
HCW	rs134202870	0	6	38593616	intron_variant	C	G	0.378012	-8.39647	1.7438	1.4717e-06	0.0135493	1.67975	0.808936	ENSBTAG00000005989(LAP3)	Within	FALSE	FALSE	ENSBTAG00000005989(LAP3) ENSBTAG00000019441(MED28) ENSBTAG00000005932(FAM184B) ENSBTAG00000045804
HCW	rs383532889	0	6	39171540	intergenic_region	T	G	0.457706	-8.42506	1.75065	1.49029e-06	0.0137044	1.78538	0.859806	ENSBTAG00000046561(LCORL)	179428	FALSE	TRUE
HCW	rs135683595	0	20	4880134	intergenic_region	C	T	0.281376	8.47023	1.7609	1.50802e-06	0.0138512	1.47008	0.707966	ENSBTAG00000001823(STC2)	28158	FALSE	TRUE	ENSBTAG00000020568(NKX2-5) ENSBTAG00000001823(STC2)
HCW	rs110263125	0	6	38611605	downstream_gene_variant	C	T	0.377761	-8.38718	1.74397	1.51506e-06	0.0138996	1.67559	0.806937	ENSBTAG00000019441(MED28)	2764	FALSE	FALSE	ENSBTAG00000005989(LAP3) ENSBTAG00000019441(MED28) ENSBTAG00000005932(FAM184B) ENSBTAG00000045804
HCW	rs110927278	0	14	24545681	intron_variant	C	T	0.136546	-11.0748	2.30331	1.52282e-06	0.0139545	1.46539	0.705705	ENSBTAG00000044050(XKR4)	Within	FALSE	FALSE	ENSBTAG00000044050(XKR4)
HCW	rs135692623	0	6	38594139	intron_variant	T	G	0.377385	-8.39648	1.74692	1.53644e-06	0.0140302	1.67866	0.808411	ENSBTAG00000005989(LAP3)	Within	FALSE	FALSE	ENSBTAG00000005989(LAP3) ENSBTAG00000019441(MED28) ENSBTAG00000005932(FAM184B) ENSBTAG00000045804
HCW	rs136827092	0	6	38594145	intron_variant	A	G	0.377385	-8.39648	1.74692	1.53644e-06	0.0140302	1.67866	0.808411	ENSBTAG00000005989(LAP3)	Within	FALSE	FALSE	ENSBTAG00000005989(LAP3) ENSBTAG00000019441(MED28) ENSBTAG00000005932(FAM184B) ENSBTAG00000045804
HCW	rs134694577	0	6	38594166	intron_variant	T	C	0.377385	-8.39648	1.74692	1.53644e-06	0.0140302	1.67866	0.808411	ENSBTAG00000005989(LAP3)	Within	FALSE	FALSE	ENSBTAG00000005989(LAP3) ENSBTAG00000019441(MED28) ENSBTAG00000005932(FAM184B) ENSBTAG00000045804
HCW	rs381644951	0	6	37926478	intron_variant	G	A	0.216114	10.0432	2.0901	1.54668e-06	0.0141073	1.73158	0.833899	ENSBTAG00000017704(ABCG2)	Within	FALSE	TRUE	ENSBTAG00000005754(PPM1K) ENSBTAG00000017704(ABCG2) ENSBTAG00000042830(U6)
HCW	rs109557860	0	6	38786077	intron_variant	T	C	0.509789	8.70511	1.81233	1.5609e-06	0.0142205	1.91904	0.924177	ENSBTAG00000021582(NCAPG)	Within	FALSE	FALSE	ENSBTAG00000021582(NCAPG) ENSBTAG00000046561(LCORL) ENSBTAG00000011973(DCAF16)
HCW	rs109224525	0	6	39174434	intergenic_region	G	C	0.458459	-8.38889	1.74784	1.59014e-06	0.0144524	1.77053	0.852656	ENSBTAG00000046561(LCORL)	182322	FALSE	TRUE
HCW	rs472775501	1	17	63413884	intron_variant	C	T	0.034262	18.734	3.90361	1.59341e-06	0.0144524	1.17678	0.566717	ENSBTAG00000016739(RASAL1)	Within	TRUE	TRUE	ENSBTAG00000016738(DTX1) ENSBTAG00000016739(RASAL1) ENSBTAG00000011924(CFAP73) ENSBTAG00000011930(DDX54) ENSBTAG00000011937(RITA1) ENSBTAG00000001806(IQCD)
HCW	rs110678850	0	6	38608875	downstream_gene_variant	A	C	0.37751	-8.37694	1.74551	1.59358e-06	0.0144524	1.67107	0.804757	ENSBTAG00000019441(MED28)	34	FALSE	FALSE	ENSBTAG00000005989(LAP3) ENSBTAG00000019441(MED28) ENSBTAG00000005932(FAM184B) ENSBTAG00000045804
HCW	rs211692880	0	6	38602044	upstream_gene_variant	A	C	0.387425	-8.32202	1.73407	1.59371e-06	0.0144524	1.66559	0.802117	ENSBTAG00000019441(MED28)	990	FALSE	FALSE	ENSBTAG00000005989(LAP3) ENSBTAG00000019441(MED28) ENSBTAG00000005932(FAM184B) ENSBTAG00000045804
HCW	rs137748179	0	6	38608662	3_prime_UTR_variant	A	G	0.377761	-8.37686	1.74617	1.60842e-06	0.0145689	1.67147	0.804952	ENSBTAG00000019441(MED28)	Within	FALSE	FALSE	ENSBTAG00000005989(LAP3) ENSBTAG00000019441(MED28) ENSBTAG00000005932(FAM184B) ENSBTAG00000045804
HCW	rs110216719	0	6	38597932	intron_variant	C	G	0.377385	-8.37389	1.74595	1.6171e-06	0.0146138	1.66963	0.804066	ENSBTAG00000005989(LAP3)	Within	FALSE	FALSE	ENSBTAG00000005989(LAP3) ENSBTAG00000019441(MED28) ENSBTAG00000005932(FAM184B) ENSBTAG00000045804
HCW	rs110873060	0	6	38598056	upstream_gene_variant	G	A	0.377385	-8.37389	1.74595	1.6171e-06	0.0146138	1.66963	0.804066	ENSBTAG00000005989(LAP3)	Within	FALSE	FALSE	ENSBTAG00000005989(LAP3) ENSBTAG00000019441(MED28) ENSBTAG00000005932(FAM184B) ENSBTAG00000045804
HCW	rs136884507	0	6	38583074	intron_variant	T	C	0.377887	-8.36705	1.74462	1.61925e-06	0.0146165	1.66778	0.803173	ENSBTAG00000005989(LAP3)	Within	FALSE	FALSE	ENSBTAG00000005989(LAP3) ENSBTAG00000019441(MED28) ENSBTAG00000005932(FAM184B) ENSBTAG00000045804
HCW	rs136603777	0	6	38602637	upstream_gene_variant	C	G	0.387299	-8.31856	1.73527	1.63638e-06	0.0147541	1.664	0.801354	ENSBTAG00000019441(MED28)	397	FALSE	FALSE	ENSBTAG00000005989(LAP3) ENSBTAG00000019441(MED28) ENSBTAG00000005932(FAM184B) ENSBTAG00000045804
HCW	rs109415100	0	14	24583439	intron_variant	A	G	0.111571	-11.8812	2.4802	1.66436e-06	0.014972	1.41794	0.682854	ENSBTAG00000044050(XKR4)	Within	FALSE	FALSE	ENSBTAG00000044050(XKR4)
HCW	rs137397042	0	14	24586836	intron_variant	G	C	0.111571	-11.8812	2.4802	1.66436e-06	0.014972	1.41794	0.682854	ENSBTAG00000044050(XKR4)	Within	FALSE	FALSE	ENSBTAG00000044050(XKR4)
HCW	rs109135473	0	6	38608759	3_prime_UTR_variant	G	T	0.377636	-8.34637	1.74287	1.67736e-06	0.0150717	1.65911	0.798999	ENSBTAG00000019441(MED28)	Within	FALSE	FALSE	ENSBTAG00000005989(LAP3) ENSBTAG00000019441(MED28) ENSBTAG00000005932(FAM184B) ENSBTAG00000045804
HCW	rs134209622	0	6	38584417	intron_variant	C	T	0.37864	-8.35657	1.74513	1.68023e-06	0.0150802	1.6649	0.801787	ENSBTAG00000005989(LAP3)	Within	FALSE	FALSE	ENSBTAG00000005989(LAP3) ENSBTAG00000019441(MED28) ENSBTAG00000005932(FAM184B) ENSBTAG00000045804
HCW	rs109950161	0	6	39177795	intergenic_region	A	G	0.459839	-8.36058	1.74627	1.68734e-06	0.0151219	1.7594	0.847296	ENSBTAG00000046561(LCORL)	185683	FALSE	TRUE
HCW	rs42662069	0	20	4885874	intergenic_region	G	A	0.282756	8.41136	1.75694	1.68872e-06	0.0151219	1.45403	0.700236	ENSBTAG00000001823(STC2)	22418	FALSE	TRUE	ENSBTAG00000020568(NKX2-5) ENSBTAG00000001823(STC2)
HCW	rs136748141	0	6	38407705	intergenic_region	A	G	0.505271	8.06024	1.68415	1.70181e-06	0.0151543	1.6457	0.79254	ENSBTAG00000000470(IBSP)	84400	FALSE	FALSE
HCW	rs382096270	0	6	38413799	intergenic_region	G	T	0.297314	8.91114	1.86201	1.7034e-06	0.0151543	1.68115	0.809611	ENSBTAG00000000470(IBSP)	90494	FALSE	FALSE
HCW	rs110974806	0	6	38614787	3_prime_UTR_variant	A	G	0.375502	-8.34508	1.74408	1.71164e-06	0.0151543	1.65488	0.796962	ENSBTAG00000005932(FAM184B)	Within	FALSE	FALSE	ENSBTAG00000005989(LAP3) ENSBTAG00000019441(MED28) ENSBTAG00000005932(FAM184B)
HCW	rs108943140	0	6	38614880	3_prime_UTR_variant	G	A	0.375502	-8.34508	1.74408	1.71164e-06	0.0151543	1.65488	0.796962	ENSBTAG00000005932(FAM184B)	Within	FALSE	FALSE	ENSBTAG00000005989(LAP3) ENSBTAG00000019441(MED28) ENSBTAG00000005932(FAM184B)
HCW	rs109956382	0	6	38614908	synonymous_variant	G	A	0.375502	-8.34508	1.74408	1.71164e-06	0.0151543	1.65488	0.796962	ENSBTAG00000005932(FAM184B)	Within	FALSE	FALSE	ENSBTAG00000005989(LAP3) ENSBTAG00000019441(MED28) ENSBTAG00000005932(FAM184B)
HCW	rs109468929	0	6	38615027	intron_variant	T	C	0.375502	-8.34508	1.74408	1.71164e-06	0.0151543	1.65488	0.796962	ENSBTAG00000005932(FAM184B)	Within	FALSE	FALSE	ENSBTAG00000005989(LAP3) ENSBTAG00000019441(MED28) ENSBTAG00000005932(FAM184B)
HCW	rs135856007	0	6	38615195	intron_variant	T	C	0.375502	-8.34508	1.74408	1.71164e-06	0.0151543	1.65488	0.796962	ENSBTAG00000005932(FAM184B)	Within	FALSE	FALSE	ENSBTAG00000005989(LAP3) ENSBTAG00000019441(MED28) ENSBTAG00000005932(FAM184B)
HCW	rs379774551	0	6	38615354	intron_variant	C	A	0.375502	-8.34508	1.74408	1.71164e-06	0.0151543	1.65488	0.796962	ENSBTAG00000005932(FAM184B)	Within	FALSE	FALSE	ENSBTAG00000005989(LAP3) ENSBTAG00000019441(MED28) ENSBTAG00000005932(FAM184B)
HCW	rs210648221	0	6	38615471	intron_variant	C	T	0.375502	-8.34508	1.74408	1.71164e-06	0.0151543	1.65488	0.796962	ENSBTAG00000005932(FAM184B)	Within	FALSE	FALSE	ENSBTAG00000005989(LAP3) ENSBTAG00000019441(MED28) ENSBTAG00000005932(FAM184B)
HCW	rs109534450	0	6	38615715	intron_variant	G	A	0.375502	-8.34508	1.74408	1.71164e-06	0.0151543	1.65488	0.796962	ENSBTAG00000005932(FAM184B)	Within	FALSE	FALSE	ENSBTAG00000005989(LAP3) ENSBTAG00000019441(MED28) ENSBTAG00000005932(FAM184B)
HCW	rs136248809	0	6	38592127	intron_variant	C	G	0.378012	-8.33872	1.74323	1.72273e-06	0.0152353	1.65672	0.797847	ENSBTAG00000005989(LAP3)	Within	FALSE	FALSE	ENSBTAG00000005989(LAP3) ENSBTAG00000019441(MED28) ENSBTAG00000005932(FAM184B) ENSBTAG00000045804
HCW	rs109732834	0	6	38629384	intron_variant	G	T	0.378389	-8.32973	1.74154	1.72723e-06	0.0152449	1.6538	0.796439	ENSBTAG00000005932(FAM184B)	Within	FALSE	FALSE	ENSBTAG00000005989(LAP3) ENSBTAG00000019441(MED28) ENSBTAG00000005932(FAM184B)
HCW	rs382683307	0	6	39693004	intergenic_region	A	G	0.231049	10.4273	2.18011	1.7277e-06	0.0152449	1.95753	0.942714	ENSBTAG00000046561(LCORL)	700892	FALSE	TRUE
HCW	rs133826894	0	6	38593429	intron_variant	A	G	0.377636	-8.34987	1.7465	1.74493e-06	0.015347	1.6605	0.799669	ENSBTAG00000005989(LAP3)	Within	FALSE	FALSE	ENSBTAG00000005989(LAP3) ENSBTAG00000019441(MED28) ENSBTAG00000005932(FAM184B) ENSBTAG00000045804
HCW	rs133229838	0	6	38593977	intron_variant	A	G	0.377636	-8.34987	1.7465	1.74493e-06	0.015347	1.6605	0.799669	ENSBTAG00000005989(LAP3)	Within	FALSE	FALSE	ENSBTAG00000005989(LAP3) ENSBTAG00000019441(MED28) ENSBTAG00000005932(FAM184B) ENSBTAG00000045804
HCW	rs800258890	0	6	34709055	intergenic_region	G	T	0.0173193	-27.5398	5.76038	1.74513e-06	0.015347	1.30806	0.629938	ENSBTAG00000045523	299540	TRUE	TRUE
HCW	rs135351468	0	6	39250536	intergenic_region	G	A	0.446536	-8.65354	1.81017	1.74842e-06	0.0153516	1.87541	0.903164	ENSBTAG00000046561(LCORL)	258424	FALSE	FALSE
HCW	rs43357072	0	20	4804573	upstream_gene_variant	C	G	0.267696	9.01086	1.88496	1.74956e-06	0.0153516	1.61298	0.776782	ENSBTAG00000029583(5S_rRNA)	1658	FALSE	FALSE	ENSBTAG00000002020(CREBRF) ENSBTAG00000002021(BNIP1) ENSBTAG00000020568(NKX2-5) ENSBTAG00000029583(5S_rRNA)
HCW	rs29018582	0	20	4890033	intergenic_region	A	G	0.282003	8.40513	1.75902	1.76773e-06	0.0154937	1.44953	0.698069	ENSBTAG00000001823(STC2)	18259	FALSE	TRUE	ENSBTAG00000020568(NKX2-5) ENSBTAG00000001823(STC2)
HCW	rs133892517	0	6	38585424	intron_variant	G	C	0.377761	-8.34012	1.74588	1.77898e-06	0.0155749	1.65684	0.797907	ENSBTAG00000005989(LAP3)	Within	FALSE	FALSE	ENSBTAG00000005989(LAP3) ENSBTAG00000019441(MED28) ENSBTAG00000005932(FAM184B) ENSBTAG00000045804
HCW	rs134599556	0	6	38409757	intergenic_region	G	A	0.505271	8.03699	1.6827	1.78602e-06	0.0156191	1.63622	0.787974	ENSBTAG00000000470(IBSP)	86452	FALSE	FALSE
HCW	rs135799821	0	6	39345049	intergenic_region	G	A	0.429468	-8.32074	1.74256	1.79711e-06	0.0156986	1.71909	0.827881	ENSBTAG00000046561(LCORL)	352937	FALSE	FALSE
HCW	rs110641526	0	6	38807188	intron_variant	G	A	0.500377	8.38954	1.75724	1.80354e-06	0.0157373	1.78311	0.858716	ENSBTAG00000021582(NCAPG)	Within	FALSE	FALSE	ENSBTAG00000021582(NCAPG) ENSBTAG00000046561(LCORL) ENSBTAG00000011973(DCAF16)
HCW	rs137167351	0	6	39234851	intergenic_region	G	A	0.449046	-8.60509	1.80257	1.8079e-06	0.0157578	1.85644	0.894026	ENSBTAG00000046561(LCORL)	242739	FALSE	FALSE
HCW	rs210123447	0	6	38612149	downstream_gene_variant	T	C	0.378138	-8.29869	1.7387	1.81565e-06	0.0158079	1.64107	0.790309	ENSBTAG00000005932(FAM184B)	2221	FALSE	FALSE	ENSBTAG00000005989(LAP3) ENSBTAG00000019441(MED28) ENSBTAG00000005932(FAM184B)
HCW	rs210119855	0	6	38601964	upstream_gene_variant	T	A	0.388178	-8.26889	1.73318	1.83372e-06	0.0159475	1.64556	0.792472	ENSBTAG00000019441(MED28)	1070	FALSE	FALSE	ENSBTAG00000005989(LAP3) ENSBTAG00000019441(MED28) ENSBTAG00000005932(FAM184B) ENSBTAG00000045804
HCW	rs210412118	0	6	38602447	upstream_gene_variant	G	A	0.387174	-8.26524	1.7343	1.88142e-06	0.0163405	1.64254	0.79102	ENSBTAG00000019441(MED28)	587	FALSE	FALSE	ENSBTAG00000005989(LAP3) ENSBTAG00000019441(MED28) ENSBTAG00000005932(FAM184B) ENSBTAG00000045804
HCW	rs136548163	0	6	38574513	upstream_gene_variant	T	C	0.376757	-8.31781	1.74539	1.88307e-06	0.0163405	1.64626	0.792812	ENSBTAG00000005989(LAP3)	77	FALSE	FALSE	ENSBTAG00000005989(LAP3) ENSBTAG00000019441(MED28) ENSBTAG00000005932(FAM184B) ENSBTAG00000045804
HCW	rs481878673	0	7	93057976	intergenic_region	T	G	0.319026	9.32614	1.95839	1.91547e-06	0.0166033	1.9148	0.922133	ENSBTAG00000007116(ARRDC3)	182443	FALSE	FALSE
HCW	Chr6:37959886	243	6	37959886	intron_variant	D	I	0.222013	9.78676	2.05561	1.92636e-06	0.0166718	1.67645	0.80735	ENSBTAG00000017704(ABCG2)	Within	TRUE	TRUE	ENSBTAG00000005754(PPM1K) ENSBTAG00000017704(ABCG2) ENSBTAG00000042830(U6)
HCW	rs470218288	0	6	38795860	intron_variant	T	G	0.500628	8.38152	1.7605	1.92762e-06	0.0166718	1.7797	0.857074	ENSBTAG00000021582(NCAPG)	Within	FALSE	FALSE	ENSBTAG00000021582(NCAPG) ENSBTAG00000046561(LCORL) ENSBTAG00000011973(DCAF16)
HCW	rs110092589	0	6	39126185	intergenic_region	C	T	0.456325	-8.30408	1.74453	1.93532e-06	0.01672	1.73364	0.834891	ENSBTAG00000046561(LCORL)	134073	FALSE	FALSE
HCW	rs109531384	0	6	39163182	intergenic_region	T	C	0.457831	-8.33146	1.75056	1.94265e-06	0.0167465	1.746	0.840844	ENSBTAG00000046561(LCORL)	171070	FALSE	FALSE
HCW	Chr6:39166789	0	6	39166789	intergenic_region	I	D	0.457831	-8.33146	1.75056	1.94265e-06	0.0167465	1.746	0.840844	ENSBTAG00000046561(LCORL)	174677	FALSE	TRUE
HCW	rs135918924	0	6	38586170	intron_variant	T	G	0.377761	-8.3026	1.74551	1.96925e-06	0.0169386	1.64197	0.790744	ENSBTAG00000005989(LAP3)	Within	FALSE	FALSE	ENSBTAG00000005989(LAP3) ENSBTAG00000019441(MED28) ENSBTAG00000005932(FAM184B) ENSBTAG00000045804
HCW	rs133309912	0	6	38587236	intron_variant	A	C	0.377761	-8.3026	1.74551	1.96925e-06	0.0169386	1.64197	0.790744	ENSBTAG00000005989(LAP3)	Within	FALSE	FALSE	ENSBTAG00000005989(LAP3) ENSBTAG00000019441(MED28) ENSBTAG00000005932(FAM184B) ENSBTAG00000045804
HCW	rs134151127	0	6	39505657	intergenic_region	A	G	0.181225	11.5678	2.43239	1.9772e-06	0.0169884	2.01209	0.968986	ENSBTAG00000046561(LCORL)	513545	FALSE	FALSE
HCW	rs110871972	0	6	38600320	upstream_gene_variant	A	G	0.388554	-8.25118	1.73517	1.9818e-06	0.017008	1.6391	0.78936	ENSBTAG00000005989(LAP3)	293	FALSE	FALSE	ENSBTAG00000005989(LAP3) ENSBTAG00000019441(MED28) ENSBTAG00000005932(FAM184B) ENSBTAG00000045804
HCW	rs381539738	0	6	39518728	intergenic_region	G	A	0.18248	11.5336	2.42555	1.98382e-06	0.017008	2.01097	0.968449	ENSBTAG00000046561(LCORL)	526616	FALSE	TRUE
HCW	rs137690924	0	6	39278657	intergenic_region	G	T	0.469503	-8.81853	1.85522	2.0007e-06	0.017134	1.9628	0.945251	ENSBTAG00000046561(LCORL)	286545	FALSE	FALSE
HCW	rs137211588	0	6	39235163	intergenic_region	A	G	0.448921	-8.56262	1.80223	2.02297e-06	0.0173059	1.83806	0.885178	ENSBTAG00000046561(LCORL)	243051	FALSE	FALSE
HCW	rs110782539	0	6	39165089	intergenic_region	G	T	0.458835	-8.31232	1.7499	2.03234e-06	0.0173527	1.73858	0.837267	ENSBTAG00000046561(LCORL)	172977	FALSE	TRUE
HCW	rs134061493	0	6	38616248	intron_variant	A	G	0.376004	-8.28231	1.7436	2.03286e-06	0.0173527	1.63095	0.785435	ENSBTAG00000005932(FAM184B)	Within	FALSE	FALSE	ENSBTAG00000005989(LAP3) ENSBTAG00000019441(MED28) ENSBTAG00000005932(FAM184B)
HCW	Chr6:37984267	0	6	37984267	intron_variant	D	I	0.223017	9.79923	2.06405	2.05873e-06	0.0174974	1.68615	0.81202	ENSBTAG00000017704(ABCG2)	Within	FALSE	FALSE	ENSBTAG00000017704(ABCG2) ENSBTAG00000020031(PKD2) ENSBTAG00000042830(U6)
HCW	Chr6:37984846	0	6	37984846	intron_variant	I	D	0.223017	9.79923	2.06405	2.05873e-06	0.0174974	1.68615	0.81202	ENSBTAG00000017704(ABCG2)	Within	FALSE	FALSE	ENSBTAG00000017704(ABCG2) ENSBTAG00000020031(PKD2) ENSBTAG00000042830(U6)
HCW	rs134587956	0	6	37985041	intron_variant	G	A	0.223017	9.79923	2.06405	2.05873e-06	0.0174974	1.68615	0.81202	ENSBTAG00000017704(ABCG2)	Within	FALSE	FALSE	ENSBTAG00000017704(ABCG2) ENSBTAG00000020031(PKD2) ENSBTAG00000042830(U6)
HCW	rs136676517	0	6	37989322	intron_variant	G	C	0.223017	9.79923	2.06405	2.05873e-06	0.0174974	1.68615	0.81202	ENSBTAG00000017704(ABCG2)	Within	FALSE	FALSE	ENSBTAG00000017704(ABCG2) ENSBTAG00000020031(PKD2) ENSBTAG00000042830(U6)
HCW	rs109145833	0	6	38609524	downstream_gene_variant	G	C	0.378514	-8.27207	1.74285	2.07191e-06	0.0175904	1.63119	0.785552	ENSBTAG00000019441(MED28)	683	FALSE	FALSE	ENSBTAG00000005989(LAP3) ENSBTAG00000019441(MED28) ENSBTAG00000005932(FAM184B) ENSBTAG00000045804
HCW	rs382610505	0	6	39041681	intergenic_region	A	G	0.0988956	-13.3656	2.81706	2.08992e-06	0.0176669	1.61321	0.776895	ENSBTAG00000046561(LCORL)	49569	FALSE	FALSE	ENSBTAG00000046561(LCORL)
HCW	rs454328508	0	6	39042195	intergenic_region	A	C	0.0988956	-13.3656	2.81706	2.08992e-06	0.0176669	1.61321	0.776895	ENSBTAG00000046561(LCORL)	50083	FALSE	FALSE	ENSBTAG00000046561(LCORL)
HCW	rs383465598	0	6	39043552	intergenic_region	T	C	0.0988956	-13.3656	2.81706	2.08992e-06	0.0176669	1.61321	0.776895	ENSBTAG00000046561(LCORL)	51440	FALSE	FALSE	ENSBTAG00000046561(LCORL)
HCW	rs378406814	0	6	39045517	intergenic_region	C	T	0.0988956	-13.3656	2.81706	2.08992e-06	0.0176669	1.61321	0.776895	ENSBTAG00000046561(LCORL)	53405	FALSE	FALSE	ENSBTAG00000046561(LCORL)
HCW	rs440294112	0	6	39052590	intergenic_region	A	G	0.0988956	-13.3411	2.81203	2.09252e-06	0.0176699	1.6073	0.774049	ENSBTAG00000046561(LCORL)	60478	FALSE	FALSE	ENSBTAG00000046561(LCORL)
HCW	rs380513671	0	6	39170724	intergenic_region	A	C	0.457957	-8.29689	1.7492	2.10332e-06	0.017742	1.73162	0.833916	ENSBTAG00000046561(LCORL)	178612	FALSE	TRUE
HCW	rs110205324	0	6	39249997	intergenic_region	A	G	0.446787	-8.58647	1.81044	2.10821e-06	0.0177642	1.84665	0.889315	ENSBTAG00000046561(LCORL)	257885	FALSE	FALSE
HCW	rs134904208	0	6	39256331	intergenic_region	G	A	0.438379	-8.64222	1.82345	2.14256e-06	0.0180343	1.8634	0.897381	ENSBTAG00000046561(LCORL)	264219	FALSE	FALSE
HCW	rs135529167	0	6	38593972	intron_variant	A	G	0.377259	-8.28128	1.74781	2.15738e-06	0.0181396	1.63269	0.786276	ENSBTAG00000005989(LAP3)	Within	FALSE	FALSE	ENSBTAG00000005989(LAP3) ENSBTAG00000019441(MED28) ENSBTAG00000005932(FAM184B) ENSBTAG00000045804
HCW	rs42646691	0	14	24556301	intron_variant	G	A	0.125753	-11.2783	2.38237	2.20062e-06	0.0184834	1.41711	0.682453	ENSBTAG00000044050(XKR4)	Within	FALSE	FALSE	ENSBTAG00000044050(XKR4)
HCW	rs384405067	0	6	39719047	intergenic_region	C	T	0.231677	10.2991	2.17724	2.24169e-06	0.0188082	1.91332	0.921422	ENSBTAG00000046561(LCORL)	726935	FALSE	TRUE
HCW	rs133392253	0	14	24554571	intron_variant	A	G	0.124498	-11.2918	2.38798	2.261e-06	0.01895	1.40834	0.678233	ENSBTAG00000044050(XKR4)	Within	FALSE	FALSE	ENSBTAG00000044050(XKR4)
HCW	rs466406606	0	6	39045585	intergenic_region	G	A	0.0991466	-13.3012	2.81326	2.26712e-06	0.018981	1.60131	0.771164	ENSBTAG00000046561(LCORL)	53473	FALSE	FALSE	ENSBTAG00000046561(LCORL)
HCW	rs378739483	0	6	38413648	intergenic_region	T	C	0.297565	8.80005	1.86169	2.27958e-06	0.019065	1.64029	0.789935	ENSBTAG00000000470(IBSP)	90343	FALSE	FALSE
HCW	rs134017151	0	6	38594397	intron_variant	T	G	0.377385	-8.25475	1.74656	2.28647e-06	0.0191023	1.62246	0.781349	ENSBTAG00000005989(LAP3)	Within	FALSE	FALSE	ENSBTAG00000005989(LAP3) ENSBTAG00000019441(MED28) ENSBTAG00000005932(FAM184B) ENSBTAG00000045804
HCW	rs135634850	0	6	37959000	upstream_gene_variant	G	A	0.396586	7.96834	1.68638	2.3e-06	0.0191949	1.53975	0.741518	ENSBTAG00000017704(ABCG2)	Within	FALSE	TRUE	ENSBTAG00000005754(PPM1K) ENSBTAG00000017704(ABCG2) ENSBTAG00000042830(U6)
HCW	rs42662067	0	20	4886280	intergenic_region	T	C	0.284137	8.2778	1.75252	2.31957e-06	0.0193377	1.41238	0.680175	ENSBTAG00000001823(STC2)	22012	FALSE	TRUE	ENSBTAG00000020568(NKX2-5) ENSBTAG00000001823(STC2)
HCW	rs447779875	0	6	39045541	intergenic_region	T	A	0.0998996	-13.2646	2.80988	2.35027e-06	0.0195046	1.60327	0.772105	ENSBTAG00000046561(LCORL)	53429	FALSE	FALSE	ENSBTAG00000046561(LCORL)
HCW	rs385268019	0	6	39053125	intergenic_region	C	T	0.0998996	-13.2405	2.80489	2.35248e-06	0.0195046	1.59745	0.769302	ENSBTAG00000046561(LCORL)	61013	FALSE	FALSE	ENSBTAG00000046561(LCORL)
HCW	rs211427777	0	6	38600840	upstream_gene_variant	G	A	0.385542	-8.20311	1.73778	2.35309e-06	0.0195046	1.61541	0.777955	ENSBTAG00000005989(LAP3)	813	FALSE	FALSE	ENSBTAG00000005989(LAP3) ENSBTAG00000019441(MED28) ENSBTAG00000005932(FAM184B) ENSBTAG00000045804
HCW	rs207974699	0	6	38615889	intron_variant	C	T	0.375	-8.24046	1.74581	2.35698e-06	0.0195046	1.61279	0.77669	ENSBTAG00000005932(FAM184B)	Within	FALSE	FALSE	ENSBTAG00000005989(LAP3) ENSBTAG00000019441(MED28) ENSBTAG00000005932(FAM184B)
HCW	rs133334745	0	6	38616194	intron_variant	A	C	0.375	-8.24046	1.74581	2.35698e-06	0.0195046	1.61279	0.77669	ENSBTAG00000005932(FAM184B)	Within	FALSE	FALSE	ENSBTAG00000005989(LAP3) ENSBTAG00000019441(MED28) ENSBTAG00000005932(FAM184B)
HCW	rs109771378	0	6	38616442	intron_variant	T	C	0.375	-8.24046	1.74581	2.35698e-06	0.0195046	1.61279	0.77669	ENSBTAG00000005932(FAM184B)	Within	FALSE	FALSE	ENSBTAG00000005989(LAP3) ENSBTAG00000019441(MED28) ENSBTAG00000005932(FAM184B)
HCW	rs110739768	0	6	38616534	intron_variant	T	C	0.375	-8.24046	1.74581	2.35698e-06	0.0195046	1.61279	0.77669	ENSBTAG00000005932(FAM184B)	Within	FALSE	FALSE	ENSBTAG00000005989(LAP3) ENSBTAG00000019441(MED28) ENSBTAG00000005932(FAM184B)
HCW	rs110654157	0	6	39149791	intergenic_region	A	G	0.469001	-8.29129	1.7572	2.3762e-06	0.0195318	1.7349	0.835497	ENSBTAG00000046561(LCORL)	157679	FALSE	FALSE
HCW	rs380987034	45	6	53934503	intergenic_region	T	G	0.0465612	17.649	3.74236	2.40503e-06	0.0195318	1.40126	0.674824	ENSBTAG00000000061(PCDH7)	1926720	TRUE	TRUE
HCW	rs383272392	0	6	53934561	intergenic_region	G	C	0.0465612	17.649	3.74236	2.40503e-06	0.0195318	1.40126	0.674824	ENSBTAG00000000061(PCDH7)	1926778	FALSE	TRUE
HCW	rs379132780	0	6	53936542	intergenic_region	G	T	0.0465612	17.649	3.74236	2.40503e-06	0.0195318	1.40126	0.674824	ENSBTAG00000000061(PCDH7)	1928759	FALSE	TRUE
HCW	rs386092209	0	6	53939154	intergenic_region	T	C	0.0465612	17.649	3.74236	2.40503e-06	0.0195318	1.40126	0.674824	ENSBTAG00000000061(PCDH7)	1931371	FALSE	TRUE
HCW	rs384439870	0	6	53940483	intergenic_region	G	C	0.0465612	17.649	3.74236	2.40503e-06	0.0195318	1.40126	0.674824	ENSBTAG00000000061(PCDH7)	1932700	FALSE	TRUE
HCW	rs385948628	0	6	53942851	intergenic_region	T	C	0.0465612	17.649	3.74236	2.40503e-06	0.0195318	1.40126	0.674824	ENSBTAG00000000061(PCDH7)	1935068	FALSE	TRUE
HCW	rs380335256	0	6	53942863	intergenic_region	A	G	0.0465612	17.649	3.74236	2.40503e-06	0.0195318	1.40126	0.674824	ENSBTAG00000000061(PCDH7)	1935080	FALSE	TRUE
HCW	rs383826941	0	6	53942967	intergenic_region	G	C	0.0465612	17.649	3.74236	2.40503e-06	0.0195318	1.40126	0.674824	ENSBTAG00000000061(PCDH7)	1935184	FALSE	TRUE
HCW	rs385158360	0	6	53942971	intergenic_region	G	A	0.0465612	17.649	3.74236	2.40503e-06	0.0195318	1.40126	0.674824	ENSBTAG00000000061(PCDH7)	1935188	FALSE	TRUE
HCW	rs380398651	0	6	53942984	intergenic_region	G	C	0.0465612	17.649	3.74236	2.40503e-06	0.0195318	1.40126	0.674824	ENSBTAG00000000061(PCDH7)	1935201	FALSE	TRUE
HCW	rs383034498	0	6	53943048	intergenic_region	G	A	0.0465612	17.649	3.74236	2.40503e-06	0.0195318	1.40126	0.674824	ENSBTAG00000000061(PCDH7)	1935265	FALSE	TRUE
HCW	Chr6:53943136	0	6	53943136	intergenic_region	A	G	0.0465612	17.649	3.74236	2.40503e-06	0.0195318	1.40126	0.674824	ENSBTAG00000000061(PCDH7)	1935353	FALSE	TRUE
HCW	rs135996467	0	6	53943232	intergenic_region	A	G	0.0465612	17.649	3.74236	2.40503e-06	0.0195318	1.40126	0.674824	ENSBTAG00000000061(PCDH7)	1935449	FALSE	TRUE
HCW	rs378672682	0	6	53943310	intergenic_region	A	G	0.0465612	17.649	3.74236	2.40503e-06	0.0195318	1.40126	0.674824	ENSBTAG00000000061(PCDH7)	1935527	FALSE	TRUE
HCW	rs381455651	0	6	53943880	intergenic_region	G	A	0.0465612	17.649	3.74236	2.40503e-06	0.0195318	1.40126	0.674824	ENSBTAG00000000061(PCDH7)	1936097	FALSE	TRUE
HCW	rs384502700	0	6	53943911	intergenic_region	G	A	0.0465612	17.649	3.74236	2.40503e-06	0.0195318	1.40126	0.674824	ENSBTAG00000000061(PCDH7)	1936128	FALSE	TRUE
HCW	rs384594410	0	6	53944260	intergenic_region	T	C	0.0465612	17.649	3.74236	2.40503e-06	0.0195318	1.40126	0.674824	ENSBTAG00000000061(PCDH7)	1936477	FALSE	TRUE
HCW	rs110768284	0	6	38616809	intron_variant	T	C	0.375126	-8.22771	1.74558	2.43538e-06	0.0197578	1.60802	0.774392	ENSBTAG00000005932(FAM184B)	Within	FALSE	FALSE	ENSBTAG00000005989(LAP3) ENSBTAG00000019441(MED28) ENSBTAG00000005932(FAM184B)
HCW	rs136486788	0	6	38576791	intron_variant	T	A	0.376506	-8.23068	1.74722	2.46845e-06	0.0200054	1.61153	0.776084	ENSBTAG00000005989(LAP3)	Within	FALSE	FALSE	ENSBTAG00000005989(LAP3) ENSBTAG00000019441(MED28) ENSBTAG00000005932(FAM184B) ENSBTAG00000045804
HCW	rs109573085	0	6	38728991	intergenic_region	T	C	0.50364	8.32245	1.76714	2.48249e-06	0.0200985	1.75462	0.844992	ENSBTAG00000011973(DCAF16)	25424	FALSE	TRUE	ENSBTAG00000005932(FAM184B) ENSBTAG00000021582(NCAPG) ENSBTAG00000011973(DCAF16)
HCW	rs110788747	0	6	38737732	intergenic_region	A	G	0.502887	8.34509	1.77268	2.50629e-06	0.0202494	1.76421	0.849612	ENSBTAG00000011973(DCAF16)	16683	FALSE	TRUE	ENSBTAG00000005932(FAM184B) ENSBTAG00000021582(NCAPG) ENSBTAG00000011973(DCAF16)
HCW	rs110326587	0	6	38738266	intergenic_region	T	C	0.502887	8.34509	1.77268	2.50629e-06	0.0202494	1.76421	0.849612	ENSBTAG00000011973(DCAF16)	16149	FALSE	TRUE	ENSBTAG00000005932(FAM184B) ENSBTAG00000021582(NCAPG) ENSBTAG00000011973(DCAF16)
HCW	rs382476339	0	6	39037068	intergenic_region	C	A	0.100151	-13.1995	2.80598	2.55014e-06	0.0205614	1.59112	0.766255	ENSBTAG00000046561(LCORL)	44956	FALSE	FALSE	ENSBTAG00000046561(LCORL)
HCW	rs379958678	0	6	39039523	intergenic_region	G	A	0.100151	-13.1995	2.80598	2.55014e-06	0.0205614	1.59112	0.766255	ENSBTAG00000046561(LCORL)	47411	FALSE	FALSE	ENSBTAG00000046561(LCORL)
HCW	rs210588315	0	14	25511332	intergenic_region	G	A	0.270708	-9.20523	1.95745	2.56786e-06	0.020683	1.69525	0.816404	ENSBTAG00000043923(U6)	19148	FALSE	TRUE	ENSBTAG00000015637(IMPAD1) ENSBTAG00000043923(U6)
HCW	rs378333420	0	6	39718922	intergenic_region	T	C	0.231802	10.241	2.17784	2.57172e-06	0.0206892	1.89251	0.911399	ENSBTAG00000046561(LCORL)	726810	FALSE	TRUE
HCW	rs379858900	0	6	39051837	intergenic_region	A	G	0.0992721	-13.2058	2.80844	2.5739e-06	0.0206892	1.5802	0.760998	ENSBTAG00000046561(LCORL)	59725	FALSE	FALSE	ENSBTAG00000046561(LCORL)
HCW	rs438419269	0	6	39049098	intergenic_region	C	T	0.100025	-13.1691	2.80503	2.66822e-06	0.0214255	1.58203	0.761876	ENSBTAG00000046561(LCORL)	56986	FALSE	FALSE	ENSBTAG00000046561(LCORL)
HCW	rs379806221	0	6	38600649	upstream_gene_variant	G	C	0.380773	-8.16132	1.73922	2.69869e-06	0.021648	1.59147	0.766426	ENSBTAG00000005989(LAP3)	622	FALSE	FALSE	ENSBTAG00000005989(LAP3) ENSBTAG00000019441(MED28) ENSBTAG00000005932(FAM184B) ENSBTAG00000045804
HCW	rs136537638	0	6	38581465	intron_variant	G	C	0.377134	-8.18649	1.74468	2.70218e-06	0.0216539	1.59532	0.768279	ENSBTAG00000005989(LAP3)	Within	FALSE	FALSE	ENSBTAG00000005989(LAP3) ENSBTAG00000019441(MED28) ENSBTAG00000005932(FAM184B) ENSBTAG00000045804
HCW	rs110184303	0	6	38596651	intron_variant	A	G	0.380899	-8.14668	1.73902	2.8046e-06	0.0224288	1.58597	0.763776	ENSBTAG00000005989(LAP3)	Within	FALSE	FALSE	ENSBTAG00000005989(LAP3) ENSBTAG00000019441(MED28) ENSBTAG00000005932(FAM184B) ENSBTAG00000045804
HCW	rs110623654	0	6	38596660	intron_variant	G	A	0.380899	-8.14668	1.73902	2.8046e-06	0.0224288	1.58597	0.763776	ENSBTAG00000005989(LAP3)	Within	FALSE	FALSE	ENSBTAG00000005989(LAP3) ENSBTAG00000019441(MED28) ENSBTAG00000005932(FAM184B) ENSBTAG00000045804
HCW	rs384918156	0	6	53943524	intergenic_region	C	T	0.0466867	17.4926	3.73645	2.84616e-06	0.0227149	1.38007	0.664616	ENSBTAG00000000061(PCDH7)	1935741	FALSE	TRUE
HCW	rs379132390	0	6	53943529	intergenic_region	A	T	0.0466867	17.4926	3.73645	2.84616e-06	0.0227149	1.38007	0.664616	ENSBTAG00000000061(PCDH7)	1935746	FALSE	TRUE
HCW	rs111019517	0	6	38834735	intergenic_region	T	C	0.503012	8.28129	1.76929	2.86092e-06	0.022785	1.73733	0.836669	ENSBTAG00000046561(LCORL)	6159	FALSE	FALSE	ENSBTAG00000021582(NCAPG) ENSBTAG00000046561(LCORL)
HCW	Chr6:39346170	0	6	39346170	intergenic_region	T	C	0.425828	-8.15505	1.7424	2.86364e-06	0.022785	1.64775	0.793529	ENSBTAG00000046561(LCORL)	354058	FALSE	FALSE
HCW	rs109271260	0	6	39346199	intergenic_region	G	A	0.425828	-8.15505	1.7424	2.86364e-06	0.022785	1.64775	0.793529	ENSBTAG00000046561(LCORL)	354087	FALSE	FALSE
HCW	rs210291207	0	7	93086184	intergenic_region	A	G	0.325929	8.97272	1.91727	2.86932e-06	0.0228071	1.79242	0.863197	ENSBTAG00000007116(ARRDC3)	154235	FALSE	TRUE
HCW	rs470912595	0	17	63413902	intron_variant	T	A	0.0347641	18.1402	3.87667	2.87799e-06	0.0228528	1.11895	0.538867	ENSBTAG00000016739(RASAL1)	Within	FALSE	TRUE	ENSBTAG00000016738(DTX1) ENSBTAG00000016739(RASAL1) ENSBTAG00000011924(CFAP73) ENSBTAG00000011930(DDX54) ENSBTAG00000011937(RITA1) ENSBTAG00000001806(IQCD)
HCW	rs137543949	0	6	39055345	intergenic_region	G	T	0.100276	-13.1047	2.80116	2.89248e-06	0.0229447	1.57009	0.756125	ENSBTAG00000046561(LCORL)	63233	FALSE	FALSE	ENSBTAG00000046561(LCORL)
HCW	rs110706275	0	6	39507331	intergenic_region	C	T	0.405371	8.37813	1.79105	2.89989e-06	0.0229803	1.71457	0.825707	ENSBTAG00000046561(LCORL)	515219	FALSE	FALSE
HCW	rs137190664	0	14	24646294	intergenic_region	G	A	0.0923695	-12.5278	2.68033	2.9541e-06	0.0233863	1.33337	0.642126	ENSBTAG00000044050(XKR4)	35339	FALSE	FALSE	ENSBTAG00000044050(XKR4) ENSBTAG00000005893(TMEM68)
HCW	rs135364450	0	6	38589385	intron_variant	G	A	0.362826	-8.19261	1.75349	2.98015e-06	0.0235687	1.5724	0.757241	ENSBTAG00000005989(LAP3)	Within	FALSE	FALSE	ENSBTAG00000005989(LAP3) ENSBTAG00000019441(MED28) ENSBTAG00000005932(FAM184B) ENSBTAG00000045804
HCW	rs381378949	0	6	39653401	intergenic_region	G	A	0.238956	9.95864	2.13246	3.01154e-06	0.0237911	1.82764	0.880159	ENSBTAG00000046561(LCORL)	661289	FALSE	FALSE
HCW	rs109374693	0	6	38858959	intron_variant	G	T	0.502761	8.26982	1.77101	3.01855e-06	0.0237911	1.73253	0.834357	ENSBTAG00000046561(LCORL)	Within	FALSE	FALSE	ENSBTAG00000021582(NCAPG) ENSBTAG00000046561(LCORL)
HCW	rs42646710	0	14	24573575	intron_variant	C	G	0.113956	-11.4549	2.45328	3.02341e-06	0.0237911	1.34257	0.646559	ENSBTAG00000044050(XKR4)	Within	FALSE	FALSE	ENSBTAG00000044050(XKR4)
HCW	rs42646711	0	14	24574339	intron_variant	T	C	0.113956	-11.4549	2.45328	3.02341e-06	0.0237911	1.34257	0.646559	ENSBTAG00000044050(XKR4)	Within	FALSE	FALSE	ENSBTAG00000044050(XKR4)
HCW	rs42646713	0	14	24575895	intron_variant	C	T	0.113956	-11.4549	2.45328	3.02341e-06	0.0237911	1.34257	0.646559	ENSBTAG00000044050(XKR4)	Within	FALSE	FALSE	ENSBTAG00000044050(XKR4)
HCW	rs42646683	0	14	24540028	intron_variant	C	A	0.125377	-11.1328	2.38448	3.0289e-06	0.0238104	1.37724	0.663255	ENSBTAG00000044050(XKR4)	Within	FALSE	FALSE	ENSBTAG00000044050(XKR4)
HCW	rs378475486	5	7	92894777	intergenic_region	A	G	0.31865	9.16378	1.96366	3.06121e-06	0.0240403	1.84755	0.889747	ENSBTAG00000046227	21411	TRUE	TRUE	ENSBTAG00000046227
HCW	rs42662064	0	20	4892651	intergenic_region	G	C	0.285015	8.18076	1.75528	3.15213e-06	0.0247296	1.38202	0.665557	ENSBTAG00000001823(STC2)	15641	FALSE	TRUE	ENSBTAG00000001823(STC2)
HCW	rs134870515	0	6	37936448	intron_variant	T	C	0.223017	9.6066	2.06137	3.15747e-06	0.0247468	1.62051	0.780409	ENSBTAG00000017704(ABCG2)	Within	FALSE	TRUE	ENSBTAG00000005754(PPM1K) ENSBTAG00000017704(ABCG2) ENSBTAG00000042830(U6)
HCW	rs42662078	0	20	4876815	intergenic_region	A	G	0.279618	8.23938	1.76873	3.18747e-06	0.024957	1.38573	0.667345	ENSBTAG00000001823(STC2)	31477	FALSE	TRUE	ENSBTAG00000020568(NKX2-5) ENSBTAG00000001823(STC2)
HCW	rs209693808	0	7	92987732	intergenic_region	A	G	0.327309	9.00711	1.93371	3.19388e-06	0.0249691	1.81012	0.871721	ENSBTAG00000046227	114366	FALSE	FALSE
HCW	rs209854236	0	6	38381918	intergenic_region	G	A	0.469001	-7.85693	1.68682	3.19538e-06	0.0249691	1.55789	0.750251	ENSBTAG00000000470(IBSP)	58613	FALSE	TRUE	ENSBTAG00000000470(IBSP)
HCW	rs134031742	0	6	39253996	intergenic_region	A	G	0.44365	-8.47151	1.81902	3.20545e-06	0.0250229	1.79504	0.864457	ENSBTAG00000046561(LCORL)	261884	FALSE	FALSE
HCW	rs110723563	0	6	38826385	intergenic_region	T	C	0.502887	8.23059	1.76856	3.25819e-06	0.0254094	1.71613	0.826458	ENSBTAG00000021582(NCAPG)	14334	FALSE	FALSE	ENSBTAG00000021582(NCAPG) ENSBTAG00000046561(LCORL)
HCW	rs383608859	0	6	39967379	intergenic_region	C	T	0.179091	11.417	2.45352	3.26632e-06	0.0254475	1.94194	0.935203	ENSBTAG00000046561(LCORL)	975267	FALSE	TRUE
HCW	rs137452521	0	6	38585456	intron_variant	G	A	0.371862	-8.09022	1.73899	3.28331e-06	0.0255545	1.54925	0.746089	ENSBTAG00000005989(LAP3)	Within	FALSE	FALSE	ENSBTAG00000005989(LAP3) ENSBTAG00000019441(MED28) ENSBTAG00000005932(FAM184B) ENSBTAG00000045804
HCW	rs134817957	0	6	38590377	intron_variant	C	G	0.374372	-8.05804	1.73284	3.31622e-06	0.0257851	1.54114	0.742184	ENSBTAG00000005989(LAP3)	Within	FALSE	FALSE	ENSBTAG00000005989(LAP3) ENSBTAG00000019441(MED28) ENSBTAG00000005932(FAM184B) ENSBTAG00000045804
HCW	rs132704801	0	6	38410509	intergenic_region	C	T	0.457957	-7.84777	1.688	3.33289e-06	0.025838	1.54922	0.746078	ENSBTAG00000000470(IBSP)	87204	FALSE	FALSE
HCW	rs132874149	0	6	38410683	intergenic_region	G	A	0.457957	-7.84777	1.688	3.33289e-06	0.025838	1.54922	0.746078	ENSBTAG00000000470(IBSP)	87378	FALSE	FALSE
HCW	rs137082526	0	6	38410688	intergenic_region	C	T	0.457957	-7.84777	1.688	3.33289e-06	0.025838	1.54922	0.746078	ENSBTAG00000000470(IBSP)	87383	FALSE	FALSE
HCW	rs42646676	0	14	24545455	intron_variant	G	A	0.127134	-11.0028	2.3673	3.35446e-06	0.0259796	1.36138	0.655615	ENSBTAG00000044050(XKR4)	Within	FALSE	FALSE	ENSBTAG00000044050(XKR4)
HCW	rs210172152	0	7	92988786	intergenic_region	A	G	0.318148	9.13756	1.96691	3.39016e-06	0.0262044	1.83545	0.88392	ENSBTAG00000046227	115420	FALSE	FALSE
HCW	rs211344956	0	7	93002413	intergenic_region	C	T	0.318148	9.13756	1.96691	3.39016e-06	0.0262044	1.83545	0.88392	ENSBTAG00000046227	129047	FALSE	FALSE
HCW	rs41592586	0	20	4771806	intergenic_region	A	G	0.335341	8.13388	1.75098	3.39518e-06	0.0262174	1.49432	0.719638	ENSBTAG00000002021(BNIP1)	8927	FALSE	FALSE	ENSBTAG00000002020(CREBRF) ENSBTAG00000002021(BNIP1) ENSBTAG00000020568(NKX2-5) ENSBTAG00000029583(5S_rRNA)
HCW	Chr6:38589339	0	6	38589339	intron_variant	D	I	0.36245	-8.14233	1.75366	3.43311e-06	0.0264842	1.55247	0.747641	ENSBTAG00000005989(LAP3)	Within	FALSE	FALSE	ENSBTAG00000005989(LAP3) ENSBTAG00000019441(MED28) ENSBTAG00000005932(FAM184B) ENSBTAG00000045804
HCW	rs386109767	0	6	39022732	intergenic_region	A	G	0.100778	-12.9697	2.79418	3.45615e-06	0.0266097	1.54474	0.743919	ENSBTAG00000046561(LCORL)	30620	FALSE	FALSE	ENSBTAG00000046561(LCORL)
HCW	Chr6:39023605	0	6	39023605	intergenic_region	D	I	0.100778	-12.9697	2.79418	3.45615e-06	0.0266097	1.54474	0.743919	ENSBTAG00000046561(LCORL)	31493	FALSE	FALSE	ENSBTAG00000046561(LCORL)
HCW	rs132924262	0	14	24532336	intron_variant	A	G	0.125753	-11.0466	2.38054	3.47797e-06	0.0267515	1.35948	0.654701	ENSBTAG00000044050(XKR4)	Within	FALSE	FALSE	ENSBTAG00000044050(XKR4)
HCW	rs110118933	0	6	38868168	intron_variant	G	C	0.503012	8.21873	1.77183	3.50865e-06	0.026961	1.71118	0.824075	ENSBTAG00000046561(LCORL)	Within	FALSE	FALSE	ENSBTAG00000021582(NCAPG) ENSBTAG00000046561(LCORL)
HCW	rs110401485	0	6	38468548	intergenic_region	T	C	0.339859	-8.34061	1.79906	3.55045e-06	0.0272556	1.58159	0.761666	ENSBTAG00000045804	73031	FALSE	FALSE
HCW	rs137624151	0	6	38587148	intron_variant	T	G	0.363077	-8.13352	1.75458	3.55913e-06	0.0272783	1.55026	0.746579	ENSBTAG00000005989(LAP3)	Within	FALSE	FALSE	ENSBTAG00000005989(LAP3) ENSBTAG00000019441(MED28) ENSBTAG00000005932(FAM184B) ENSBTAG00000045804
HCW	rs110428738	0	6	39507810	intergenic_region	G	A	0.355171	-7.80744	1.68426	3.56036e-06	0.0272783	1.41469	0.681291	ENSBTAG00000046561(LCORL)	515698	FALSE	FALSE
HCW	rs134286187	0	6	38411010	intergenic_region	C	T	0.44365	-7.87723	1.69986	3.58598e-06	0.0274019	1.55202	0.747427	ENSBTAG00000000470(IBSP)	87705	FALSE	FALSE
HCW	rs42662076	0	20	4879152	intergenic_region	A	G	0.283886	8.13261	1.75509	3.59144e-06	0.0274019	1.36254	0.656174	ENSBTAG00000001823(STC2)	29140	FALSE	TRUE	ENSBTAG00000020568(NKX2-5) ENSBTAG00000001823(STC2)
HCW	rs384581130	0	6	39522309	intergenic_region	G	T	0.183107	11.2011	2.41736	3.59373e-06	0.0274019	1.90175	0.915851	ENSBTAG00000046561(LCORL)	530197	FALSE	TRUE
HCW	rs110386170	0	6	38830725	intergenic_region	G	T	0.503514	8.19633	1.76917	3.60627e-06	0.0274019	1.70185	0.819579	ENSBTAG00000046561(LCORL)	10169	FALSE	FALSE	ENSBTAG00000021582(NCAPG) ENSBTAG00000046561(LCORL)
HCW	rs110118197	0	6	38728802	intergenic_region	T	C	0.502761	8.18043	1.76592	3.61488e-06	0.0274019	1.69528	0.816417	ENSBTAG00000011973(DCAF16)	25613	FALSE	TRUE	ENSBTAG00000005932(FAM184B) ENSBTAG00000021582(NCAPG) ENSBTAG00000011973(DCAF16)
HCW	rs110413661	0	6	38729345	intergenic_region	G	A	0.502761	8.18043	1.76592	3.61488e-06	0.0274019	1.69528	0.816417	ENSBTAG00000011973(DCAF16)	25070	FALSE	TRUE	ENSBTAG00000005932(FAM184B) ENSBTAG00000021582(NCAPG) ENSBTAG00000011973(DCAF16)
HCW	rs109943974	0	6	38731254	intergenic_region	G	A	0.502761	8.18043	1.76592	3.61488e-06	0.0274019	1.69528	0.816417	ENSBTAG00000011973(DCAF16)	23161	FALSE	TRUE	ENSBTAG00000005932(FAM184B) ENSBTAG00000021582(NCAPG) ENSBTAG00000011973(DCAF16)
HCW	rs385778940	0	6	38731832	intergenic_region	G	A	0.502761	8.18043	1.76592	3.61488e-06	0.0274019	1.69528	0.816417	ENSBTAG00000011973(DCAF16)	22583	FALSE	TRUE	ENSBTAG00000005932(FAM184B) ENSBTAG00000021582(NCAPG) ENSBTAG00000011973(DCAF16)
HCW	Chr6:38733105	0	6	38733105	intergenic_region	D	I	0.502761	8.18043	1.76592	3.61488e-06	0.0274019	1.69528	0.816417	ENSBTAG00000011973(DCAF16)	21310	FALSE	TRUE	ENSBTAG00000005932(FAM184B) ENSBTAG00000021582(NCAPG) ENSBTAG00000011973(DCAF16)
HCW	rs210340764	0	6	38733126	intergenic_region	G	T	0.502761	8.18043	1.76592	3.61488e-06	0.0274019	1.69528	0.816417	ENSBTAG00000011973(DCAF16)	21289	FALSE	TRUE	ENSBTAG00000005932(FAM184B) ENSBTAG00000021582(NCAPG) ENSBTAG00000011973(DCAF16)
HCW	rs109302226	0	6	38733797	intergenic_region	C	G	0.502761	8.18043	1.76592	3.61488e-06	0.0274019	1.69528	0.816417	ENSBTAG00000011973(DCAF16)	20618	FALSE	TRUE	ENSBTAG00000005932(FAM184B) ENSBTAG00000021582(NCAPG) ENSBTAG00000011973(DCAF16)
HCW	rs377946767	0	6	38457025	intergenic_region	A	G	0.348268	8.20337	1.77277	3.70236e-06	0.0280215	1.54785	0.745419	ENSBTAG00000045804	84554	FALSE	FALSE
HCW	rs384567489	0	6	53940684	intergenic_region	T	G	0.0377761	19.5379	4.22227	3.70375e-06	0.0280215	1.40609	0.677146	ENSBTAG00000000061(PCDH7)	1932901	FALSE	TRUE
HCW	rs446018954	34	6	43386058	intergenic_region	T	C	0.0351406	20.1149	4.34936	3.74945e-06	0.02834	1.39018	0.669487	ENSBTAG00000004653(ADGRA3)	50486	TRUE	TRUE	ENSBTAG00000004653(ADGRA3)
HCW	rs110359011	0	6	39356267	intergenic_region	G	C	0.406124	-8.08414	1.74898	3.79678e-06	0.0283458	1.59729	0.769228	ENSBTAG00000046561(LCORL)	364155	FALSE	FALSE
HCW	rs383993389	0	6	39024364	intergenic_region	G	C	0.100904	-12.9078	2.79286	3.80612e-06	0.0283458	1.53173	0.737653	ENSBTAG00000046561(LCORL)	32252	FALSE	FALSE	ENSBTAG00000046561(LCORL)
HCW	rs110596848	0	6	38875823	intron_variant	T	C	0.503012	8.17944	1.7699	3.81142e-06	0.0283458	1.69486	0.816215	ENSBTAG00000046561(LCORL)	Within	FALSE	FALSE	ENSBTAG00000021582(NCAPG) ENSBTAG00000046561(LCORL)
HCW	rs382325820	0	6	53944394	intergenic_region	A	G	0.0461847	17.3582	3.75609	3.8125e-06	0.0283458	1.34504	0.647746	ENSBTAG00000000061(PCDH7)	1936611	FALSE	TRUE
HCW	rs380017854	0	6	53944781	intergenic_region	A	T	0.0461847	17.3582	3.75609	3.8125e-06	0.0283458	1.34504	0.647746	ENSBTAG00000000061(PCDH7)	1936998	FALSE	TRUE
HCW	rs382108235	0	6	53944799	intergenic_region	G	A	0.0461847	17.3582	3.75609	3.8125e-06	0.0283458	1.34504	0.647746	ENSBTAG00000000061(PCDH7)	1937016	FALSE	TRUE
HCW	rs385174884	0	6	53945031	intergenic_region	G	A	0.0461847	17.3582	3.75609	3.8125e-06	0.0283458	1.34504	0.647746	ENSBTAG00000000061(PCDH7)	1937248	FALSE	TRUE
HCW	rs379984289	0	6	53945240	intergenic_region	G	A	0.0461847	17.3582	3.75609	3.8125e-06	0.0283458	1.34504	0.647746	ENSBTAG00000000061(PCDH7)	1937457	FALSE	TRUE
HCW	rs378747814	0	6	53945464	intergenic_region	T	C	0.0461847	17.3582	3.75609	3.8125e-06	0.0283458	1.34504	0.647746	ENSBTAG00000000061(PCDH7)	1937681	FALSE	TRUE
HCW	rs380892444	0	6	53945477	intergenic_region	A	G	0.0461847	17.3582	3.75609	3.8125e-06	0.0283458	1.34504	0.647746	ENSBTAG00000000061(PCDH7)	1937694	FALSE	TRUE
HCW	rs378378428	0	6	53945781	intergenic_region	T	C	0.0461847	17.3582	3.75609	3.8125e-06	0.0283458	1.34504	0.647746	ENSBTAG00000000061(PCDH7)	1937998	FALSE	TRUE
HCW	rs381628441	0	6	53945840	intergenic_region	G	T	0.0461847	17.3582	3.75609	3.8125e-06	0.0283458	1.34504	0.647746	ENSBTAG00000000061(PCDH7)	1938057	FALSE	TRUE
HCW	rs379566465	0	6	53946418	intergenic_region	A	G	0.0461847	17.3582	3.75609	3.8125e-06	0.0283458	1.34504	0.647746	ENSBTAG00000000061(PCDH7)	1938635	FALSE	TRUE
HCW	rs379313423	0	6	53946625	intergenic_region	A	C	0.0461847	17.3582	3.75609	3.8125e-06	0.0283458	1.34504	0.647746	ENSBTAG00000000061(PCDH7)	1938842	FALSE	TRUE
HCW	rs381745421	0	6	53947683	intergenic_region	A	C	0.0461847	17.3582	3.75609	3.8125e-06	0.0283458	1.34504	0.647746	ENSBTAG00000000061(PCDH7)	1939900	FALSE	TRUE
HCW	rs380509734	0	6	53950096	intergenic_region	G	T	0.0461847	17.3582	3.75609	3.8125e-06	0.0283458	1.34504	0.647746	ENSBTAG00000000061(PCDH7)	1942313	FALSE	TRUE
HCW	rs378675129	0	6	53950591	intergenic_region	T	C	0.0461847	17.3582	3.75609	3.8125e-06	0.0283458	1.34504	0.647746	ENSBTAG00000000061(PCDH7)	1942808	FALSE	TRUE
HCW	rs110528046	0	6	38467818	intergenic_region	G	A	0.339985	-8.31867	1.80026	3.82222e-06	0.0283458	1.57356	0.7578	ENSBTAG00000045804	73761	FALSE	FALSE
HCW	rs110814077	0	6	38468008	intergenic_region	A	G	0.339985	-8.31867	1.80026	3.82222e-06	0.0283458	1.57356	0.7578	ENSBTAG00000045804	73571	FALSE	FALSE
HCW	rs43357048	0	20	4844913	intergenic_region	A	G	0.253514	8.67833	1.8781	3.82241e-06	0.0283458	1.4443	0.695551	ENSBTAG00000020568(NKX2-5)	23379	FALSE	FALSE	ENSBTAG00000020568(NKX2-5) ENSBTAG00000001823(STC2) ENSBTAG00000029583(5S_rRNA)
HCW	rs377791544	0	6	39594042	intergenic_region	G	A	0.2313	9.99712	2.16374	3.83203e-06	0.0283636	1.80072	0.867193	ENSBTAG00000046561(LCORL)	601930	FALSE	FALSE
HCW	rs384458902	0	6	39594344	intergenic_region	G	T	0.2313	9.99712	2.16374	3.83203e-06	0.0283636	1.80072	0.867193	ENSBTAG00000046561(LCORL)	602232	FALSE	FALSE
HCW	rs109042858	0	6	38745922	intergenic_region	G	C	0.504016	8.16291	1.768	3.89288e-06	0.0287868	1.68797	0.812896	ENSBTAG00000011973(DCAF16)	8493	FALSE	TRUE	ENSBTAG00000021582(NCAPG) ENSBTAG00000011973(DCAF16)
HCW	rs110918739	26	26	19498886	intergenic_region	A	G	0.248996	-8.42485	1.825	3.90557e-06	0.0287965	1.345	0.647727	ENSBTAG00000014314(HPS1)	112317	TRUE	TRUE
HCW	rs382149180	0	6	39947443	intergenic_region	A	G	0.179342	11.3088	2.44982	3.90885e-06	0.0287965	1.90739	0.918566	ENSBTAG00000046561(LCORL)	955331	FALSE	TRUE
HCW	rs378532060	0	6	39949546	intergenic_region	T	C	0.179342	11.3088	2.44982	3.90885e-06	0.0287965	1.90739	0.918566	ENSBTAG00000046561(LCORL)	957434	FALSE	TRUE
HCW	rs380599600	0	6	39961009	intergenic_region	A	G	0.179342	11.3088	2.44982	3.90885e-06	0.0287965	1.90739	0.918566	ENSBTAG00000046561(LCORL)	968897	FALSE	TRUE
HCW	rs381631222	0	6	38869638	intron_variant	D	I	0.503138	8.17135	1.7713	3.96508e-06	0.0290472	1.69151	0.814599	ENSBTAG00000046561(LCORL)	Within	FALSE	FALSE	ENSBTAG00000021582(NCAPG) ENSBTAG00000046561(LCORL)
HCW	rs109294917	0	6	38869785	intron_variant	C	T	0.503138	8.17135	1.7713	3.96508e-06	0.0290472	1.69151	0.814599	ENSBTAG00000046561(LCORL)	Within	FALSE	FALSE	ENSBTAG00000021582(NCAPG) ENSBTAG00000046561(LCORL)
HCW	rs210836178	0	6	38871054	intron_variant	C	G	0.503138	8.17135	1.7713	3.96508e-06	0.0290472	1.69151	0.814599	ENSBTAG00000046561(LCORL)	Within	FALSE	FALSE	ENSBTAG00000021582(NCAPG) ENSBTAG00000046561(LCORL)
HCW	rs109215570	0	6	38873114	intron_variant	T	C	0.503138	8.17135	1.7713	3.96508e-06	0.0290472	1.69151	0.814599	ENSBTAG00000046561(LCORL)	Within	FALSE	FALSE	ENSBTAG00000021582(NCAPG) ENSBTAG00000046561(LCORL)
HCW	rs210962795	0	6	38876244	intron_variant	T	A	0.503138	8.17135	1.7713	3.96508e-06	0.0290472	1.69151	0.814599	ENSBTAG00000046561(LCORL)	Within	FALSE	FALSE	ENSBTAG00000021582(NCAPG) ENSBTAG00000046561(LCORL)
HCW	rs110731807	0	6	38880476	intron_variant	C	T	0.503138	8.17135	1.7713	3.96508e-06	0.0290472	1.69151	0.814599	ENSBTAG00000046561(LCORL)	Within	FALSE	FALSE	ENSBTAG00000021582(NCAPG) ENSBTAG00000046561(LCORL)
HCW	rs134398508	0	6	39343159	intergenic_region	C	T	0.392068	-8.15597	1.76853	3.99326e-06	0.029176	1.60668	0.77375	ENSBTAG00000046561(LCORL)	351047	FALSE	FALSE
HCW	rs110401315	0	6	38617435	intron_variant	A	G	0.372992	-8.0605	1.74783	3.99381e-06	0.029176	1.53978	0.741532	ENSBTAG00000005932(FAM184B)	Within	FALSE	FALSE	ENSBTAG00000005989(LAP3) ENSBTAG00000019441(MED28) ENSBTAG00000005932(FAM184B)
HCW	rs108998497	0	6	38617475	intron_variant	T	C	0.372992	-8.0605	1.74783	3.99381e-06	0.029176	1.53978	0.741532	ENSBTAG00000005932(FAM184B)	Within	FALSE	FALSE	ENSBTAG00000005989(LAP3) ENSBTAG00000019441(MED28) ENSBTAG00000005932(FAM184B)
HCW	rs451050017	0	6	39027998	intergenic_region	A	G	0.101029	-12.8716	2.79179	4.01638e-06	0.0292593	1.52482	0.734328	ENSBTAG00000046561(LCORL)	35886	FALSE	FALSE	ENSBTAG00000046561(LCORL)
HCW	rs437902507	0	6	39030572	intergenic_region	G	A	0.101029	-12.8716	2.79179	4.01638e-06	0.0292593	1.52482	0.734328	ENSBTAG00000046561(LCORL)	38460	FALSE	FALSE	ENSBTAG00000046561(LCORL)
HCW	rs381606364	0	6	39032344	intergenic_region	T	A	0.101029	-12.8716	2.79179	4.01638e-06	0.0292593	1.52482	0.734328	ENSBTAG00000046561(LCORL)	40232	FALSE	FALSE	ENSBTAG00000046561(LCORL)
HCW	rs109473711	0	6	38741180	intergenic_region	A	T	0.504142	8.15444	1.76935	4.05166e-06	0.0294889	1.68446	0.811207	ENSBTAG00000011973(DCAF16)	13235	FALSE	TRUE	ENSBTAG00000005932(FAM184B) ENSBTAG00000021582(NCAPG) ENSBTAG00000011973(DCAF16)
HCW	rs134050835	0	6	39256785	intergenic_region	G	A	0.435241	-8.41276	1.82548	4.05559e-06	0.0294902	1.76292	0.848991	ENSBTAG00000046561(LCORL)	264673	FALSE	FALSE
HCW	rs111014194	0	6	38739412	intergenic_region	C	A	0.504267	8.1512	1.76955	4.09788e-06	0.0296862	1.68312	0.810559	ENSBTAG00000011973(DCAF16)	15003	FALSE	TRUE	ENSBTAG00000005932(FAM184B) ENSBTAG00000021582(NCAPG) ENSBTAG00000011973(DCAF16)
HCW	rs210731470	0	6	38740506	intergenic_region	T	C	0.504267	8.1512	1.76955	4.09788e-06	0.0296862	1.68312	0.810559	ENSBTAG00000011973(DCAF16)	13909	FALSE	TRUE	ENSBTAG00000005932(FAM184B) ENSBTAG00000021582(NCAPG) ENSBTAG00000011973(DCAF16)
HCW	rs133478594	0	6	37958621	upstream_gene_variant	T	C	0.395833	7.76827	1.68656	4.10491e-06	0.0296862	1.46245	0.704289	ENSBTAG00000017704(ABCG2)	Within	FALSE	TRUE	ENSBTAG00000005754(PPM1K) ENSBTAG00000017704(ABCG2) ENSBTAG00000042830(U6)
HCW	rs42662063	0	20	4893328	intergenic_region	G	A	0.28489	8.07743	1.75369	4.10585e-06	0.0296862	1.34697	0.648679	ENSBTAG00000001823(STC2)	14964	FALSE	FALSE	ENSBTAG00000001823(STC2)
HCW	rs42662061	0	20	4894203	intergenic_region	T	C	0.28489	8.07743	1.75369	4.10585e-06	0.0296862	1.34697	0.648679	ENSBTAG00000001823(STC2)	14089	FALSE	FALSE	ENSBTAG00000001823(STC2)
HCW	rs110940337	0	6	38854181	intron_variant	C	T	0.502887	8.15624	1.77087	4.10901e-06	0.0296862	1.68527	0.811594	ENSBTAG00000046561(LCORL)	Within	FALSE	FALSE	ENSBTAG00000021582(NCAPG) ENSBTAG00000046561(LCORL)
HCW	rs109433354	0	6	38866381	intron_variant	A	G	0.502887	8.15624	1.77087	4.10901e-06	0.0296862	1.68527	0.811594	ENSBTAG00000046561(LCORL)	Within	FALSE	FALSE	ENSBTAG00000021582(NCAPG) ENSBTAG00000046561(LCORL)
HCW	rs110926648	0	6	38765437	upstream_gene_variant	C	G	0.503514	8.13411	1.76644	4.1286e-06	0.0297016	1.67611	0.807183	ENSBTAG00000021582(NCAPG)	532	FALSE	FALSE	ENSBTAG00000021582(NCAPG) ENSBTAG00000011973(DCAF16)
HCW	rs110509958	0	6	38756059	upstream_gene_variant	A	C	0.504267	8.15028	1.7701	4.13608e-06	0.0297016	1.68274	0.810376	ENSBTAG00000011973(DCAF16)	1162	FALSE	FALSE	ENSBTAG00000021582(NCAPG) ENSBTAG00000011973(DCAF16)
HCW	rs109910299	0	6	38762840	upstream_gene_variant	C	T	0.504267	8.15028	1.7701	4.13608e-06	0.0297016	1.68274	0.810376	ENSBTAG00000021582(NCAPG)	3129	FALSE	FALSE	ENSBTAG00000021582(NCAPG) ENSBTAG00000011973(DCAF16)
HCW	rs109350399	0	6	38763355	upstream_gene_variant	G	A	0.504267	8.15028	1.7701	4.13608e-06	0.0297016	1.68274	0.810376	ENSBTAG00000021582(NCAPG)	2614	FALSE	FALSE	ENSBTAG00000021582(NCAPG) ENSBTAG00000011973(DCAF16)
HCW	rs110293186	0	6	38764128	upstream_gene_variant	G	T	0.504267	8.15028	1.7701	4.13608e-06	0.0297016	1.68274	0.810376	ENSBTAG00000021582(NCAPG)	1841	FALSE	FALSE	ENSBTAG00000021582(NCAPG) ENSBTAG00000011973(DCAF16)
HCW	rs110762312	0	6	38764547	upstream_gene_variant	T	G	0.504267	8.15028	1.7701	4.13608e-06	0.0297016	1.68274	0.810376	ENSBTAG00000021582(NCAPG)	1422	FALSE	FALSE	ENSBTAG00000021582(NCAPG) ENSBTAG00000011973(DCAF16)
HCW	rs208848667	0	6	38468637	intergenic_region	T	C	0.339608	-8.28355	1.79907	4.13761e-06	0.0297016	1.55946	0.75101	ENSBTAG00000045804	72942	FALSE	FALSE
HCW	rs135902668	0	6	38410604	intergenic_region	T	C	0.455447	-7.80792	1.6959	4.1446e-06	0.0297246	1.53219	0.737874	ENSBTAG00000000470(IBSP)	87299	FALSE	FALSE
HCW	rs110009223	0	6	39255646	intergenic_region	C	A	0.443524	-8.3643	1.81697	4.15576e-06	0.0297774	1.74979	0.842667	ENSBTAG00000046561(LCORL)	263534	FALSE	FALSE
HCW	rs109293713	0	6	38840174	downstream_gene_variant	C	T	0.503389	8.14739	1.77105	4.21862e-06	0.0302003	1.68159	0.809823	ENSBTAG00000046561(LCORL)	720	FALSE	FALSE	ENSBTAG00000021582(NCAPG) ENSBTAG00000046561(LCORL)
HCW	rs134460197	0	6	38409591	intergenic_region	T	A	0.464985	-7.77802	1.69117	4.24142e-06	0.0303359	1.52513	0.734474	ENSBTAG00000000470(IBSP)	86286	FALSE	FALSE
HCW	rs134630043	0	6	39257109	intergenic_region	A	G	0.437877	-8.39732	1.82626	4.26377e-06	0.0304126	1.75885	0.847029	ENSBTAG00000046561(LCORL)	264997	FALSE	FALSE
HCW	rs134964067	0	6	39257211	intergenic_region	A	G	0.437877	-8.39732	1.82626	4.26377e-06	0.0304126	1.75885	0.847029	ENSBTAG00000046561(LCORL)	265099	FALSE	FALSE
HCW	rs136427993	0	6	39257341	intergenic_region	G	A	0.437877	-8.39732	1.82626	4.26377e-06	0.0304126	1.75885	0.847029	ENSBTAG00000046561(LCORL)	265229	FALSE	FALSE
HCW	Chr6:39069719	0	6	39069719	intergenic_region	T	C	0.096009	-13.1825	2.86792	4.29584e-06	0.0305628	1.52839	0.736046	ENSBTAG00000046561(LCORL)	77607	FALSE	FALSE
HCW	rs110237304	0	6	38735136	intergenic_region	A	C	0.504267	8.12979	1.76869	4.2965e-06	0.0305628	1.67429	0.806307	ENSBTAG00000011973(DCAF16)	19279	FALSE	TRUE	ENSBTAG00000005932(FAM184B) ENSBTAG00000021582(NCAPG) ENSBTAG00000011973(DCAF16)
HCW	rs109341700	0	6	38735953	intergenic_region	A	G	0.504267	8.12979	1.76869	4.2965e-06	0.0305628	1.67429	0.806307	ENSBTAG00000011973(DCAF16)	18462	FALSE	TRUE	ENSBTAG00000005932(FAM184B) ENSBTAG00000021582(NCAPG) ENSBTAG00000011973(DCAF16)
HCW	rs133848507	0	6	38410407	intergenic_region	C	A	0.455698	-7.78538	1.69443	4.3341e-06	0.0307745	1.52349	0.733685	ENSBTAG00000000470(IBSP)	87102	FALSE	FALSE
HCW	rs135736076	0	6	38410416	intergenic_region	C	A	0.455698	-7.78538	1.69443	4.3341e-06	0.0307745	1.52349	0.733685	ENSBTAG00000000470(IBSP)	87111	FALSE	FALSE
HCW	rs110671433	0	6	39250810	intergenic_region	C	G	0.443273	-8.35681	1.81962	4.37717e-06	0.0308295	1.74645	0.841062	ENSBTAG00000046561(LCORL)	258698	FALSE	FALSE
HCW	rs108950522	0	6	39251631	intergenic_region	A	G	0.443273	-8.35681	1.81962	4.37717e-06	0.0308295	1.74645	0.841062	ENSBTAG00000046561(LCORL)	259519	FALSE	FALSE
HCW	rs134509470	0	6	39252140	intergenic_region	A	G	0.443273	-8.35681	1.81962	4.37717e-06	0.0308295	1.74645	0.841062	ENSBTAG00000046561(LCORL)	260028	FALSE	FALSE
HCW	Chr6:39253005	0	6	39253005	intergenic_region	I	D	0.443273	-8.35681	1.81962	4.37717e-06	0.0308295	1.74645	0.841062	ENSBTAG00000046561(LCORL)	260893	FALSE	FALSE
HCW	rs109112432	0	6	39253760	intergenic_region	T	G	0.443273	-8.35681	1.81962	4.37717e-06	0.0308295	1.74645	0.841062	ENSBTAG00000046561(LCORL)	261648	FALSE	FALSE
HCW	rs135541795	0	6	39255520	intergenic_region	G	C	0.443273	-8.35681	1.81962	4.37717e-06	0.0308295	1.74645	0.841062	ENSBTAG00000046561(LCORL)	263408	FALSE	FALSE
HCW	rs137734388	0	6	39255837	intergenic_region	G	C	0.443273	-8.35681	1.81962	4.37717e-06	0.0308295	1.74645	0.841062	ENSBTAG00000046561(LCORL)	263725	FALSE	FALSE
HCW	rs133842009	0	6	39255949	intergenic_region	A	T	0.443273	-8.35681	1.81962	4.37717e-06	0.0308295	1.74645	0.841062	ENSBTAG00000046561(LCORL)	263837	FALSE	FALSE
HCW	rs136478239	0	6	39256223	intergenic_region	C	T	0.443273	-8.35681	1.81962	4.37717e-06	0.0308295	1.74645	0.841062	ENSBTAG00000046561(LCORL)	264111	FALSE	FALSE
HCW	rs110884577	0	6	39271661	intergenic_region	G	T	0.445281	-8.28845	1.80577	4.43265e-06	0.0311922	1.71956	0.828108	ENSBTAG00000046561(LCORL)	279549	FALSE	FALSE
HCW	Chr7:92974520	0	7	92974520	intergenic_region	D	I	0.327435	8.88075	1.9353	4.45766e-06	0.0313401	1.76004	0.847602	ENSBTAG00000046227	101154	FALSE	FALSE
HCW	rs380981031	0	6	38444441	intergenic_region	C	A	0.324046	8.12698	1.77143	4.47931e-06	0.0314642	1.46604	0.706017	ENSBTAG00000045804	97138	FALSE	FALSE
HCW	Chr7:93007435	0	7	93007435	intergenic_region	T	C	0.31865	8.98956	1.95997	4.50555e-06	0.0316202	1.77797	0.856238	ENSBTAG00000046227	134069	FALSE	FALSE
HCW	rs467491129	0	6	38934862	intron_variant	C	T	0.0972641	-13.0337	2.84191	4.51295e-06	0.0316439	1.51151	0.727917	ENSBTAG00000046561(LCORL)	Within	FALSE	TRUE	ENSBTAG00000046561(LCORL)
HCW	rs380615071	0	6	39534644	intergenic_region	C	A	0.183233	11.0811	2.41723	4.55646e-06	0.031841	1.86222	0.896811	ENSBTAG00000046561(LCORL)	542532	FALSE	FALSE
HCW	rs109319045	0	6	39001561	intergenic_region	A	G	0.394453	-8.06276	1.75886	4.5599e-06	0.031841	1.57352	0.757781	ENSBTAG00000046561(LCORL)	9449	FALSE	FALSE	ENSBTAG00000046561(LCORL)
HCW	rs211461881	0	7	93010066	intergenic_region	T	G	0.317897	9.01711	1.96708	4.56133e-06	0.031841	1.78663	0.860408	ENSBTAG00000046227	136700	FALSE	FALSE
HCW	rs208734289	0	7	93010215	intergenic_region	T	G	0.317897	9.01711	1.96708	4.56133e-06	0.031841	1.78663	0.860408	ENSBTAG00000046227	136849	FALSE	FALSE
HCW	rs470726605	0	7	93010529	intergenic_region	A	G	0.317897	9.01711	1.96708	4.56133e-06	0.031841	1.78663	0.860408	ENSBTAG00000046227	137163	FALSE	FALSE
HCW	rs380627242	0	6	38823613	intergenic_region	C	T	0.50364	8.11756	1.77111	4.57676e-06	0.0318637	1.66929	0.803899	ENSBTAG00000021582(NCAPG)	11562	FALSE	FALSE	ENSBTAG00000021582(NCAPG) ENSBTAG00000046561(LCORL) ENSBTAG00000011973(DCAF16)
HCW	rs109833513	0	6	38823885	intergenic_region	A	G	0.50364	8.11756	1.77111	4.57676e-06	0.0318637	1.66929	0.803899	ENSBTAG00000021582(NCAPG)	11834	FALSE	FALSE	ENSBTAG00000021582(NCAPG) ENSBTAG00000046561(LCORL) ENSBTAG00000011973(DCAF16)
HCW	rs110728453	0	6	38825118	intergenic_region	T	C	0.50364	8.11756	1.77111	4.57676e-06	0.0318637	1.66929	0.803899	ENSBTAG00000021582(NCAPG)	13067	FALSE	FALSE	ENSBTAG00000021582(NCAPG) ENSBTAG00000046561(LCORL)
HCW	rs137784425	0	6	39357382	intergenic_region	G	T	0.406124	-8.01277	1.7495	4.64905e-06	0.0323383	1.56922	0.755706	ENSBTAG00000046561(LCORL)	365270	FALSE	FALSE
HCW	rs137573850	0	6	39252358	intergenic_region	C	G	0.443148	-8.32847	1.81893	4.67736e-06	0.0324494	1.73453	0.835319	ENSBTAG00000046561(LCORL)	260246	FALSE	FALSE
HCW	rs133351805	0	6	39255903	intergenic_region	G	A	0.443148	-8.32847	1.81893	4.67736e-06	0.0324494	1.73453	0.835319	ENSBTAG00000046561(LCORL)	263791	FALSE	FALSE
HCW	rs207578190	0	14	25513511	intergenic_region	T	C	0.268323	-8.97483	1.9601	4.67742e-06	0.0324494	1.60248	0.771726	ENSBTAG00000043923(U6)	21327	FALSE	TRUE	ENSBTAG00000015637(IMPAD1) ENSBTAG00000043923(U6)
HCW	rs109850754	0	6	38824261	intergenic_region	G	A	0.503514	8.10919	1.77119	4.68553e-06	0.032477	1.66585	0.802245	ENSBTAG00000021582(NCAPG)	12210	FALSE	FALSE	ENSBTAG00000021582(NCAPG) ENSBTAG00000046561(LCORL) ENSBTAG00000011973(DCAF16)
HCW	rs135568791	0	6	39256262	intergenic_region	C	T	0.436496	-8.35152	1.82424	4.69273e-06	0.0324982	1.73849	0.837224	ENSBTAG00000046561(LCORL)	264150	FALSE	FALSE
HCW	rs110114926	0	6	38732728	intergenic_region	G	C	0.501381	8.07881	1.76576	4.75659e-06	0.0329115	1.65346	0.796278	ENSBTAG00000011973(DCAF16)	21687	FALSE	TRUE	ENSBTAG00000005932(FAM184B) ENSBTAG00000021582(NCAPG) ENSBTAG00000011973(DCAF16)
HCW	rs42662062	0	20	4893853	intergenic_region	T	C	0.28489	8.02126	1.75408	4.80955e-06	0.0332486	1.32831	0.639688	ENSBTAG00000001823(STC2)	14439	FALSE	FALSE	ENSBTAG00000001823(STC2)
HCW	rs379376482	0	14	25523131	intergenic_region	T	C	0.267068	-8.95924	1.96002	4.85441e-06	0.0334997	1.59217	0.766763	ENSBTAG00000015637(IMPAD1)	21776	FALSE	TRUE	ENSBTAG00000015637(IMPAD1) ENSBTAG00000043923(U6)
HCW	rs384329322	0	14	25523578	intergenic_region	A	G	0.267068	-8.95924	1.96002	4.85441e-06	0.0334997	1.59217	0.766763	ENSBTAG00000015637(IMPAD1)	21329	FALSE	TRUE	ENSBTAG00000015637(IMPAD1) ENSBTAG00000043923(U6)
HCW	rs377858199	0	6	39962967	intergenic_region	D	I	0.179217	11.2056	2.45204	4.87924e-06	0.0336415	1.87172	0.901386	ENSBTAG00000046561(LCORL)	970855	FALSE	TRUE
HCW	Chr21:20514810	27	21	20514810	intergenic_region	T	C	0.0362701	-18.6861	4.09031	4.91516e-06	0.0338595	1.23681	0.595627	ENSBTAG00000001526	11408	TRUE	TRUE	ENSBTAG00000001526 ENSBTAG00000046377 ENSBTAG00000046412
HCW	rs109668881	0	6	39596481	intergenic_region	C	T	0.290286	-8.32089	1.82259	4.98492e-06	0.0341846	1.44548	0.696117	ENSBTAG00000046561(LCORL)	604369	FALSE	FALSE
HCW	rs136490720	0	6	39259257	intergenic_region	A	G	0.444654	-8.31699	1.82179	4.98848e-06	0.0341846	1.73094	0.833588	ENSBTAG00000046561(LCORL)	267145	FALSE	FALSE
HCW	rs43706130	0	6	39261556	intergenic_region	G	A	0.444654	-8.31699	1.82179	4.98848e-06	0.0341846	1.73094	0.833588	ENSBTAG00000046561(LCORL)	269444	FALSE	FALSE
HCW	rs43706631	0	6	39261628	intergenic_region	G	A	0.444654	-8.31699	1.82179	4.98848e-06	0.0341846	1.73094	0.833588	ENSBTAG00000046561(LCORL)	269516	FALSE	FALSE
HCW	rs134600065	0	6	39266185	intergenic_region	C	A	0.444654	-8.31699	1.82179	4.98848e-06	0.0341846	1.73094	0.833588	ENSBTAG00000046561(LCORL)	274073	FALSE	FALSE
HCW	rs137205824	0	6	39270131	intergenic_region	C	T	0.444654	-8.31699	1.82179	4.98848e-06	0.0341846	1.73094	0.833588	ENSBTAG00000046561(LCORL)	278019	FALSE	FALSE
HCW	rs378446993	0	6	39596572	intergenic_region	T	C	0.321662	-8.00032	1.75271	5.00582e-06	0.034247	1.41522	0.681544	ENSBTAG00000046561(LCORL)	604460	FALSE	FALSE
HCW	rs133477522	0	6	38410192	intergenic_region	C	T	0.455949	-7.74189	1.69617	5.01067e-06	0.034247	1.50665	0.725576	ENSBTAG00000000470(IBSP)	86887	FALSE	FALSE
HCW	rs134770091	0	6	38410201	intergenic_region	T	G	0.455949	-7.74189	1.69617	5.01067e-06	0.034247	1.50665	0.725576	ENSBTAG00000000470(IBSP)	86896	FALSE	FALSE
HCW	rs109694057	0	6	39243968	intergenic_region	A	G	0.443399	-8.24519	1.80985	5.2205e-06	0.0355646	1.70021	0.818791	ENSBTAG00000046561(LCORL)	251856	FALSE	FALSE
HCW	rs110321583	0	6	39244760	intergenic_region	T	G	0.443399	-8.24519	1.80985	5.2205e-06	0.0355646	1.70021	0.818791	ENSBTAG00000046561(LCORL)	252648	FALSE	FALSE
HCW	rs109858520	0	6	39245128	intergenic_region	C	T	0.443399	-8.24519	1.80985	5.2205e-06	0.0355646	1.70021	0.818791	ENSBTAG00000046561(LCORL)	253016	FALSE	FALSE
HCW	rs136031658	0	20	4526070	intron_variant	A	G	0.314885	8.03099	1.76285	5.22156e-06	0.0355646	1.40999	0.679027	ENSBTAG00000015955(ERGIC1)	Within	FALSE	FALSE	ENSBTAG00000015955(ERGIC1)
HCW	rs109591950	0	6	38874879	intron_variant	T	C	0.505271	8.03511	1.76417	5.24821e-06	0.0356658	1.63545	0.787605	ENSBTAG00000046561(LCORL)	Within	FALSE	FALSE	ENSBTAG00000021582(NCAPG) ENSBTAG00000046561(LCORL)
HCW	rs380029632	0	6	39256528	intergenic_region	G	T	0.444528	-8.29913	1.82222	5.25335e-06	0.0356658	1.72341	0.829965	ENSBTAG00000046561(LCORL)	264416	FALSE	FALSE
HCW	rs133658221	0	6	39257131	intergenic_region	A	T	0.444528	-8.29913	1.82222	5.25335e-06	0.0356658	1.72341	0.829965	ENSBTAG00000046561(LCORL)	265019	FALSE	FALSE
HCW	Chr7:93044561	0	7	93044561	intergenic_region	D	I	0.321034	8.87815	1.94945	5.25912e-06	0.0356658	1.74103	0.83845	ENSBTAG00000046227	171195	FALSE	FALSE
HCW	rs210708177	0	7	93047997	intergenic_region	G	C	0.321034	8.87815	1.94945	5.25912e-06	0.0356658	1.74103	0.83845	ENSBTAG00000046227	174631	FALSE	FALSE
HCW	rs109818350	0	6	38813620	downstream_gene_variant	G	A	0.503891	8.06632	1.77194	5.30726e-06	0.0358684	1.64827	0.793776	ENSBTAG00000021582(NCAPG)	1569	FALSE	FALSE	ENSBTAG00000021582(NCAPG) ENSBTAG00000046561(LCORL) ENSBTAG00000011973(DCAF16)
HCW	rs110815310	0	6	38817212	intergenic_region	C	A	0.503891	8.06632	1.77194	5.30726e-06	0.0358684	1.64827	0.793776	ENSBTAG00000021582(NCAPG)	5161	FALSE	FALSE	ENSBTAG00000021582(NCAPG) ENSBTAG00000046561(LCORL) ENSBTAG00000011973(DCAF16)
HCW	rs208278970	0	6	38817594	intergenic_region	G	A	0.503891	8.06632	1.77194	5.30726e-06	0.0358684	1.64827	0.793776	ENSBTAG00000021582(NCAPG)	5543	FALSE	FALSE	ENSBTAG00000021582(NCAPG) ENSBTAG00000046561(LCORL) ENSBTAG00000011973(DCAF16)
HCW	rs210137643	0	6	38817657	intergenic_region	A	C	0.503891	8.06632	1.77194	5.30726e-06	0.0358684	1.64827	0.793776	ENSBTAG00000021582(NCAPG)	5606	FALSE	FALSE	ENSBTAG00000021582(NCAPG) ENSBTAG00000046561(LCORL) ENSBTAG00000011973(DCAF16)
HCW	rs132863972	0	14	24893442	intron_variant	C	G	0.104167	-11.7093	2.57257	5.32447e-06	0.0359537	1.29653	0.624385	ENSBTAG00000020034(LYN)	Within	FALSE	TRUE	ENSBTAG00000020034(LYN) ENSBTAG00000019147(RPS20) ENSBTAG00000045097(snoU54)
HCW	rs41724405	0	14	24626845	intergenic_region	T	C	0.130271	-10.5178	2.31095	5.3315e-06	0.0359641	1.27012	0.611667	ENSBTAG00000044050(XKR4)	15890	FALSE	FALSE	ENSBTAG00000044050(XKR4)
HCW	Chr14:25458973	234	14	25458973	intergenic_region	I	D	0.0571034	-15.3921	3.38212	5.33856e-06	0.0359641	1.29266	0.622522	ENSBTAG00000043923(U6)	33117	TRUE	TRUE	ENSBTAG00000043923(U6)
HCW	rs42646665	0	14	24552233	intron_variant	A	G	0.0991466	-11.8	2.59285	5.33974e-06	0.0359641	1.26026	0.606917	ENSBTAG00000044050(XKR4)	Within	FALSE	FALSE	ENSBTAG00000044050(XKR4)
HCW	rs109924798	0	6	38837159	downstream_gene_variant	C	T	0.50502	8.06928	1.7735	5.3667e-06	0.0361147	1.64941	0.794326	ENSBTAG00000046561(LCORL)	3735	FALSE	FALSE	ENSBTAG00000021582(NCAPG) ENSBTAG00000046561(LCORL)
HCW	rs109208758	0	6	39243972	intergenic_region	G	A	0.428589	-8.17899	1.79905	5.46039e-06	0.0367137	1.66017	0.799507	ENSBTAG00000046561(LCORL)	251860	FALSE	FALSE
HCW	rs109390145	0	6	39243185	intergenic_region	C	A	0.423695	-8.18849	1.80127	5.46854e-06	0.036737	1.65911	0.799	ENSBTAG00000046561(LCORL)	251073	FALSE	FALSE
HCW	rs109366355	0	6	39251572	intergenic_region	G	A	0.439006	-8.26611	1.81859	5.48499e-06	0.0368093	1.70527	0.821229	ENSBTAG00000046561(LCORL)	259460	FALSE	FALSE
HCW	rs110055505	0	14	25545903	3_prime_UTR_variant	A	G	0.152234	-10.2518	2.25552	5.48867e-06	0.0368093	1.37452	0.661944	ENSBTAG00000015637(IMPAD1)	Within	FALSE	FALSE	ENSBTAG00000015637(IMPAD1) ENSBTAG00000043923(U6)
HCW	rs383363190	0	6	38865864	intron_variant	C	G	0.503012	8.03604	1.76872	5.53466e-06	0.0370861	1.63595	0.787847	ENSBTAG00000046561(LCORL)	Within	FALSE	FALSE	ENSBTAG00000021582(NCAPG) ENSBTAG00000046561(LCORL)
HCW	rs109720040	0	6	38410907	intergenic_region	T	C	0.456702	-7.72908	1.70123	5.53998e-06	0.0370901	1.50207	0.723369	ENSBTAG00000000470(IBSP)	87602	FALSE	FALSE
HCW	rs109026574	0	6	38410943	intergenic_region	T	C	0.456576	-7.72508	1.70044	5.54617e-06	0.0370999	1.50045	0.722589	ENSBTAG00000000470(IBSP)	87638	FALSE	FALSE
HCW	rs110928170	0	6	39261996	intergenic_region	A	T	0.445281	-8.25608	1.81795	5.58767e-06	0.0373457	1.70615	0.821653	ENSBTAG00000046561(LCORL)	269884	FALSE	FALSE
HCW	rs110335574	0	6	38616916	intron_variant	A	G	0.371737	-7.93039	1.74715	5.65067e-06	0.0377346	1.48843	0.716803	ENSBTAG00000005932(FAM184B)	Within	FALSE	FALSE	ENSBTAG00000005989(LAP3) ENSBTAG00000019441(MED28) ENSBTAG00000005932(FAM184B)
HCW	rs109781793	0	6	38850975	intron_variant	A	G	0.503012	8.02822	1.76945	5.70273e-06	0.0380499	1.63277	0.786314	ENSBTAG00000046561(LCORL)	Within	FALSE	FALSE	ENSBTAG00000021582(NCAPG) ENSBTAG00000046561(LCORL)
HCW	rs133788626	0	6	38816105	downstream_gene_variant	C	T	0.134664	-10.5873	2.33478	5.77091e-06	0.0384721	1.32364	0.637441	ENSBTAG00000021582(NCAPG)	4054	FALSE	FALSE	ENSBTAG00000021582(NCAPG) ENSBTAG00000046561(LCORL) ENSBTAG00000011973(DCAF16)
HCW	rs133075262	0	6	37933814	intron_variant	G	C	0.404869	7.60601	1.67787	5.81131e-06	0.0387086	1.41255	0.680259	ENSBTAG00000017704(ABCG2)	Within	FALSE	TRUE	ENSBTAG00000005754(PPM1K) ENSBTAG00000017704(ABCG2) ENSBTAG00000042830(U6)
HCW	rs110827028	0	6	38862997	intron_variant	T	G	0.502259	8.02125	1.76984	5.83727e-06	0.038775	1.62996	0.784962	ENSBTAG00000046561(LCORL)	Within	FALSE	FALSE	ENSBTAG00000021582(NCAPG) ENSBTAG00000046561(LCORL)
HCW	rs110617246	0	6	38864178	intron_variant	C	T	0.502259	8.02125	1.76984	5.83727e-06	0.038775	1.62996	0.784962	ENSBTAG00000046561(LCORL)	Within	FALSE	FALSE	ENSBTAG00000021582(NCAPG) ENSBTAG00000046561(LCORL)
HCW	rs134436026	0	6	38411101	intergenic_region	T	C	0.456702	-7.71101	1.7015	5.84596e-06	0.038775	1.49505	0.719991	ENSBTAG00000000470(IBSP)	87796	FALSE	FALSE
HCW	rs137656205	0	6	38411119	intergenic_region	A	G	0.456702	-7.71101	1.7015	5.84596e-06	0.038775	1.49505	0.719991	ENSBTAG00000000470(IBSP)	87814	FALSE	FALSE
HCW	rs133393097	0	6	38411131	intergenic_region	A	G	0.456702	-7.71101	1.7015	5.84596e-06	0.038775	1.49505	0.719991	ENSBTAG00000000470(IBSP)	87826	FALSE	FALSE
HCW	rs466200566	0	6	39015012	intergenic_region	A	G	0.0996486	-12.7357	2.81089	5.87516e-06	0.0389358	1.47466	0.71017	ENSBTAG00000046561(LCORL)	22900	FALSE	FALSE	ENSBTAG00000046561(LCORL)
HCW	rs137632406	0	6	39258416	intergenic_region	T	C	0.443399	-8.23866	1.81879	5.90541e-06	0.0391032	1.69752	0.817495	ENSBTAG00000046561(LCORL)	266304	FALSE	FALSE
HCW	rs384712483	0	14	25530417	intergenic_region	A	G	0.267068	-8.87666	1.95973	5.91116e-06	0.0391083	1.56296	0.752693	ENSBTAG00000015637(IMPAD1)	14490	FALSE	TRUE	ENSBTAG00000015637(IMPAD1) ENSBTAG00000043923(U6)
HCW	rs379227746	0	6	39018383	intergenic_region	G	A	0.0995231	-12.7351	2.81184	5.92399e-06	0.0391602	1.47287	0.709307	ENSBTAG00000046561(LCORL)	26271	FALSE	FALSE	ENSBTAG00000046561(LCORL)
HCW	rs380251887	0	6	39941953	intergenic_region	A	G	0.17997	10.9938	2.42782	5.9468e-06	0.0392779	1.80754	0.87048	ENSBTAG00000046561(LCORL)	949841	FALSE	TRUE
HCW	rs135800586	0	6	39246101	intergenic_region	G	A	0.443273	-8.19699	1.81045	5.96592e-06	0.039341	1.68029	0.8092	ENSBTAG00000046561(LCORL)	253989	FALSE	FALSE
HCW	rs133519396	0	6	38589435	intron_variant	A	G	0.372992	-7.86774	1.73781	5.97138e-06	0.039341	1.46702	0.70649	ENSBTAG00000005989(LAP3)	Within	FALSE	FALSE	ENSBTAG00000005989(LAP3) ENSBTAG00000019441(MED28) ENSBTAG00000005932(FAM184B) ENSBTAG00000045804
HCW	rs137397993	0	6	38589902	intron_variant	G	A	0.372992	-7.86774	1.73781	5.97138e-06	0.039341	1.46702	0.70649	ENSBTAG00000005989(LAP3)	Within	FALSE	FALSE	ENSBTAG00000005989(LAP3) ENSBTAG00000019441(MED28) ENSBTAG00000005932(FAM184B) ENSBTAG00000045804
HCW	rs209733644	0	14	25509770	intergenic_region	G	C	0.267445	-8.88037	1.96183	5.99447e-06	0.03946	1.56567	0.753998	ENSBTAG00000043923(U6)	17586	FALSE	TRUE	ENSBTAG00000015637(IMPAD1) ENSBTAG00000043923(U6)
HCW	rs42646677	0	14	24545053	intron_variant	C	T	0.0992721	-11.7268	2.59127	6.02477e-06	0.0396263	1.24607	0.600085	ENSBTAG00000044050(XKR4)	Within	FALSE	FALSE	ENSBTAG00000044050(XKR4)
HCW	rs132640138	0	6	39014577	intergenic_region	A	G	0.0997741	-12.7014	2.80753	6.06678e-06	0.0398692	1.46837	0.707141	ENSBTAG00000046561(LCORL)	22465	FALSE	FALSE	ENSBTAG00000046561(LCORL)
HCW	rs207934998	0	14	25504300	intergenic_region	G	C	0.260542	-8.85672	1.95791	6.08055e-06	0.0399263	1.53144	0.737514	ENSBTAG00000043923(U6)	12116	FALSE	TRUE	ENSBTAG00000015637(IMPAD1) ENSBTAG00000043923(U6)
HCW	Chr14:24652408	0	14	24652408	intergenic_region	I	D	0.10241	-11.722	2.59248	6.13917e-06	0.0402775	1.27993	0.616392	ENSBTAG00000044050(XKR4)	41453	FALSE	FALSE	ENSBTAG00000044050(XKR4) ENSBTAG00000005893(TMEM68)
HCW	rs208092683	0	14	24592465	intron_variant	T	C	0.113956	-11.1424	2.46457	6.15432e-06	0.0403432	1.27032	0.611763	ENSBTAG00000044050(XKR4)	Within	FALSE	FALSE	ENSBTAG00000044050(XKR4)
HCW	rs42662059	0	20	4895267	intergenic_region	T	C	0.285266	7.91722	1.75195	6.21057e-06	0.0406343	1.2951	0.623696	ENSBTAG00000001823(STC2)	13025	FALSE	FALSE	ENSBTAG00000001823(STC2)
HCW	rs110955507	0	6	38751029	downstream_gene_variant	A	G	0.504393	7.99599	1.76948	6.21802e-06	0.0406343	1.61962	0.779981	ENSBTAG00000011973(DCAF16)	3386	FALSE	TRUE	ENSBTAG00000021582(NCAPG) ENSBTAG00000011973(DCAF16)
HCW	rs137844992	0	6	38739408	intergenic_region	T	C	0.506024	8.01073	1.77276	6.21942e-06	0.0406343	1.62549	0.782806	ENSBTAG00000011973(DCAF16)	15007	FALSE	TRUE	ENSBTAG00000005932(FAM184B) ENSBTAG00000021582(NCAPG) ENSBTAG00000011973(DCAF16)
HCW	rs210952653	0	6	38740534	intergenic_region	T	G	0.506024	8.01073	1.77276	6.21942e-06	0.0406343	1.62549	0.782806	ENSBTAG00000011973(DCAF16)	13881	FALSE	TRUE	ENSBTAG00000005932(FAM184B) ENSBTAG00000021582(NCAPG) ENSBTAG00000011973(DCAF16)
HCW	Chr14:25509433	0	14	25509433	intergenic_region	I	D	0.267445	-8.85448	1.96015	6.26494e-06	0.0408637	1.55655	0.749608	ENSBTAG00000043923(U6)	17249	FALSE	TRUE	ENSBTAG00000015637(IMPAD1) ENSBTAG00000043923(U6)
HCW	rs211636291	0	14	25509443	intergenic_region	C	A	0.267445	-8.85448	1.96015	6.26494e-06	0.0408637	1.55655	0.749608	ENSBTAG00000043923(U6)	17259	FALSE	TRUE	ENSBTAG00000015637(IMPAD1) ENSBTAG00000043923(U6)
HCW	rs135471440	0	6	38411066	intergenic_region	G	C	0.456702	-7.67964	1.7007	6.31435e-06	0.0410893	1.48291	0.714144	ENSBTAG00000000470(IBSP)	87761	FALSE	FALSE
HCW	rs133157887	0	6	38411078	intergenic_region	A	G	0.456702	-7.67964	1.7007	6.31435e-06	0.0410893	1.48291	0.714144	ENSBTAG00000000470(IBSP)	87773	FALSE	FALSE
HCW	rs110257855	0	6	39257906	intergenic_region	T	C	0.435617	-8.25104	1.82753	6.33615e-06	0.0410893	1.69613	0.816826	ENSBTAG00000046561(LCORL)	265794	FALSE	FALSE
HCW	rs109466746	0	6	39257941	intergenic_region	C	T	0.435617	-8.25104	1.82753	6.33615e-06	0.0410893	1.69613	0.816826	ENSBTAG00000046561(LCORL)	265829	FALSE	FALSE
HCW	rs110890745	0	6	39258138	intergenic_region	T	A	0.435617	-8.25104	1.82753	6.33615e-06	0.0410893	1.69613	0.816826	ENSBTAG00000046561(LCORL)	266026	FALSE	FALSE
HCW	rs135144430	0	6	39258226	intergenic_region	T	C	0.435617	-8.25104	1.82753	6.33615e-06	0.0410893	1.69613	0.816826	ENSBTAG00000046561(LCORL)	266114	FALSE	FALSE
HCW	rs134198024	0	6	39258403	intergenic_region	C	T	0.435617	-8.25104	1.82753	6.33615e-06	0.0410893	1.69613	0.816826	ENSBTAG00000046561(LCORL)	266291	FALSE	FALSE
HCW	rs41724404	0	14	24626411	intergenic_region	C	T	0.103665	-11.474	2.54167	6.35108e-06	0.0411521	1.23964	0.596988	ENSBTAG00000044050(XKR4)	15456	FALSE	FALSE	ENSBTAG00000044050(XKR4)
HCW	Chr14:24641022	0	14	24641022	intergenic_region	T	C	0.117972	-11.1301	2.46619	6.38976e-06	0.0413686	1.30624	0.629061	ENSBTAG00000044050(XKR4)	30067	FALSE	FALSE	ENSBTAG00000044050(XKR4)
HCW	rs382133706	0	14	25522196	intergenic_region	A	C	0.267194	-8.84567	1.9604	6.41622e-06	0.0414781	1.55253	0.747671	ENSBTAG00000015637(IMPAD1)	22711	FALSE	TRUE	ENSBTAG00000015637(IMPAD1) ENSBTAG00000043923(U6)
HCW	rs41724406	0	14	24627194	intergenic_region	T	C	0.13115	-10.3806	2.30059	6.41723e-06	0.0414781	1.24429	0.599227	ENSBTAG00000044050(XKR4)	16239	FALSE	FALSE	ENSBTAG00000044050(XKR4)
HCW	rs209826624	0	6	38760983	upstream_gene_variant	G	A	0.504518	7.983	1.76939	6.43057e-06	0.0415169	1.61436	0.777446	ENSBTAG00000021582(NCAPG)	4986	FALSE	FALSE	ENSBTAG00000021582(NCAPG) ENSBTAG00000011973(DCAF16)
HCW	rs132719092	0	6	39265852	intergenic_region	A	G	0.441516	-8.2337	1.82507	6.43854e-06	0.0415169	1.69399	0.815794	ENSBTAG00000046561(LCORL)	273740	FALSE	FALSE
HCW	rs211134262	0	14	25504805	intergenic_region	G	A	0.267319	-8.85178	1.96208	6.4391e-06	0.0415169	1.55514	0.748927	ENSBTAG00000043923(U6)	12621	FALSE	TRUE	ENSBTAG00000015637(IMPAD1) ENSBTAG00000043923(U6)
HCW	rs110559154	0	6	39253058	intergenic_region	A	G	0.441391	-8.20759	1.81971	6.47079e-06	0.0416529	1.68316	0.81058	ENSBTAG00000046561(LCORL)	260946	FALSE	FALSE
HCW	rs132896989	0	6	39254670	intergenic_region	C	T	0.441391	-8.20759	1.81971	6.47079e-06	0.0416529	1.68316	0.81058	ENSBTAG00000046561(LCORL)	262558	FALSE	FALSE
HCW	rs41723502	0	14	24661249	intergenic_region	G	A	0.106677	-11.402	2.52829	6.48942e-06	0.0417065	1.25546	0.604609	ENSBTAG00000005893(TMEM68)	50078	FALSE	FALSE	ENSBTAG00000044050(XKR4) ENSBTAG00000005893(TMEM68)
HCW	rs136824554	0	6	38591498	intron_variant	T	C	0.373243	-7.83393	1.7371	6.48974e-06	0.0417065	1.45483	0.700622	ENSBTAG00000005989(LAP3)	Within	FALSE	FALSE	ENSBTAG00000005989(LAP3) ENSBTAG00000019441(MED28) ENSBTAG00000005932(FAM184B) ENSBTAG00000045804
HCW	rs379344899	0	6	39015955	intergenic_region	C	A	0.0997741	-12.6666	2.80881	6.49505e-06	0.0417065	1.46033	0.703271	ENSBTAG00000046561(LCORL)	23843	FALSE	FALSE	ENSBTAG00000046561(LCORL)
HCW	rs136851151	0	6	38004926	intron_variant	C	A	0.256903	8.55167	1.8965	6.50782e-06	0.0417543	1.41475	0.681318	ENSBTAG00000017704(ABCG2)	Within	FALSE	FALSE	ENSBTAG00000017704(ABCG2) ENSBTAG00000020031(PKD2)
HCW	rs110995252	0	6	38828254	intergenic_region	C	T	0.503138	7.9836	1.77066	6.51867e-06	0.0417898	1.61467	0.777595	ENSBTAG00000046561(LCORL)	12640	FALSE	FALSE	ENSBTAG00000021582(NCAPG) ENSBTAG00000046561(LCORL)
HCW	rs41623105	0	14	25526532	intergenic_region	C	G	0.266817	-8.85486	1.96433	6.54944e-06	0.0419186	1.55436	0.748553	ENSBTAG00000015637(IMPAD1)	18375	FALSE	TRUE	ENSBTAG00000015637(IMPAD1) ENSBTAG00000043923(U6)
HCW	rs41623106	0	14	25526549	intergenic_region	C	T	0.266817	-8.85486	1.96433	6.54944e-06	0.0419186	1.55436	0.748553	ENSBTAG00000015637(IMPAD1)	18358	FALSE	TRUE	ENSBTAG00000015637(IMPAD1) ENSBTAG00000043923(U6)
HCW	rs385414365	0	6	37958164	upstream_gene_variant	D	I	0.270331	8.68561	1.92735	6.59046e-06	0.0421106	1.50794	0.726199	ENSBTAG00000017704(ABCG2)	Within	FALSE	TRUE	ENSBTAG00000005754(PPM1K) ENSBTAG00000017704(ABCG2) ENSBTAG00000042830(U6)
HCW	rs134499052	0	6	38410346	intergenic_region	G	A	0.456953	-7.65731	1.69923	6.59553e-06	0.0421106	1.47443	0.710059	ENSBTAG00000000470(IBSP)	87041	FALSE	FALSE
HCW	rs137826459	0	6	38410356	intergenic_region	A	G	0.456953	-7.65731	1.69923	6.59553e-06	0.0421106	1.47443	0.710059	ENSBTAG00000000470(IBSP)	87051	FALSE	FALSE
HCW	rs110861402	0	6	38739432	intergenic_region	C	T	0.50615	7.99043	1.7738	6.64645e-06	0.0423669	1.61725	0.778839	ENSBTAG00000011973(DCAF16)	14983	FALSE	TRUE	ENSBTAG00000005932(FAM184B) ENSBTAG00000021582(NCAPG) ENSBTAG00000011973(DCAF16)
HCW	rs109702251	0	6	38740183	intergenic_region	G	C	0.50615	7.99043	1.7738	6.64645e-06	0.0423669	1.61725	0.778839	ENSBTAG00000011973(DCAF16)	14232	FALSE	TRUE	ENSBTAG00000005932(FAM184B) ENSBTAG00000021582(NCAPG) ENSBTAG00000011973(DCAF16)
HCW	rs210316258	0	6	38411413	intergenic_region	A	T	0.456827	-7.66545	1.70175	6.65484e-06	0.0423859	1.4775	0.711539	ENSBTAG00000000470(IBSP)	88108	FALSE	FALSE
HCW	rs383946002	0	6	38693645	intergenic_region	T	C	0.124372	-11.2578	2.50012	6.70245e-06	0.0425062	1.39866	0.67357	ENSBTAG00000005932(FAM184B)	21339	FALSE	FALSE	ENSBTAG00000005932(FAM184B) ENSBTAG00000011973(DCAF16)
HCW	rs110383837	0	6	38848345	intron_variant	T	C	0.503138	7.97129	1.77077	6.7448e-06	0.0425062	1.60969	0.775199	ENSBTAG00000046561(LCORL)	Within	FALSE	FALSE	ENSBTAG00000021582(NCAPG) ENSBTAG00000046561(LCORL)
HCW	rs109545634	0	6	38833787	intergenic_region	A	C	0.502636	7.96118	1.7686	6.75067e-06	0.0425062	1.60563	0.773243	ENSBTAG00000046561(LCORL)	7107	FALSE	FALSE	ENSBTAG00000021582(NCAPG) ENSBTAG00000046561(LCORL)
HCW	rs211393632	0	14	25508317	intergenic_region	T	C	0.267068	-8.83112	1.96197	6.75874e-06	0.0425062	1.54696	0.74499	ENSBTAG00000043923(U6)	16133	FALSE	TRUE	ENSBTAG00000015637(IMPAD1) ENSBTAG00000043923(U6)
HCW	rs207751235	0	14	25507820	intergenic_region	A	T	0.267194	-8.82795	1.96173	6.7928e-06	0.0425062	1.54632	0.744678	ENSBTAG00000043923(U6)	15636	FALSE	TRUE	ENSBTAG00000015637(IMPAD1) ENSBTAG00000043923(U6)
HCW	rs209159592	0	14	25507948	intergenic_region	C	T	0.267194	-8.82795	1.96173	6.7928e-06	0.0425062	1.54632	0.744678	ENSBTAG00000043923(U6)	15764	FALSE	TRUE	ENSBTAG00000015637(IMPAD1) ENSBTAG00000043923(U6)
HCW	rs211263796	0	14	25508048	intergenic_region	C	T	0.267194	-8.82795	1.96173	6.7928e-06	0.0425062	1.54632	0.744678	ENSBTAG00000043923(U6)	15864	FALSE	TRUE	ENSBTAG00000015637(IMPAD1) ENSBTAG00000043923(U6)
HCW	rs208100877	0	14	25508659	intergenic_region	G	C	0.267194	-8.82795	1.96173	6.7928e-06	0.0425062	1.54632	0.744678	ENSBTAG00000043923(U6)	16475	FALSE	TRUE	ENSBTAG00000015637(IMPAD1) ENSBTAG00000043923(U6)
HCW	rs210425204	0	14	25509045	intergenic_region	A	G	0.267194	-8.82795	1.96173	6.7928e-06	0.0425062	1.54632	0.744678	ENSBTAG00000043923(U6)	16861	FALSE	TRUE	ENSBTAG00000015637(IMPAD1) ENSBTAG00000043923(U6)
HCW	rs381654661	0	14	25509189	intergenic_region	A	C	0.267194	-8.82795	1.96173	6.7928e-06	0.0425062	1.54632	0.744678	ENSBTAG00000043923(U6)	17005	FALSE	TRUE	ENSBTAG00000015637(IMPAD1) ENSBTAG00000043923(U6)
HCW	rs210570067	0	14	25509229	intergenic_region	C	G	0.267194	-8.82795	1.96173	6.7928e-06	0.0425062	1.54632	0.744678	ENSBTAG00000043923(U6)	17045	FALSE	TRUE	ENSBTAG00000015637(IMPAD1) ENSBTAG00000043923(U6)
HCW	rs208625120	0	14	25509538	intergenic_region	G	A	0.267194	-8.82795	1.96173	6.7928e-06	0.0425062	1.54632	0.744678	ENSBTAG00000043923(U6)	17354	FALSE	TRUE	ENSBTAG00000015637(IMPAD1) ENSBTAG00000043923(U6)
HCW	rs209745888	0	14	25511733	intergenic_region	G	A	0.267194	-8.82795	1.96173	6.7928e-06	0.0425062	1.54632	0.744678	ENSBTAG00000043923(U6)	19549	FALSE	TRUE	ENSBTAG00000015637(IMPAD1) ENSBTAG00000043923(U6)
HCW	rs211160999	0	14	25512224	intergenic_region	T	C	0.267194	-8.82795	1.96173	6.7928e-06	0.0425062	1.54632	0.744678	ENSBTAG00000043923(U6)	20040	FALSE	TRUE	ENSBTAG00000015637(IMPAD1) ENSBTAG00000043923(U6)
HCW	rs207940451	0	14	25512467	intergenic_region	T	C	0.267194	-8.82795	1.96173	6.7928e-06	0.0425062	1.54632	0.744678	ENSBTAG00000043923(U6)	20283	FALSE	TRUE	ENSBTAG00000015637(IMPAD1) ENSBTAG00000043923(U6)
HCW	rs210438318	0	14	25512568	intergenic_region	G	C	0.267194	-8.82795	1.96173	6.7928e-06	0.0425062	1.54632	0.744678	ENSBTAG00000043923(U6)	20384	FALSE	TRUE	ENSBTAG00000015637(IMPAD1) ENSBTAG00000043923(U6)
HCW	rs211338919	0	14	25512728	intergenic_region	C	T	0.267194	-8.82795	1.96173	6.7928e-06	0.0425062	1.54632	0.744678	ENSBTAG00000043923(U6)	20544	FALSE	TRUE	ENSBTAG00000015637(IMPAD1) ENSBTAG00000043923(U6)
HCW	rs211207500	0	14	25512995	intergenic_region	T	C	0.267194	-8.82795	1.96173	6.7928e-06	0.0425062	1.54632	0.744678	ENSBTAG00000043923(U6)	20811	FALSE	TRUE	ENSBTAG00000015637(IMPAD1) ENSBTAG00000043923(U6)
HCW	rs208667512	0	14	25513040	intergenic_region	G	A	0.267194	-8.82795	1.96173	6.7928e-06	0.0425062	1.54632	0.744678	ENSBTAG00000043923(U6)	20856	FALSE	TRUE	ENSBTAG00000015637(IMPAD1) ENSBTAG00000043923(U6)
HCW	rs207727746	0	14	25513200	intergenic_region	T	A	0.267194	-8.82795	1.96173	6.7928e-06	0.0425062	1.54632	0.744678	ENSBTAG00000043923(U6)	21016	FALSE	TRUE	ENSBTAG00000015637(IMPAD1) ENSBTAG00000043923(U6)
HCW	rs210301026	0	14	25513288	intergenic_region	A	G	0.267194	-8.82795	1.96173	6.7928e-06	0.0425062	1.54632	0.744678	ENSBTAG00000043923(U6)	21104	FALSE	TRUE	ENSBTAG00000015637(IMPAD1) ENSBTAG00000043923(U6)
HCW	rs133736127	0	14	25513599	intergenic_region	G	A	0.267194	-8.82795	1.96173	6.7928e-06	0.0425062	1.54632	0.744678	ENSBTAG00000043923(U6)	21415	FALSE	TRUE	ENSBTAG00000015637(IMPAD1) ENSBTAG00000043923(U6)
HCW	rs110908263	0	6	38829248	intergenic_region	A	G	0.504016	7.95232	1.76735	6.80913e-06	0.0425722	1.602	0.771495	ENSBTAG00000046561(LCORL)	11646	FALSE	FALSE	ENSBTAG00000021582(NCAPG) ENSBTAG00000046561(LCORL)
HCW	Chr6:39257620	0	6	39257620	intergenic_region	T	C	0.442897	-8.20263	1.82304	6.81419e-06	0.0425722	1.68231	0.810173	ENSBTAG00000046561(LCORL)	265508	FALSE	FALSE
HCW	rs133516163	0	6	39258536	intergenic_region	T	C	0.435492	-8.21464	1.82698	6.91489e-06	0.043167	1.68109	0.809582	ENSBTAG00000046561(LCORL)	266424	FALSE	FALSE
HCW	rs137632853	0	6	38587669	intron_variant	A	G	0.372866	-7.8183	1.73907	6.93459e-06	0.0432213	1.44844	0.697543	ENSBTAG00000005989(LAP3)	Within	FALSE	FALSE	ENSBTAG00000005989(LAP3) ENSBTAG00000019441(MED28) ENSBTAG00000005932(FAM184B) ENSBTAG00000045804
HCW	rs136887231	0	6	38589260	intron_variant	G	A	0.372866	-7.8183	1.73907	6.93459e-06	0.0432213	1.44844	0.697543	ENSBTAG00000005989(LAP3)	Within	FALSE	FALSE	ENSBTAG00000005989(LAP3) ENSBTAG00000019441(MED28) ENSBTAG00000005932(FAM184B) ENSBTAG00000045804
HCW	rs135764894	0	7	94186628	intergenic_region	T	A	0.414784	7.4763	1.66314	6.94715e-06	0.0432652	1.37491	0.662132	ENSBTAG00000042596(7SK)	13375	FALSE	FALSE	ENSBTAG00000042596(7SK)
HCW	rs110811268	0	6	38829773	intergenic_region	C	T	0.503389	7.95516	1.76981	6.9596e-06	0.0433084	1.60317	0.77206	ENSBTAG00000046561(LCORL)	11121	FALSE	FALSE	ENSBTAG00000021582(NCAPG) ENSBTAG00000046561(LCORL)
HCW	rs380984091	0	6	53949178	intergenic_region	G	A	0.0375251	19.0603	4.24171	7.00504e-06	0.0435567	1.32964	0.64033	ENSBTAG00000000061(PCDH7)	1941395	FALSE	TRUE
HCW	rs134638281	0	6	39234351	intergenic_region	T	A	0.444528	-8.09712	1.80217	7.02309e-06	0.0436295	1.64053	0.790052	ENSBTAG00000046561(LCORL)	242239	FALSE	FALSE
HCW	Chr6:39584003	0	6	39584003	intergenic_region	D	I	0.182229	10.7781	2.39895	7.02787e-06	0.0436295	1.75427	0.844825	ENSBTAG00000046561(LCORL)	591891	FALSE	FALSE
HCW	rs385819924	0	6	53944708	intergenic_region	T	A	0.0373996	19.0924	4.24992	7.04203e-06	0.0436829	1.32983	0.640424	ENSBTAG00000000061(PCDH7)	1936925	FALSE	TRUE
HCW	rs383793322	0	14	25524073	intergenic_region	C	T	0.265688	-8.81998	1.9636	7.06429e-06	0.0437859	1.53798	0.740664	ENSBTAG00000015637(IMPAD1)	20834	FALSE	TRUE	ENSBTAG00000015637(IMPAD1) ENSBTAG00000043923(U6)
HCW	rs383807279	0	6	39510316	intergenic_region	A	G	0.189508	10.5268	2.34369	7.06978e-06	0.0437859	1.72477	0.83062	ENSBTAG00000046561(LCORL)	518204	FALSE	TRUE
HCW	rs135262614	0	14	25510859	intergenic_region	G	T	0.266817	-8.81034	1.96203	7.1083e-06	0.0438266	1.53877	0.741045	ENSBTAG00000043923(U6)	18675	FALSE	TRUE	ENSBTAG00000015637(IMPAD1) ENSBTAG00000043923(U6)
HCW	rs378747256	0	6	38961081	intron_variant	A	G	0.0981426	-12.636	2.81404	7.11158e-06	0.0438266	1.43211	0.68968	ENSBTAG00000046561(LCORL)	Within	FALSE	TRUE	ENSBTAG00000046561(LCORL)
HCW	rs384567323	0	14	24527325	intron_variant	C	A	0.0988956	-11.6713	2.59969	7.13935e-06	0.0438266	1.23014	0.592412	ENSBTAG00000044050(XKR4)	Within	FALSE	FALSE	ENSBTAG00000044050(XKR4)
HCW	rs110424306	0	6	39251839	intergenic_region	T	G	0.441516	-8.16933	1.8197	7.14332e-06	0.0438266	1.6676	0.803088	ENSBTAG00000046561(LCORL)	259727	FALSE	FALSE
HCW	rs133278590	0	6	39252552	intergenic_region	G	A	0.441516	-8.16933	1.8197	7.14332e-06	0.0438266	1.6676	0.803088	ENSBTAG00000046561(LCORL)	260440	FALSE	FALSE
HCW	rs109729565	0	6	39253326	intergenic_region	A	C	0.441516	-8.16933	1.8197	7.14332e-06	0.0438266	1.6676	0.803088	ENSBTAG00000046561(LCORL)	261214	FALSE	FALSE
HCW	rs134620873	0	6	39253456	intergenic_region	C	A	0.441516	-8.16933	1.8197	7.14332e-06	0.0438266	1.6676	0.803088	ENSBTAG00000046561(LCORL)	261344	FALSE	FALSE
HCW	rs137005428	0	6	39253670	intergenic_region	A	T	0.441516	-8.16933	1.8197	7.14332e-06	0.0438266	1.6676	0.803088	ENSBTAG00000046561(LCORL)	261558	FALSE	FALSE
HCW	rs133115979	0	6	39254297	intergenic_region	C	T	0.441516	-8.16933	1.8197	7.14332e-06	0.0438266	1.6676	0.803088	ENSBTAG00000046561(LCORL)	262185	FALSE	FALSE
HCW	rs110350585	0	6	39254959	intergenic_region	T	C	0.441516	-8.16933	1.8197	7.14332e-06	0.0438266	1.6676	0.803088	ENSBTAG00000046561(LCORL)	262847	FALSE	FALSE
HCW	rs110867880	0	6	39255488	intergenic_region	C	G	0.441516	-8.16933	1.8197	7.14332e-06	0.0438266	1.6676	0.803088	ENSBTAG00000046561(LCORL)	263376	FALSE	FALSE
HCW	rs135705039	0	6	39256042	intergenic_region	A	G	0.441516	-8.16933	1.8197	7.14332e-06	0.0438266	1.6676	0.803088	ENSBTAG00000046561(LCORL)	263930	FALSE	FALSE
HCW	rs208652643	0	14	25510432	intergenic_region	C	T	0.267319	-8.80319	1.96173	7.20738e-06	0.0441162	1.53811	0.740727	ENSBTAG00000043923(U6)	18248	FALSE	TRUE	ENSBTAG00000015637(IMPAD1) ENSBTAG00000043923(U6)
HCW	rs211388049	0	14	25511522	intergenic_region	A	G	0.267319	-8.80319	1.96173	7.20738e-06	0.0441162	1.53811	0.740727	ENSBTAG00000043923(U6)	19338	FALSE	TRUE	ENSBTAG00000015637(IMPAD1) ENSBTAG00000043923(U6)
HCW	rs208155993	0	14	25516802	intergenic_region	C	T	0.267319	-8.80319	1.96173	7.20738e-06	0.0441162	1.53811	0.740727	ENSBTAG00000043923(U6)	24618	FALSE	TRUE	ENSBTAG00000015637(IMPAD1) ENSBTAG00000043923(U6)
HCW	rs110355020	0	14	25506911	intergenic_region	T	A	0.266817	-8.79399	1.95989	7.22383e-06	0.0441586	1.53307	0.738297	ENSBTAG00000043923(U6)	14727	FALSE	TRUE	ENSBTAG00000015637(IMPAD1) ENSBTAG00000043923(U6)
HCW	rs386045902	0	6	39584032	intergenic_region	A	G	0.182354	10.7555	2.39713	7.22849e-06	0.0441586	1.74785	0.841734	ENSBTAG00000046561(LCORL)	591920	FALSE	FALSE
HCW	rs137215309	0	6	38591974	intron_variant	T	C	0.373368	-7.79784	1.73796	7.23118e-06	0.0441586	1.44165	0.694275	ENSBTAG00000005989(LAP3)	Within	FALSE	FALSE	ENSBTAG00000005989(LAP3) ENSBTAG00000019441(MED28) ENSBTAG00000005932(FAM184B) ENSBTAG00000045804
HCW	rs209654297	0	14	25502265	intergenic_region	C	T	0.267445	-8.79916	1.96121	7.23707e-06	0.0441602	1.53716	0.74027	ENSBTAG00000043923(U6)	10081	FALSE	TRUE	ENSBTAG00000015637(IMPAD1) ENSBTAG00000043923(U6)
HCW	rs109060535	81	14	26223578	intergenic_region	G	C	0.233434	-8.84064	1.97074	7.25914e-06	0.0442605	1.41724	0.682518	ENSBTAG00000047136(RPL39)	42659	TRUE	FALSE	ENSBTAG00000009138(UBXN2B) ENSBTAG00000047136(RPL39)
HCW	rs381404744	0	14	25530975	intergenic_region	A	G	0.267068	-8.79389	1.961	7.31219e-06	0.0445494	1.53395	0.738722	ENSBTAG00000015637(IMPAD1)	13932	FALSE	TRUE	ENSBTAG00000015637(IMPAD1) ENSBTAG00000043923(U6)
HCW	rs109269154	0	6	38827446	intergenic_region	A	G	0.503012	7.93681	1.77054	7.37034e-06	0.0448689	1.5958	0.76851	ENSBTAG00000046561(LCORL)	13448	FALSE	FALSE	ENSBTAG00000021582(NCAPG) ENSBTAG00000046561(LCORL)
HCW	rs377876054	0	14	25528712	intergenic_region	T	C	0.266943	-8.78756	1.96098	7.42224e-06	0.0451498	1.53128	0.737439	ENSBTAG00000015637(IMPAD1)	16195	FALSE	TRUE	ENSBTAG00000015637(IMPAD1) ENSBTAG00000043923(U6)
HCW	rs384702880	30	16	38967953	intergenic_region	T	C	0.202435	-8.72789	1.94803	7.4511e-06	0.0452574	1.24633	0.60021	ENSBTAG00000003295(GORAB)	43016	TRUE	TRUE	ENSBTAG00000003295(GORAB) ENSBTAG00000004570(PRRX1)
HCW	rs209393630	27	6	42510243	intron_variant	G	T	0.320156	7.8685	1.75622	7.45145e-06	0.0452574	1.36558	0.65764	ENSBTAG00000047743(KCNIP4)	Within	TRUE	FALSE	ENSBTAG00000047743(KCNIP4)
HCW	rs110064306	0	6	38737669	intergenic_region	T	C	0.505397	7.94562	1.7735	7.45748e-06	0.045259	1.59922	0.770155	ENSBTAG00000011973(DCAF16)	16746	FALSE	TRUE	ENSBTAG00000005932(FAM184B) ENSBTAG00000021582(NCAPG) ENSBTAG00000011973(DCAF16)
HCW	Chr6:39256191	0	6	39256191	intergenic_region	D	I	0.44114	-8.14573	1.81823	7.46349e-06	0.0452605	1.65769	0.798312	ENSBTAG00000046561(LCORL)	264079	FALSE	FALSE
HCW	rs136853471	0	14	24609452	intron_variant	G	C	0.100653	-11.5946	2.58847	7.48801e-06	0.0453742	1.23319	0.59388	ENSBTAG00000044050(XKR4)	Within	FALSE	FALSE	ENSBTAG00000044050(XKR4)
HCW	rs384758249	0	14	25532239	intergenic_region	G	A	0.267319	-8.77536	1.96033	7.58867e-06	0.0458647	1.5284	0.736051	ENSBTAG00000015637(IMPAD1)	12668	FALSE	TRUE	ENSBTAG00000015637(IMPAD1) ENSBTAG00000043923(U6)
HCW	rs383174123	0	14	25534424	intergenic_region	T	C	0.267319	-8.77536	1.96033	7.58867e-06	0.0458647	1.5284	0.736051	ENSBTAG00000015637(IMPAD1)	10483	FALSE	TRUE	ENSBTAG00000015637(IMPAD1) ENSBTAG00000043923(U6)
HCW	rs378022049	0	14	25538055	intergenic_region	G	A	0.267319	-8.77536	1.96033	7.58867e-06	0.0458647	1.5284	0.736051	ENSBTAG00000015637(IMPAD1)	6852	FALSE	TRUE	ENSBTAG00000015637(IMPAD1) ENSBTAG00000043923(U6)
HCW	rs209364958	0	14	25510153	intergenic_region	C	T	0.266943	-8.77972	1.96135	7.59232e-06	0.0458647	1.52855	0.736124	ENSBTAG00000043923(U6)	17969	FALSE	TRUE	ENSBTAG00000015637(IMPAD1) ENSBTAG00000043923(U6)
HCW	rs381184464	0	6	39718931	intergenic_region	A	G	0.236069	9.67971	2.1629	7.62923e-06	0.0460522	1.7123	0.824615	ENSBTAG00000046561(LCORL)	726819	FALSE	TRUE
HCW	Chr6:37988603	0	6	37988603	intron_variant	I	D	0.256024	8.50811	1.9015	7.66231e-06	0.0462164	1.39723	0.672882	ENSBTAG00000017704(ABCG2)	Within	FALSE	FALSE	ENSBTAG00000017704(ABCG2) ENSBTAG00000020031(PKD2) ENSBTAG00000042830(U6)
HCW	rs134846474	0	14	25537252	intergenic_region	A	G	0.267068	-8.77278	1.96088	7.68087e-06	0.0462928	1.52659	0.735179	ENSBTAG00000015637(IMPAD1)	7655	FALSE	TRUE	ENSBTAG00000015637(IMPAD1) ENSBTAG00000043923(U6)
HCW	rs383249472	0	16	38966890	intergenic_region	A	G	0.20256	-8.71097	1.9472	7.69198e-06	0.0463242	1.24207	0.598161	ENSBTAG00000003295(GORAB)	41953	FALSE	TRUE	ENSBTAG00000003295(GORAB) ENSBTAG00000004570(PRRX1)
HCW	rs109206474	0	6	38736420	intergenic_region	T	A	0.505899	7.89147	1.76455	7.7407e-06	0.0465462	1.57746	0.759676	ENSBTAG00000011973(DCAF16)	17995	FALSE	TRUE	ENSBTAG00000005932(FAM184B) ENSBTAG00000021582(NCAPG) ENSBTAG00000011973(DCAF16)
HCW	rs109436638	0	6	38736441	intergenic_region	A	C	0.505899	7.89147	1.76455	7.7407e-06	0.0465462	1.57746	0.759676	ENSBTAG00000011973(DCAF16)	17974	FALSE	TRUE	ENSBTAG00000005932(FAM184B) ENSBTAG00000021582(NCAPG) ENSBTAG00000011973(DCAF16)
HCW	rs385722970	0	14	24554378	intron_variant	T	C	0.116842	-10.9528	2.44942	7.7644e-06	0.0465589	1.25444	0.604117	ENSBTAG00000044050(XKR4)	Within	FALSE	FALSE	ENSBTAG00000044050(XKR4)
HCW	rs209053566	0	14	25516182	intergenic_region	A	G	0.267319	-8.76946	1.96125	7.77246e-06	0.0465589	1.52635	0.735062	ENSBTAG00000043923(U6)	23998	FALSE	TRUE	ENSBTAG00000015637(IMPAD1) ENSBTAG00000043923(U6)
HCW	rs209000319	0	14	25518451	intergenic_region	G	C	0.267319	-8.76946	1.96125	7.77246e-06	0.0465589	1.52635	0.735062	ENSBTAG00000043923(U6)	26267	FALSE	TRUE	ENSBTAG00000015637(IMPAD1) ENSBTAG00000043923(U6)
HCW	rs380057007	0	14	25520490	intergenic_region	C	T	0.267319	-8.76946	1.96125	7.77246e-06	0.0465589	1.52635	0.735062	ENSBTAG00000015637(IMPAD1)	24417	FALSE	TRUE	ENSBTAG00000015637(IMPAD1) ENSBTAG00000043923(U6)
HCW	rs382232732	0	14	25520495	intergenic_region	G	A	0.267319	-8.76946	1.96125	7.77246e-06	0.0465589	1.52635	0.735062	ENSBTAG00000015637(IMPAD1)	24412	FALSE	TRUE	ENSBTAG00000015637(IMPAD1) ENSBTAG00000043923(U6)
HCW	rs134132886	0	6	38402441	intergenic_region	C	A	0.458835	-7.58892	1.6973	7.77913e-06	0.0465634	1.44914	0.697878	ENSBTAG00000000470(IBSP)	79136	FALSE	FALSE
HCW	rs135923366	0	20	4823261	upstream_gene_variant	A	G	0.266064	8.43282	1.8864	7.81035e-06	0.0467146	1.40719	0.677678	ENSBTAG00000020568(NKX2-5)	1727	FALSE	FALSE	ENSBTAG00000002021(BNIP1) ENSBTAG00000020568(NKX2-5) ENSBTAG00000029583(5S_rRNA)
HCW	rs385346983	0	14	25540171	downstream_gene_variant	A	G	0.266817	-8.76702	1.96124	7.81716e-06	0.0467198	1.52368	0.733775	ENSBTAG00000015637(IMPAD1)	4736	FALSE	TRUE	ENSBTAG00000015637(IMPAD1) ENSBTAG00000043923(U6)
HCW	rs384605514	0	14	25530244	intergenic_region	G	A	0.267194	-8.75443	1.95939	7.89776e-06	0.047094	1.52067	0.732326	ENSBTAG00000015637(IMPAD1)	14663	FALSE	TRUE	ENSBTAG00000015637(IMPAD1) ENSBTAG00000043923(U6)
HCW	rs379044825	0	14	25530471	intergenic_region	T	C	0.267194	-8.75443	1.95939	7.89776e-06	0.047094	1.52067	0.732326	ENSBTAG00000015637(IMPAD1)	14436	FALSE	TRUE	ENSBTAG00000015637(IMPAD1) ENSBTAG00000043923(U6)
HCW	rs383692817	0	14	25530936	intergenic_region	G	A	0.267194	-8.75443	1.95939	7.89776e-06	0.047094	1.52067	0.732326	ENSBTAG00000015637(IMPAD1)	13971	FALSE	TRUE	ENSBTAG00000015637(IMPAD1) ENSBTAG00000043923(U6)
HCW	rs383982348	0	26	19504400	intergenic_region	T	C	0.190763	-9.0364	2.02281	7.92308e-06	0.0472091	1.27739	0.615168	ENSBTAG00000014314(HPS1)	117831	FALSE	TRUE
HCW	rs134564276	0	6	37927033	intron_variant	G	A	0.271963	8.61043	1.92795	7.96557e-06	0.0474047	1.48756	0.716385	ENSBTAG00000017704(ABCG2)	Within	FALSE	TRUE	ENSBTAG00000005754(PPM1K) ENSBTAG00000017704(ABCG2) ENSBTAG00000042830(U6)
HCW	rs42662048	0	20	4899138	intergenic_region	A	G	0.283635	7.85463	1.75884	7.97702e-06	0.0474047	1.27031	0.611757	ENSBTAG00000001823(STC2)	9154	FALSE	FALSE	ENSBTAG00000001823(STC2)
HCW	rs210334713	0	6	38737153	intergenic_region	C	T	0.505648	7.91791	1.77306	7.98162e-06	0.0474047	1.58807	0.764784	ENSBTAG00000011973(DCAF16)	17262	FALSE	TRUE	ENSBTAG00000005932(FAM184B) ENSBTAG00000021582(NCAPG) ENSBTAG00000011973(DCAF16)
HCW	rs133707767	0	7	94186769	intergenic_region	G	A	0.414282	7.43245	1.66435	7.98195e-06	0.0474047	1.35835	0.654157	ENSBTAG00000042596(7SK)	13234	FALSE	FALSE	ENSBTAG00000042596(7SK)
HCW	rs209189149	0	14	25530567	intergenic_region	G	A	0.266943	-8.7519	1.95995	7.99302e-06	0.0474047	1.51888	0.731466	ENSBTAG00000015637(IMPAD1)	14340	FALSE	TRUE	ENSBTAG00000015637(IMPAD1) ENSBTAG00000043923(U6)
HCW	rs211099212	0	14	25530673	intergenic_region	C	A	0.266943	-8.7519	1.95995	7.99302e-06	0.0474047	1.51888	0.731466	ENSBTAG00000015637(IMPAD1)	14234	FALSE	TRUE	ENSBTAG00000015637(IMPAD1) ENSBTAG00000043923(U6)
HCW	rs42892600	48	14	25329035	intergenic_region	G	A	0.0675201	-13.5753	3.04024	7.99863e-06	0.0474047	1.1758	0.566245	ENSBTAG00000004924(PENK)	106044	TRUE	TRUE
HCW	rs385325308	0	6	39013646	intergenic_region	C	G	0.0976406	-12.5994	2.82177	8.00419e-06	0.0474047	1.41733	0.682563	ENSBTAG00000046561(LCORL)	21534	FALSE	FALSE	ENSBTAG00000046561(LCORL)
HCW	rs209661338	0	6	38750792	downstream_gene_variant	T	C	0.506401	7.92299	1.77458	8.018e-06	0.0474507	1.59005	0.765738	ENSBTAG00000011973(DCAF16)	3623	FALSE	TRUE	ENSBTAG00000021582(NCAPG) ENSBTAG00000011973(DCAF16)
HCW	rs452209056	0	28	29895281	intron_variant	A	G	0.0266064	20.5718	4.60957	8.0876e-06	0.0478265	1.11066	0.534875	ENSBTAG00000012667(CAMK2G)	Within	TRUE	TRUE	ENSBTAG00000002791(SEC24C) ENSBTAG00000002792(FUT11) ENSBTAG00000012654(CHCHD1) ENSBTAG00000012657(ZSWIM8) ENSBTAG00000012664(NDST2) ENSBTAG00000012667(CAMK2G) ENSBTAG00000005947(PLAU)
HCW	rs135702394	0	6	37927763	intron_variant	C	A	0.27259	8.5989	1.92728	8.13218e-06	0.0479818	1.48572	0.715498	ENSBTAG00000017704(ABCG2)	Within	FALSE	TRUE	ENSBTAG00000005754(PPM1K) ENSBTAG00000017704(ABCG2) ENSBTAG00000042830(U6)
HCW	Chr6:37927974	0	6	37927974	intron_variant	I	D	0.27259	8.5989	1.92728	8.13218e-06	0.0479818	1.48572	0.715498	ENSBTAG00000017704(ABCG2)	Within	FALSE	TRUE	ENSBTAG00000005754(PPM1K) ENSBTAG00000017704(ABCG2) ENSBTAG00000042830(U6)
HCW	rs381991525	0	6	37931450	intron_variant	A	G	0.27259	8.5989	1.92728	8.13218e-06	0.0479818	1.48572	0.715498	ENSBTAG00000017704(ABCG2)	Within	FALSE	TRUE	ENSBTAG00000005754(PPM1K) ENSBTAG00000017704(ABCG2) ENSBTAG00000042830(U6)
HCW	rs110664341	0	6	38770984	intron_variant	T	C	0.506903	7.90527	1.77256	8.20366e-06	0.0483672	1.5829	0.762296	ENSBTAG00000021582(NCAPG)	Within	FALSE	FALSE	ENSBTAG00000021582(NCAPG) ENSBTAG00000046561(LCORL) ENSBTAG00000011973(DCAF16)
HCW	rs135355686	0	6	38592222	intron_variant	T	C	0.373117	-7.76042	1.74021	8.21622e-06	0.0484049	1.42746	0.687441	ENSBTAG00000005989(LAP3)	Within	FALSE	FALSE	ENSBTAG00000005989(LAP3) ENSBTAG00000019441(MED28) ENSBTAG00000005932(FAM184B) ENSBTAG00000045804
HCW	rs134828344	0	6	38587035	intron_variant	G	A	0.362324	-7.81749	1.75309	8.22412e-06	0.0484151	1.43085	0.689073	ENSBTAG00000005989(LAP3)	Within	FALSE	FALSE	ENSBTAG00000005989(LAP3) ENSBTAG00000019441(MED28) ENSBTAG00000005932(FAM184B) ENSBTAG00000045804
HCW	rs43357063	0	20	4830028	intergenic_region	T	C	0.265939	8.39609	1.88298	8.23703e-06	0.0484548	1.39454	0.671586	ENSBTAG00000020568(NKX2-5)	8494	FALSE	FALSE	ENSBTAG00000002021(BNIP1) ENSBTAG00000020568(NKX2-5) ENSBTAG00000029583(5S_rRNA)
HCW	rs134134773	14	6	43976500	intergenic_region	G	A	0.185743	9.33531	2.09441	8.30208e-06	0.0488009	1.33565	0.643228	ENSBTAG00000020363(GBA3)	112950	TRUE	TRUE
HCW	rs109327258	0	14	26223318	intergenic_region	G	A	0.233936	-8.76026	1.96563	8.32192e-06	0.0488809	1.39367	0.671165	ENSBTAG00000047136(RPL39)	42399	FALSE	FALSE	ENSBTAG00000009138(UBXN2B) ENSBTAG00000047136(RPL39)
HCW	rs209339106	0	6	38999953	intergenic_region	T	C	0.0990211	-12.5515	2.81657	8.33851e-06	0.0489418	1.42428	0.68591	ENSBTAG00000046561(LCORL)	7841	FALSE	FALSE	ENSBTAG00000046561(LCORL)
HCW	rs42662049	0	20	4899033	intergenic_region	A	C	0.283133	7.8485	1.76151	8.36817e-06	0.0490792	1.26697	0.610149	ENSBTAG00000001823(STC2)	9259	FALSE	FALSE	ENSBTAG00000001823(STC2)
HCW	rs467949024	3	2	94243607	intergenic_region	G	T	0.115964	11.1716	2.50857	8.45273e-06	0.0495381	1.29654	0.624392	ENSBTAG00000046783	41253	TRUE	TRUE	ENSBTAG00000046783
HCW	rs43461215	17	6	41190295	intergenic_region	G	A	0.457831	7.6061	1.70814	8.47303e-06	0.049555	1.45521	0.700805	ENSBTAG00000005108(SLIT2)	46294	TRUE	TRUE	ENSBTAG00000005108(SLIT2)
HCW	rs209496492	0	14	25505654	intergenic_region	C	G	0.266064	-8.73997	1.96286	8.48085e-06	0.049555	1.51157	0.727943	ENSBTAG00000043923(U6)	13470	FALSE	TRUE	ENSBTAG00000015637(IMPAD1) ENSBTAG00000043923(U6)
HCW	rs137267491	0	14	25505663	intergenic_region	G	T	0.266064	-8.73997	1.96286	8.48085e-06	0.049555	1.51157	0.727943	ENSBTAG00000043923(U6)	13479	FALSE	TRUE	ENSBTAG00000015637(IMPAD1) ENSBTAG00000043923(U6)
HCW	rs208530857	0	14	25505832	intergenic_region	A	G	0.266064	-8.73997	1.96286	8.48085e-06	0.049555	1.51157	0.727943	ENSBTAG00000043923(U6)	13648	FALSE	TRUE	ENSBTAG00000015637(IMPAD1) ENSBTAG00000043923(U6)
HCW	rs41623107	0	14	25526579	intergenic_region	C	T	0.265813	-8.74146	1.96369	8.52555e-06	0.0497422	1.51117	0.727753	ENSBTAG00000015637(IMPAD1)	18328	FALSE	TRUE	ENSBTAG00000015637(IMPAD1) ENSBTAG00000043923(U6)
HCW	rs379063594	0	14	25527255	intergenic_region	C	G	0.265813	-8.74146	1.96369	8.52555e-06	0.0497422	1.51117	0.727753	ENSBTAG00000015637(IMPAD1)	17652	FALSE	TRUE	ENSBTAG00000015637(IMPAD1) ENSBTAG00000043923(U6)
HCW	rs210842225	0	6	38685123	intergenic_region	A	G	0.234689	-9.06511	2.03683	8.5632e-06	0.0499247	1.49568	0.720294	ENSBTAG00000005932(FAM184B)	12817	FALSE	FALSE	ENSBTAG00000005932(FAM184B) ENSBTAG00000011973(DCAF16)
HCW	rs109801011	0	6	38807241	intron_variant	C	T	0.427836	-7.95374	1.78727	8.57831e-06	0.0499757	1.56929	0.755743	ENSBTAG00000021582(NCAPG)	Within	FALSE	FALSE	ENSBTAG00000021582(NCAPG) ENSBTAG00000046561(LCORL) ENSBTAG00000011973(DCAF16)
HCW	rs41723527	0	14	24640878	intergenic_region	T	C	0.116466	-10.9546	2.46181	8.59487e-06	0.0500351	1.25135	0.602627	ENSBTAG00000044050(XKR4)	29923	FALSE	FALSE	ENSBTAG00000044050(XKR4)
HCW	rs135974203	0	6	39273474	intergenic_region	T	C	0.443399	-8.07092	1.81414	8.6317e-06	0.0502123	1.6291	0.784545	ENSBTAG00000046561(LCORL)	281362	FALSE	FALSE
HCW	Chr20:4542923	0	20	4542923	intron_variant	D	I	0.32003	7.78287	1.74978	8.67145e-06	0.0503365	1.33574	0.64327	ENSBTAG00000015955(ERGIC1)	Within	FALSE	FALSE	ENSBTAG00000015955(ERGIC1)
HCW	rs109650545	0	20	4542964	intron_variant	A	C	0.32003	7.78287	1.74978	8.67145e-06	0.0503365	1.33574	0.64327	ENSBTAG00000015955(ERGIC1)	Within	FALSE	FALSE	ENSBTAG00000015955(ERGIC1)
HCW	rs380715719	27	8	18612164	intergenic_region	C	T	0.284137	-7.53906	1.69498	8.67228e-06	0.0503365	1.17153	0.56419	ENSBTAG00000008551(TUSC1)	42366	TRUE	FALSE	ENSBTAG00000008551(TUSC1)
HCW	Chr14:25507730	0	14	25507730	intergenic_region	G	T	0.267445	-8.73456	1.9648	8.76842e-06	0.0508569	1.51468	0.729441	ENSBTAG00000043923(U6)	15546	FALSE	TRUE	ENSBTAG00000015637(IMPAD1) ENSBTAG00000043923(U6)
HCW	rs379806476	0	6	39509617	intergenic_region	A	G	0.189257	10.4342	2.34737	8.78668e-06	0.0508876	1.69284	0.815242	ENSBTAG00000046561(LCORL)	517505	FALSE	TRUE
HCW	rs481134325	0	6	39511945	intergenic_region	C	G	0.189257	10.4342	2.34737	8.78668e-06	0.0508876	1.69284	0.815242	ENSBTAG00000046561(LCORL)	519833	FALSE	TRUE
HCW	rs42662051	0	20	4898148	intergenic_region	C	T	0.283509	7.812	1.75802	8.84532e-06	0.0509654	1.25622	0.604972	ENSBTAG00000001823(STC2)	10144	FALSE	FALSE	ENSBTAG00000001823(STC2)
HCW	rs136849514	0	6	39251978	intergenic_region	G	A	0.441391	-8.0843	1.81963	8.87878e-06	0.0509654	1.63297	0.786411	ENSBTAG00000046561(LCORL)	259866	FALSE	FALSE
HCW	rs211162841	0	6	38882431	intron_variant	C	T	0.0977661	-12.606	2.83782	8.9066e-06	0.0509654	1.42045	0.684062	ENSBTAG00000046561(LCORL)	Within	FALSE	FALSE	ENSBTAG00000046561(LCORL)
HCW	rs378450904	0	6	38884970	intron_variant	G	A	0.0977661	-12.606	2.83782	8.9066e-06	0.0509654	1.42045	0.684062	ENSBTAG00000046561(LCORL)	Within	FALSE	FALSE	ENSBTAG00000046561(LCORL)
HCW	rs471426630	0	6	38887655	intron_variant	G	A	0.0977661	-12.606	2.83782	8.9066e-06	0.0509654	1.42045	0.684062	ENSBTAG00000046561(LCORL)	Within	FALSE	FALSE	ENSBTAG00000046561(LCORL)
HCW	rs210871826	0	6	38889729	intron_variant	A	C	0.0977661	-12.606	2.83782	8.9066e-06	0.0509654	1.42045	0.684062	ENSBTAG00000046561(LCORL)	Within	FALSE	FALSE	ENSBTAG00000046561(LCORL)
HCW	rs377923468	0	6	38891020	intron_variant	A	G	0.0977661	-12.606	2.83782	8.9066e-06	0.0509654	1.42045	0.684062	ENSBTAG00000046561(LCORL)	Within	FALSE	FALSE	ENSBTAG00000046561(LCORL)
HCW	rs211295989	0	6	38893668	intron_variant	C	T	0.0977661	-12.606	2.83782	8.9066e-06	0.0509654	1.42045	0.684062	ENSBTAG00000046561(LCORL)	Within	FALSE	FALSE	ENSBTAG00000046561(LCORL)
HCW	rs211344995	0	6	38899312	intron_variant	A	G	0.0977661	-12.606	2.83782	8.9066e-06	0.0509654	1.42045	0.684062	ENSBTAG00000046561(LCORL)	Within	FALSE	TRUE	ENSBTAG00000046561(LCORL)
HCW	rs132741545	0	6	38900275	intron_variant	G	A	0.0977661	-12.606	2.83782	8.9066e-06	0.0509654	1.42045	0.684062	ENSBTAG00000046561(LCORL)	Within	FALSE	TRUE	ENSBTAG00000046561(LCORL)
HCW	rs461922439	0	6	38903422	intron_variant	G	T	0.0977661	-12.606	2.83782	8.9066e-06	0.0509654	1.42045	0.684062	ENSBTAG00000046561(LCORL)	Within	FALSE	TRUE	ENSBTAG00000046561(LCORL)
HCW	rs210824245	0	6	38904958	intron_variant	C	G	0.0977661	-12.606	2.83782	8.9066e-06	0.0509654	1.42045	0.684062	ENSBTAG00000046561(LCORL)	Within	FALSE	TRUE	ENSBTAG00000046561(LCORL)
HCW	rs209260666	0	6	38905133	intron_variant	G	A	0.0977661	-12.606	2.83782	8.9066e-06	0.0509654	1.42045	0.684062	ENSBTAG00000046561(LCORL)	Within	FALSE	TRUE	ENSBTAG00000046561(LCORL)
HCW	rs210921914	0	6	38906918	intron_variant	T	A	0.0977661	-12.606	2.83782	8.9066e-06	0.0509654	1.42045	0.684062	ENSBTAG00000046561(LCORL)	Within	FALSE	TRUE	ENSBTAG00000046561(LCORL)
HCW	rs136543212	0	14	25502915	intergenic_region	A	G	0.267194	-8.71707	1.96246	8.91692e-06	0.0509654	1.50772	0.726089	ENSBTAG00000043923(U6)	10731	FALSE	TRUE	ENSBTAG00000015637(IMPAD1) ENSBTAG00000043923(U6)
HCW	rs209968947	0	14	25502960	intergenic_region	C	T	0.267194	-8.71707	1.96246	8.91692e-06	0.0509654	1.50772	0.726089	ENSBTAG00000043923(U6)	10776	FALSE	TRUE	ENSBTAG00000015637(IMPAD1) ENSBTAG00000043923(U6)
HCW	rs211640835	0	14	25502988	intergenic_region	A	G	0.267194	-8.71707	1.96246	8.91692e-06	0.0509654	1.50772	0.726089	ENSBTAG00000043923(U6)	10804	FALSE	TRUE	ENSBTAG00000015637(IMPAD1) ENSBTAG00000043923(U6)
HCW	rs208701031	0	14	25503062	intergenic_region	C	T	0.267194	-8.71707	1.96246	8.91692e-06	0.0509654	1.50772	0.726089	ENSBTAG00000043923(U6)	10878	FALSE	TRUE	ENSBTAG00000015637(IMPAD1) ENSBTAG00000043923(U6)
HCW	rs209421556	0	14	25505362	intergenic_region	A	G	0.266315	-8.7365	1.96718	8.94903e-06	0.0510458	1.51127	0.727802	ENSBTAG00000043923(U6)	13178	FALSE	TRUE	ENSBTAG00000015637(IMPAD1) ENSBTAG00000043923(U6)
HCW	rs41627946	0	14	25506575	intergenic_region	A	C	0.266315	-8.7365	1.96718	8.94903e-06	0.0510458	1.51127	0.727802	ENSBTAG00000043923(U6)	14391	FALSE	TRUE	ENSBTAG00000015637(IMPAD1) ENSBTAG00000043923(U6)
HCW	rs458889107	0	6	43381512	intergenic_region	T	C	0.0352661	19.2806	4.34141	8.95048e-06	0.0510458	1.28165	0.617219	ENSBTAG00000004653(ADGRA3)	55032	FALSE	TRUE	ENSBTAG00000004653(ADGRA3)
HCW	rs41623124	0	14	25528926	intergenic_region	T	G	0.267319	-8.69724	1.95869	8.9815e-06	0.0511462	1.50131	0.723004	ENSBTAG00000015637(IMPAD1)	15981	FALSE	TRUE	ENSBTAG00000015637(IMPAD1) ENSBTAG00000043923(U6)
HCW	rs135023213	1	14	24739872	intron_variant	G	A	0.0353916	-17.6349	3.97164	8.98763e-06	0.0511462	1.07587	0.51812	ENSBTAG00000005893(TMEM68)	Within	TRUE	TRUE	ENSBTAG00000005893(TMEM68) ENSBTAG00000005898(TGS1)
HCW	rs384646061	0	14	24739921	intron_variant	G	A	0.0353916	-17.6349	3.97164	8.98763e-06	0.0511462	1.07587	0.51812	ENSBTAG00000005893(TMEM68)	Within	FALSE	TRUE	ENSBTAG00000005893(TMEM68) ENSBTAG00000005898(TGS1)
HCW	rs110789348	0	14	26221242	intergenic_region	T	C	0.234061	-8.74306	1.96965	9.0428e-06	0.0513857	1.38871	0.66878	ENSBTAG00000047136(RPL39)	40323	FALSE	FALSE	ENSBTAG00000009138(UBXN2B) ENSBTAG00000047136(RPL39)
HCW	rs109268197	0	14	26221931	intergenic_region	T	C	0.234061	-8.74306	1.96965	9.0428e-06	0.0513857	1.38871	0.66878	ENSBTAG00000047136(RPL39)	41012	FALSE	FALSE	ENSBTAG00000009138(UBXN2B) ENSBTAG00000047136(RPL39)
HCW	Chr7:92888473	0	7	92888473	intergenic_region	D	I	0.318524	8.72611	1.96606	9.06388e-06	0.0514682	1.67493	0.806617	ENSBTAG00000046227	15107	FALSE	TRUE	ENSBTAG00000046227
HCW	Chr6:38456835	0	6	38456835	intergenic_region	I	D	0.350778	7.86534	1.77246	9.0999e-06	0.0516354	1.42766	0.687533	ENSBTAG00000045804	84744	FALSE	FALSE
HCW	rs110635239	0	8	18612135	intergenic_region	C	T	0.284011	-7.51639	1.69409	9.12964e-06	0.0517294	1.16419	0.560652	ENSBTAG00000008551(TUSC1)	42337	FALSE	FALSE	ENSBTAG00000008551(TUSC1)
HCW	rs211518480	0	8	18612169	intergenic_region	G	A	0.284011	-7.51639	1.69409	9.12964e-06	0.0517294	1.16419	0.560652	ENSBTAG00000008551(TUSC1)	42371	FALSE	FALSE	ENSBTAG00000008551(TUSC1)
HCW	rs136345290	0	14	25528516	intergenic_region	C	T	0.265688	-8.70988	1.96321	9.14092e-06	0.0517364	1.49982	0.722288	ENSBTAG00000015637(IMPAD1)	16391	FALSE	TRUE	ENSBTAG00000015637(IMPAD1) ENSBTAG00000043923(U6)
HCW	rs134837963	0	6	38410258	intergenic_region	G	A	0.457455	-7.53126	1.69757	9.14404e-06	0.0517364	1.42653	0.686994	ENSBTAG00000000470(IBSP)	86953	FALSE	FALSE
HCW	rs41724391	0	14	24615633	downstream_gene_variant	T	A	0.102033	-11.3101	2.54992	9.1871e-06	0.0519052	1.18767	0.571962	ENSBTAG00000044050(XKR4)	4678	FALSE	FALSE	ENSBTAG00000044050(XKR4)
HCW	rs41724392	0	14	24616467	intergenic_region	A	G	0.102033	-11.3101	2.54992	9.1871e-06	0.0519052	1.18767	0.571962	ENSBTAG00000044050(XKR4)	5512	FALSE	FALSE	ENSBTAG00000044050(XKR4)
HCW	rs41623120	0	14	25529347	intergenic_region	C	T	0.266943	-8.6938	1.96017	9.19722e-06	0.0519122	1.49878	0.721787	ENSBTAG00000015637(IMPAD1)	15560	FALSE	TRUE	ENSBTAG00000015637(IMPAD1) ENSBTAG00000043923(U6)
HCW	rs385024196	12	9	93866211	intergenic_region	A	T	0.108559	11.0565	2.49293	9.20155e-06	0.0519122	1.19883	0.577334	ENSBTAG00000035623	196060	TRUE	TRUE
HCW	rs110251642	0	6	38808241	missense_variant	A	C	0.505271	7.84491	1.77148	9.49085e-06	0.0535058	1.55894	0.75076	ENSBTAG00000021582(NCAPG)	Within	FALSE	FALSE	ENSBTAG00000021582(NCAPG) ENSBTAG00000046561(LCORL) ENSBTAG00000011973(DCAF16)
HCW	rs109733709	0	14	26220880	intergenic_region	C	T	0.233936	-8.72091	1.96947	9.50853e-06	0.0535671	1.38117	0.665149	ENSBTAG00000047136(RPL39)	39961	FALSE	FALSE	ENSBTAG00000009138(UBXN2B) ENSBTAG00000047136(RPL39)
HCW	rs381043912	0	6	37957342	upstream_gene_variant	T	C	0.270582	8.52723	1.92596	9.53261e-06	0.0536642	1.4543	0.700365	ENSBTAG00000017704(ABCG2)	Within	FALSE	TRUE	ENSBTAG00000005754(PPM1K) ENSBTAG00000017704(ABCG2) ENSBTAG00000042830(U6)
HCW	rs208091548	0	6	38960350	intron_variant	A	G	0.0990211	-12.4643	2.81607	9.59482e-06	0.05386	1.40456	0.676412	ENSBTAG00000046561(LCORL)	Within	FALSE	TRUE	ENSBTAG00000046561(LCORL)
HCW	rs210174682	0	6	38960516	intron_variant	T	C	0.0990211	-12.4643	2.81607	9.59482e-06	0.05386	1.40456	0.676412	ENSBTAG00000046561(LCORL)	Within	FALSE	TRUE	ENSBTAG00000046561(LCORL)
HCW	rs210798767	0	6	38960848	intron_variant	G	A	0.0990211	-12.4643	2.81607	9.59482e-06	0.05386	1.40456	0.676412	ENSBTAG00000046561(LCORL)	Within	FALSE	TRUE	ENSBTAG00000046561(LCORL)
HCW	rs135344248	0	6	38962544	intron_variant	T	G	0.0990211	-12.4643	2.81607	9.59482e-06	0.05386	1.40456	0.676412	ENSBTAG00000046561(LCORL)	Within	FALSE	TRUE	ENSBTAG00000046561(LCORL)
HCW	rs42447204	0	6	39463540	intergenic_region	C	G	0.324172	-8.00861	1.81016	9.67743e-06	0.0542599	1.42393	0.68574	ENSBTAG00000046561(LCORL)	471428	FALSE	FALSE
HCW	rs208828711	0	6	38455744	intergenic_region	C	T	0.351782	7.83669	1.77132	9.67988e-06	0.0542599	1.41913	0.683429	ENSBTAG00000045804	85835	FALSE	FALSE
HCW	rs380402630	0	14	25529720	intergenic_region	A	G	0.266566	-8.67627	1.96128	9.69871e-06	0.054288	1.4914	0.718233	ENSBTAG00000015637(IMPAD1)	15187	FALSE	TRUE	ENSBTAG00000015637(IMPAD1) ENSBTAG00000043923(U6)
HCW	rs384213570	0	14	25529739	intergenic_region	C	A	0.266566	-8.67627	1.96128	9.69871e-06	0.054288	1.4914	0.718233	ENSBTAG00000015637(IMPAD1)	15168	FALSE	TRUE	ENSBTAG00000015637(IMPAD1) ENSBTAG00000043923(U6)
HCW	rs42662046	0	20	4899805	intergenic_region	A	G	0.283509	7.78156	1.75925	9.72399e-06	0.0543907	1.24645	0.600267	ENSBTAG00000001823(STC2)	8487	FALSE	FALSE	ENSBTAG00000001823(STC2)
HCW	rs379088920	7	18	2001155	intron_variant	A	C	0.0691516	-12.8371	2.9037	9.82692e-06	0.0549273	1.07492	0.517664	ENSBTAG00000002303(GLG1)	Within	TRUE	TRUE	ENSBTAG00000016471(PDPR) ENSBTAG00000002303(GLG1)
HCW	rs384738953	0	6	38896412	intron_variant	A	G	0.0973896	-12.5599	2.84168	9.87497e-06	0.0551174	1.40523	0.676735	ENSBTAG00000046561(LCORL)	Within	FALSE	TRUE	ENSBTAG00000046561(LCORL)
HCW	rs380989823	0	6	38904317	intron_variant	A	C	0.0973896	-12.5599	2.84168	9.87497e-06	0.0551174	1.40523	0.676735	ENSBTAG00000046561(LCORL)	Within	FALSE	TRUE	ENSBTAG00000046561(LCORL)
HCW	rs384428894	0	6	38863980	intron_variant	G	A	0.503389	7.84457	1.77569	9.97307e-06	0.0555259	1.55891	0.750744	ENSBTAG00000046561(LCORL)	Within	FALSE	FALSE	ENSBTAG00000021582(NCAPG) ENSBTAG00000046561(LCORL)
HCW	rs440062882	0	6	38998447	intergenic_region	T	C	0.0988956	-12.4468	2.81768	9.99058e-06	0.0555259	1.39904	0.673753	ENSBTAG00000046561(LCORL)	6335	FALSE	TRUE	ENSBTAG00000046561(LCORL)
HCW	rs462850472	0	6	38999190	intergenic_region	G	A	0.0988956	-12.4468	2.81768	9.99058e-06	0.0555259	1.39904	0.673753	ENSBTAG00000046561(LCORL)	7078	FALSE	TRUE	ENSBTAG00000046561(LCORL)
HCW	rs382350623	0	6	38999510	intergenic_region	A	T	0.0988956	-12.4468	2.81768	9.99058e-06	0.0555259	1.39904	0.673753	ENSBTAG00000046561(LCORL)	7398	FALSE	TRUE	ENSBTAG00000046561(LCORL)
HCW	rs382521587	0	6	39000222	intergenic_region	G	T	0.0988956	-12.4468	2.81768	9.99058e-06	0.0555259	1.39904	0.673753	ENSBTAG00000046561(LCORL)	8110	FALSE	FALSE	ENSBTAG00000046561(LCORL)
HCW	rs379778589	0	6	39001384	intergenic_region	G	A	0.0988956	-12.4468	2.81768	9.99058e-06	0.0555259	1.39904	0.673753	ENSBTAG00000046561(LCORL)	9272	FALSE	FALSE	ENSBTAG00000046561(LCORL)
HCW	rs209196196	0	14	25504791	intergenic_region	C	A	0.265939	-8.6794	1.96515	1.00243e-05	0.0556739	1.49024	0.717673	ENSBTAG00000043923(U6)	12607	FALSE	TRUE	ENSBTAG00000015637(IMPAD1) ENSBTAG00000043923(U6)
HCW	rs110695359	0	6	38752789	downstream_gene_variant	C	T	0.50364	7.81371	1.76926	1.00366e-05	0.0557029	1.54666	0.744843	ENSBTAG00000011973(DCAF16)	1626	FALSE	TRUE	ENSBTAG00000021582(NCAPG) ENSBTAG00000011973(DCAF16)
HCW	rs110642968	0	14	26222519	intergenic_region	A	G	0.233685	-8.69338	1.96979	1.01779e-05	0.0564472	1.37144	0.660463	ENSBTAG00000047136(RPL39)	41600	FALSE	FALSE	ENSBTAG00000009138(UBXN2B) ENSBTAG00000047136(RPL39)
HCW	rs110419157	0	6	38834676	intergenic_region	G	T	0.506275	7.84064	1.77668	1.01906e-05	0.0564777	1.55717	0.749908	ENSBTAG00000046561(LCORL)	6218	FALSE	FALSE	ENSBTAG00000021582(NCAPG) ENSBTAG00000046561(LCORL)
HCW	rs135921561	0	6	38410222	intergenic_region	C	T	0.457455	-7.46802	1.69231	1.01992e-05	0.0564855	1.40268	0.675505	ENSBTAG00000000470(IBSP)	86917	FALSE	FALSE
HCW	rs384366717	0	6	39511273	intergenic_region	A	G	0.189508	10.3282	2.34062	1.02143e-05	0.0565293	1.66031	0.799574	ENSBTAG00000046561(LCORL)	519161	FALSE	TRUE
HCW	Chr6:38953302	0	6	38953302	intron_variant	D	I	0.0983936	-12.4776	2.82862	1.02792e-05	0.0568128	1.39962	0.67403	ENSBTAG00000046561(LCORL)	Within	FALSE	TRUE	ENSBTAG00000046561(LCORL)
HCW	rs380918330	0	14	25547003	intron_variant	T	A	0.26619	-8.63965	1.95857	1.028e-05	0.0568128	1.47751	0.711543	ENSBTAG00000015637(IMPAD1)	Within	FALSE	FALSE	ENSBTAG00000015637(IMPAD1) ENSBTAG00000043923(U6)
HCW	rs432632800	0	6	38996112	upstream_gene_variant	T	G	0.0987701	-12.4404	2.82082	1.03276e-05	0.0570299	1.39602	0.6723	ENSBTAG00000046561(LCORL)	4000	FALSE	TRUE	ENSBTAG00000046561(LCORL)
HCW	rs42662056	0	20	4895948	intergenic_region	G	T	0.283509	7.7535	1.75814	1.03338e-05	0.0570299	1.23747	0.595945	ENSBTAG00000001823(STC2)	12344	FALSE	FALSE	ENSBTAG00000001823(STC2)
HCW	rs385443474	0	6	39056320	intergenic_region	G	A	0.0973896	-12.3989	2.81217	1.03834e-05	0.057063	1.36944	0.659496	ENSBTAG00000046561(LCORL)	64208	FALSE	FALSE	ENSBTAG00000046561(LCORL)
HCW	rs382993144	0	6	39059060	intergenic_region	A	G	0.0973896	-12.3989	2.81217	1.03834e-05	0.057063	1.36944	0.659496	ENSBTAG00000046561(LCORL)	66948	FALSE	FALSE	ENSBTAG00000046561(LCORL)
HCW	rs381409254	0	6	39062266	intergenic_region	A	G	0.0973896	-12.3989	2.81217	1.03834e-05	0.057063	1.36944	0.659496	ENSBTAG00000046561(LCORL)	70154	FALSE	FALSE
HCW	rs382648798	0	6	39067759	intergenic_region	T	C	0.0973896	-12.3989	2.81217	1.03834e-05	0.057063	1.36944	0.659496	ENSBTAG00000046561(LCORL)	75647	FALSE	FALSE
HCW	rs379142623	0	6	39068468	intergenic_region	A	G	0.0973896	-12.3989	2.81217	1.03834e-05	0.057063	1.36944	0.659496	ENSBTAG00000046561(LCORL)	76356	FALSE	FALSE
HCW	Chr6:39068763	0	6	39068763	intergenic_region	D	I	0.0973896	-12.3989	2.81217	1.03834e-05	0.057063	1.36944	0.659496	ENSBTAG00000046561(LCORL)	76651	FALSE	FALSE
HCW	rs109912553	0	14	26221645	intergenic_region	T	G	0.233685	-8.68321	1.96966	1.04093e-05	0.0571653	1.36824	0.658919	ENSBTAG00000047136(RPL39)	40726	FALSE	FALSE	ENSBTAG00000009138(UBXN2B) ENSBTAG00000047136(RPL39)
HCW	rs132819571	0	6	37957935	upstream_gene_variant	T	A	0.270457	8.4912	1.92621	1.04209e-05	0.057189	1.44162	0.694257	ENSBTAG00000017704(ABCG2)	Within	FALSE	TRUE	ENSBTAG00000005754(PPM1K) ENSBTAG00000017704(ABCG2) ENSBTAG00000042830(U6)
HCW	rs110079262	0	6	39257886	intergenic_region	C	T	0.441893	-8.03159	1.82292	1.05348e-05	0.05773	1.61213	0.776374	ENSBTAG00000046561(LCORL)	265774	FALSE	FALSE
HCW	rs133381026	0	6	38409688	intergenic_region	T	G	0.457204	-7.47119	1.69644	1.06258e-05	0.05773	1.40375	0.67602	ENSBTAG00000000470(IBSP)	86383	FALSE	FALSE
HCW	rs207532504	0	14	25505164	intergenic_region	T	C	0.266064	-8.65447	1.96514	1.06273e-05	0.05773	1.48214	0.71377	ENSBTAG00000043923(U6)	12980	FALSE	TRUE	ENSBTAG00000015637(IMPAD1) ENSBTAG00000043923(U6)
HCW	rs208267014	0	14	25505434	intergenic_region	G	C	0.266064	-8.65447	1.96514	1.06273e-05	0.05773	1.48214	0.71377	ENSBTAG00000043923(U6)	13250	FALSE	TRUE	ENSBTAG00000015637(IMPAD1) ENSBTAG00000043923(U6)
HCW	Chr14:24567554	0	14	24567554	intron_variant	D	I	0.110065	-10.9209	2.48022	1.06661e-05	0.05773	1.18382	0.570109	ENSBTAG00000044050(XKR4)	Within	FALSE	FALSE	ENSBTAG00000044050(XKR4)
HCW	rs383136452	0	6	38884475	intron_variant	A	T	0.0976406	-12.4995	2.83893	1.06812e-05	0.05773	1.39495	0.671782	ENSBTAG00000046561(LCORL)	Within	FALSE	FALSE	ENSBTAG00000046561(LCORL)
HCW	rs381728192	0	6	38885105	intron_variant	T	C	0.0976406	-12.4995	2.83893	1.06812e-05	0.05773	1.39495	0.671782	ENSBTAG00000046561(LCORL)	Within	FALSE	FALSE	ENSBTAG00000046561(LCORL)
HCW	rs378905603	0	6	38886113	intron_variant	C	A	0.0976406	-12.4995	2.83893	1.06812e-05	0.05773	1.39495	0.671782	ENSBTAG00000046561(LCORL)	Within	FALSE	FALSE	ENSBTAG00000046561(LCORL)
HCW	Chr6:38887289	0	6	38887289	intron_variant	D	I	0.0976406	-12.4995	2.83893	1.06812e-05	0.05773	1.39495	0.671782	ENSBTAG00000046561(LCORL)	Within	FALSE	FALSE	ENSBTAG00000046561(LCORL)
HCW	rs452995020	0	6	38887648	intron_variant	A	G	0.0976406	-12.4995	2.83893	1.06812e-05	0.05773	1.39495	0.671782	ENSBTAG00000046561(LCORL)	Within	FALSE	FALSE	ENSBTAG00000046561(LCORL)
HCW	rs452352417	0	6	38892302	intron_variant	G	A	0.0976406	-12.4995	2.83893	1.06812e-05	0.05773	1.39495	0.671782	ENSBTAG00000046561(LCORL)	Within	FALSE	FALSE	ENSBTAG00000046561(LCORL)
HCW	rs207772441	0	6	38892639	intron_variant	A	G	0.0976406	-12.4995	2.83893	1.06812e-05	0.05773	1.39495	0.671782	ENSBTAG00000046561(LCORL)	Within	FALSE	FALSE	ENSBTAG00000046561(LCORL)
HCW	rs381108429	0	6	38896982	intron_variant	G	T	0.0976406	-12.4995	2.83893	1.06812e-05	0.05773	1.39495	0.671782	ENSBTAG00000046561(LCORL)	Within	FALSE	TRUE	ENSBTAG00000046561(LCORL)
HCW	rs210063501	0	6	38898059	intron_variant	T	C	0.0976406	-12.4995	2.83893	1.06812e-05	0.05773	1.39495	0.671782	ENSBTAG00000046561(LCORL)	Within	FALSE	TRUE	ENSBTAG00000046561(LCORL)
HCW	rs208183715	0	6	38898552	intron_variant	G	C	0.0976406	-12.4995	2.83893	1.06812e-05	0.05773	1.39495	0.671782	ENSBTAG00000046561(LCORL)	Within	FALSE	TRUE	ENSBTAG00000046561(LCORL)
HCW	rs209753153	0	6	38898963	intron_variant	A	G	0.0976406	-12.4995	2.83893	1.06812e-05	0.05773	1.39495	0.671782	ENSBTAG00000046561(LCORL)	Within	FALSE	TRUE	ENSBTAG00000046561(LCORL)
HCW	rs379215705	0	6	38901681	intron_variant	G	A	0.0976406	-12.4995	2.83893	1.06812e-05	0.05773	1.39495	0.671782	ENSBTAG00000046561(LCORL)	Within	FALSE	TRUE	ENSBTAG00000046561(LCORL)
HCW	rs385489669	0	6	38902909	intron_variant	C	T	0.0976406	-12.4995	2.83893	1.06812e-05	0.05773	1.39495	0.671782	ENSBTAG00000046561(LCORL)	Within	FALSE	TRUE	ENSBTAG00000046561(LCORL)
HCW	Chr6:38903592	0	6	38903592	intron_variant	D	I	0.0976406	-12.4995	2.83893	1.06812e-05	0.05773	1.39495	0.671782	ENSBTAG00000046561(LCORL)	Within	FALSE	TRUE	ENSBTAG00000046561(LCORL)
HCW	rs207824415	0	6	38904375	intron_variant	T	C	0.0976406	-12.4995	2.83893	1.06812e-05	0.05773	1.39495	0.671782	ENSBTAG00000046561(LCORL)	Within	FALSE	TRUE	ENSBTAG00000046561(LCORL)
HCW	rs210479447	0	6	38904702	intron_variant	T	A	0.0976406	-12.4995	2.83893	1.06812e-05	0.05773	1.39495	0.671782	ENSBTAG00000046561(LCORL)	Within	FALSE	TRUE	ENSBTAG00000046561(LCORL)
HCW	rs208056699	0	6	38905009	intron_variant	G	A	0.0976406	-12.4995	2.83893	1.06812e-05	0.05773	1.39495	0.671782	ENSBTAG00000046561(LCORL)	Within	FALSE	TRUE	ENSBTAG00000046561(LCORL)
HCW	rs209055455	37	6	37792413	intron_variant	G	C	0.431601	-7.20277	1.63619	1.07171e-05	0.0578842	1.28973	0.621109	ENSBTAG00000020536(HERC6)	Within	TRUE	TRUE	ENSBTAG00000020538(HERC5) ENSBTAG00000020536(HERC6)
HCW	rs207649265	0	6	38456880	intergenic_region	A	G	0.351406	7.79711	1.77152	1.07574e-05	0.0579822	1.40415	0.676212	ENSBTAG00000045804	84699	FALSE	FALSE
HCW	rs379169262	0	6	38457550	intergenic_region	T	C	0.351406	7.79711	1.77152	1.07574e-05	0.0579822	1.40415	0.676212	ENSBTAG00000045804	84029	FALSE	FALSE
HCW	rs210892390	0	6	38457747	intergenic_region	G	T	0.351406	7.79711	1.77152	1.07574e-05	0.0579822	1.40415	0.676212	ENSBTAG00000045804	83832	FALSE	FALSE
HCW	rs109461676	0	14	26224051	intergenic_region	T	C	0.232053	-8.68002	1.97269	1.08209e-05	0.0582845	1.36058	0.655229	ENSBTAG00000047136(RPL39)	43132	FALSE	FALSE	ENSBTAG00000009138(UBXN2B) ENSBTAG00000047136(RPL39)
HCW	rs382270322	0	6	37956301	upstream_gene_variant	T	G	0.270206	8.47457	1.92658	1.08872e-05	0.0586014	1.43514	0.691137	ENSBTAG00000017704(ABCG2)	Within	FALSE	TRUE	ENSBTAG00000005754(PPM1K) ENSBTAG00000017704(ABCG2) ENSBTAG00000042830(U6)
HCW	rs41934873	125	20	5951987	intergenic_region	A	G	0.338981	7.36712	1.67495	1.0905e-05	0.0586169	1.23239	0.593496	ENSBTAG00000000564(NSG2)	224257	TRUE	TRUE
HCW	rs41934872	0	20	5952014	intergenic_region	C	A	0.338981	7.36712	1.67495	1.0905e-05	0.0586169	1.23239	0.593496	ENSBTAG00000000564(NSG2)	224284	FALSE	TRUE
HCW	rs43357061	0	20	4830857	intergenic_region	G	A	0.266315	8.27577	1.88172	1.09266e-05	0.0586928	1.35608	0.653063	ENSBTAG00000020568(NKX2-5)	9323	FALSE	FALSE	ENSBTAG00000002021(BNIP1) ENSBTAG00000020568(NKX2-5) ENSBTAG00000029583(5S_rRNA)
HCW	rs436941725	0	6	38958867	intron_variant	C	T	0.0985191	-12.4129	2.82309	1.098e-05	0.0587869	1.38671	0.667816	ENSBTAG00000046561(LCORL)	Within	FALSE	TRUE	ENSBTAG00000046561(LCORL)
HCW	rs481857607	0	6	38989422	intron_variant	C	G	0.0985191	-12.4129	2.82309	1.098e-05	0.0587869	1.38671	0.667816	ENSBTAG00000046561(LCORL)	Within	FALSE	TRUE	ENSBTAG00000046561(LCORL)
HCW	rs451822011	0	6	38991572	intron_variant	G	T	0.0985191	-12.4129	2.82309	1.098e-05	0.0587869	1.38671	0.667816	ENSBTAG00000046561(LCORL)	Within	FALSE	TRUE	ENSBTAG00000046561(LCORL)
HCW	rs136088613	0	6	38992821	upstream_gene_variant	A	G	0.0985191	-12.4129	2.82309	1.098e-05	0.0587869	1.38671	0.667816	ENSBTAG00000046561(LCORL)	709	FALSE	TRUE	ENSBTAG00000046561(LCORL)
HCW	rs381699958	0	18	1991849	intron_variant	G	A	0.0709086	-12.6078	2.86784	1.1013e-05	0.0587869	1.0612	0.511057	ENSBTAG00000002303(GLG1)	Within	FALSE	TRUE	ENSBTAG00000016471(PDPR) ENSBTAG00000002303(GLG1)
HCW	rs137010550	0	6	39258042	intergenic_region	D	I	0.44114	-8.01434	1.82312	1.10293e-05	0.0587869	1.60464	0.772766	ENSBTAG00000046561(LCORL)	265930	FALSE	FALSE
HCW	rs110058719	0	6	39258142	intergenic_region	A	G	0.44114	-8.01434	1.82312	1.10293e-05	0.0587869	1.60464	0.772766	ENSBTAG00000046561(LCORL)	266030	FALSE	FALSE
HCW	rs210055957	0	14	25483453	intergenic_region	G	T	0.264809	-8.60871	1.95842	1.10399e-05	0.0587869	1.46208	0.704113	ENSBTAG00000043923(U6)	8637	FALSE	TRUE	ENSBTAG00000015637(IMPAD1) ENSBTAG00000043923(U6)
HCW	rs209726928	0	14	25506037	intergenic_region	G	A	0.265939	-8.63346	1.96418	1.10544e-05	0.0587869	1.47451	0.710096	ENSBTAG00000043923(U6)	13853	FALSE	TRUE	ENSBTAG00000015637(IMPAD1) ENSBTAG00000043923(U6)
HCW	rs211559887	0	14	25506322	intergenic_region	C	G	0.265939	-8.63346	1.96418	1.10544e-05	0.0587869	1.47451	0.710096	ENSBTAG00000043923(U6)	14138	FALSE	TRUE	ENSBTAG00000015637(IMPAD1) ENSBTAG00000043923(U6)
HCW	rs210807190	0	14	25506427	intergenic_region	G	A	0.265939	-8.63346	1.96418	1.10544e-05	0.0587869	1.47451	0.710096	ENSBTAG00000043923(U6)	14243	FALSE	TRUE	ENSBTAG00000015637(IMPAD1) ENSBTAG00000043923(U6)
HCW	rs41627945	0	14	25506593	intergenic_region	A	G	0.265939	-8.63346	1.96418	1.10544e-05	0.0587869	1.47451	0.710096	ENSBTAG00000043923(U6)	14409	FALSE	TRUE	ENSBTAG00000015637(IMPAD1) ENSBTAG00000043923(U6)
HCW	rs41627944	0	14	25506652	intergenic_region	T	A	0.265939	-8.63346	1.96418	1.10544e-05	0.0587869	1.47451	0.710096	ENSBTAG00000043923(U6)	14468	FALSE	TRUE	ENSBTAG00000015637(IMPAD1) ENSBTAG00000043923(U6)
HCW	rs207684082	0	14	25507078	intergenic_region	G	A	0.265939	-8.63346	1.96418	1.10544e-05	0.0587869	1.47451	0.710096	ENSBTAG00000043923(U6)	14894	FALSE	TRUE	ENSBTAG00000015637(IMPAD1) ENSBTAG00000043923(U6)
HCW	rs41627943	0	14	25506745	intergenic_region	A	T	0.267445	-8.62766	1.96288	1.10564e-05	0.0587869	1.47783	0.711695	ENSBTAG00000043923(U6)	14561	FALSE	TRUE	ENSBTAG00000015637(IMPAD1) ENSBTAG00000043923(U6)
HCW	rs210630956	0	6	38809936	intron_variant	T	C	0.50502	7.79226	1.7729	1.10668e-05	0.0587966	1.5381	0.740724	ENSBTAG00000021582(NCAPG)	Within	FALSE	FALSE	ENSBTAG00000021582(NCAPG) ENSBTAG00000046561(LCORL) ENSBTAG00000011973(DCAF16)
HCW	Chr6:38812127	0	6	38812127	downstream_gene_variant	D	I	0.505271	7.78712	1.77178	1.10732e-05	0.0587966	1.53606	0.739739	ENSBTAG00000021582(NCAPG)	76	FALSE	FALSE	ENSBTAG00000021582(NCAPG) ENSBTAG00000046561(LCORL) ENSBTAG00000011973(DCAF16)
HCW	rs208001662	0	7	92940695	intergenic_region	T	G	0.315638	8.6935	1.97817	1.10912e-05	0.0588524	1.65435	0.796705	ENSBTAG00000046227	67329	FALSE	FALSE	ENSBTAG00000046227
HCW	rs380243204	0	18	1996274	intron_variant	A	C	0.0695281	-12.7139	2.89365	1.11435e-05	0.05909	1.0597	0.510334	ENSBTAG00000002303(GLG1)	Within	FALSE	TRUE	ENSBTAG00000016471(PDPR) ENSBTAG00000002303(GLG1)
HCW	rs133894952	0	6	37945487	intron_variant	G	T	0.271837	8.46651	1.92706	1.11552e-05	0.0591121	1.43783	0.692435	ENSBTAG00000017704(ABCG2)	Within	FALSE	TRUE	ENSBTAG00000005754(PPM1K) ENSBTAG00000017704(ABCG2) ENSBTAG00000042830(U6)
HCW	rs207998641	0	14	25509267	intergenic_region	A	G	0.268072	-8.5912	1.95566	1.11797e-05	0.0591466	1.46754	0.706742	ENSBTAG00000043923(U6)	17083	FALSE	TRUE	ENSBTAG00000015637(IMPAD1) ENSBTAG00000043923(U6)
HCW	rs210174245	0	7	92967760	intergenic_region	T	C	0.327184	8.49369	1.93349	1.11836e-05	0.0591466	1.60933	0.775023	ENSBTAG00000046227	94394	FALSE	FALSE
HCW	rs136855191	0	14	25536019	intergenic_region	G	T	0.266064	-8.62627	1.96368	1.11843e-05	0.0591466	1.47249	0.709126	ENSBTAG00000015637(IMPAD1)	8888	FALSE	TRUE	ENSBTAG00000015637(IMPAD1) ENSBTAG00000043923(U6)
HCW	rs136277517	0	6	38030875	downstream_gene_variant	T	C	0.379644	7.65344	1.74251	1.1221e-05	0.0593007	1.39796	0.673231	ENSBTAG00000017704(ABCG2)	292	FALSE	FALSE	ENSBTAG00000017704(ABCG2) ENSBTAG00000020031(PKD2)
HCW	rs473079990	0	6	38820813	intergenic_region	A	G	0.146963	-9.86667	2.24661	1.12415e-05	0.0593691	1.23674	0.595594	ENSBTAG00000021582(NCAPG)	8762	FALSE	FALSE	ENSBTAG00000021582(NCAPG) ENSBTAG00000046561(LCORL) ENSBTAG00000011973(DCAF16)
HCW	rs209905420	0	6	38453681	intergenic_region	T	A	0.348519	7.78615	1.77301	1.12577e-05	0.0594147	1.39488	0.671749	ENSBTAG00000045804	87898	FALSE	FALSE
HCW	rs383955363	0	14	26215786	intergenic_region	A	G	0.162149	-9.48835	2.16077	1.12731e-05	0.059456	1.23944	0.596892	ENSBTAG00000047136(RPL39)	34867	FALSE	FALSE	ENSBTAG00000009138(UBXN2B) ENSBTAG00000047136(RPL39)
HCW	rs42646648	0	14	24487011	intron_variant	T	C	0.113454	-10.8161	2.46333	1.12907e-05	0.0594793	1.19241	0.574243	ENSBTAG00000044050(XKR4)	Within	FALSE	TRUE	ENSBTAG00000044050(XKR4)
HCW	rs137165113	0	6	38546664	upstream_gene_variant	A	G	0.331451	-8.01741	1.82595	1.12928e-05	0.0594793	1.44339	0.695111	ENSBTAG00000045804	4990	FALSE	TRUE	ENSBTAG00000005989(LAP3) ENSBTAG00000019441(MED28) ENSBTAG00000005932(FAM184B) ENSBTAG00000045804
HCW	rs42892599	0	14	25329254	intergenic_region	G	C	0.0673946	-13.3553	3.04185	1.13078e-05	0.0594793	1.13604	0.547096	ENSBTAG00000004924(PENK)	106263	FALSE	TRUE
HCW	rs42892598	0	14	25329302	intergenic_region	T	A	0.0673946	-13.3553	3.04185	1.13078e-05	0.0594793	1.13604	0.547096	ENSBTAG00000004924(PENK)	106311	FALSE	TRUE
HCW	rs455952723	0	6	38992173	upstream_gene_variant	C	T	0.0982681	-12.4051	2.82597	1.13514e-05	0.0595739	1.38183	0.665463	ENSBTAG00000046561(LCORL)	61	FALSE	TRUE	ENSBTAG00000046561(LCORL)
HCW	rs383069474	0	14	25540122	downstream_gene_variant	G	A	0.265813	-8.62072	1.96407	1.13768e-05	0.0595739	1.46971	0.707788	ENSBTAG00000015637(IMPAD1)	4785	FALSE	TRUE	ENSBTAG00000015637(IMPAD1) ENSBTAG00000043923(U6)
HCW	rs137619218	0	14	25541189	downstream_gene_variant	G	A	0.265813	-8.62072	1.96407	1.13768e-05	0.0595739	1.46971	0.707788	ENSBTAG00000015637(IMPAD1)	3718	FALSE	TRUE	ENSBTAG00000015637(IMPAD1) ENSBTAG00000043923(U6)
HCW	rs136440568	0	6	37951815	intron_variant	C	T	0.270959	8.4539	1.92625	1.13982e-05	0.0595739	1.43065	0.688974	ENSBTAG00000017704(ABCG2)	Within	FALSE	TRUE	ENSBTAG00000005754(PPM1K) ENSBTAG00000017704(ABCG2) ENSBTAG00000042830(U6)
HCW	rs133876635	0	6	37951859	intron_variant	A	G	0.270959	8.4539	1.92625	1.13982e-05	0.0595739	1.43065	0.688974	ENSBTAG00000017704(ABCG2)	Within	FALSE	TRUE	ENSBTAG00000005754(PPM1K) ENSBTAG00000017704(ABCG2) ENSBTAG00000042830(U6)
HCW	rs209599306	0	6	38021908	intron_variant	C	G	0.355798	7.68859	1.75192	1.14044e-05	0.0595739	1.37304	0.661229	ENSBTAG00000017704(ABCG2)	Within	FALSE	FALSE	ENSBTAG00000017704(ABCG2) ENSBTAG00000020031(PKD2)
HCW	rs382799617	0	6	38986483	intron_variant	A	C	0.0988956	-12.3487	2.81379	1.14063e-05	0.0595739	1.37707	0.663174	ENSBTAG00000046561(LCORL)	Within	FALSE	TRUE	ENSBTAG00000046561(LCORL)
HCW	rs383913335	0	6	38909137	intron_variant	C	T	0.0928715	-12.6639	2.886	1.14374e-05	0.0595739	1.36914	0.659355	ENSBTAG00000046561(LCORL)	Within	FALSE	TRUE	ENSBTAG00000046561(LCORL)
HCW	rs385308699	0	14	25520414	intergenic_region	C	T	0.266064	-8.62061	1.96465	1.14474e-05	0.0595739	1.47056	0.708196	ENSBTAG00000015637(IMPAD1)	24493	FALSE	TRUE	ENSBTAG00000015637(IMPAD1) ENSBTAG00000043923(U6)
HCW	rs43349811	0	20	4637609	upstream_gene_variant	G	A	0.451431	6.99673	1.59459	1.14503e-05	0.0595739	1.2285	0.591624	ENSBTAG00000015100(ATP6V0E1)	4009	FALSE	FALSE	ENSBTAG00000015955(ERGIC1) ENSBTAG00000015099(RPL26L1) ENSBTAG00000015100(ATP6V0E1) ENSBTAG00000002020(CREBRF)
HCW	rs208219719	0	14	26216671	intergenic_region	C	G	0.233057	-8.6446	1.97022	1.14587e-05	0.0595739	1.35356	0.651851	ENSBTAG00000047136(RPL39)	35752	FALSE	FALSE	ENSBTAG00000009138(UBXN2B) ENSBTAG00000047136(RPL39)
HCW	rs385701921	0	6	38451082	intergenic_region	A	G	0.350151	7.76387	1.76962	1.14765e-05	0.0595739	1.38991	0.669357	ENSBTAG00000045804	90497	FALSE	FALSE
HCW	rs381498828	0	6	38451478	intergenic_region	T	C	0.350151	7.76387	1.76962	1.14765e-05	0.0595739	1.38991	0.669357	ENSBTAG00000045804	90101	FALSE	FALSE
HCW	rs210933737	0	6	38451850	intergenic_region	G	A	0.350151	7.76387	1.76962	1.14765e-05	0.0595739	1.38991	0.669357	ENSBTAG00000045804	89729	FALSE	FALSE
HCW	rs211212507	0	6	38452140	intergenic_region	A	G	0.350151	7.76387	1.76962	1.14765e-05	0.0595739	1.38991	0.669357	ENSBTAG00000045804	89439	FALSE	FALSE
HCW	rs211557808	0	6	38452520	intergenic_region	T	C	0.350151	7.76387	1.76962	1.14765e-05	0.0595739	1.38991	0.669357	ENSBTAG00000045804	89059	FALSE	FALSE
HCW	rs378304089	0	6	38452711	intergenic_region	C	T	0.350151	7.76387	1.76962	1.14765e-05	0.0595739	1.38991	0.669357	ENSBTAG00000045804	88868	FALSE	FALSE
HCW	Chr6:38960610	0	6	38960610	intron_variant	D	I	0.0988956	-12.3595	2.81719	1.14825e-05	0.0595739	1.37948	0.664335	ENSBTAG00000046561(LCORL)	Within	FALSE	TRUE	ENSBTAG00000046561(LCORL)
HCW	rs41724335	0	14	24634700	intergenic_region	T	C	0.115462	-10.7992	2.46196	1.15224e-05	0.0595739	1.20698	0.581262	ENSBTAG00000044050(XKR4)	23745	FALSE	FALSE	ENSBTAG00000044050(XKR4)
HCW	rs109235460	0	14	24637896	intergenic_region	C	T	0.115462	-10.7992	2.46196	1.15224e-05	0.0595739	1.20698	0.581262	ENSBTAG00000044050(XKR4)	26941	FALSE	FALSE	ENSBTAG00000044050(XKR4)
HCW	rs110885955	0	14	24637984	intergenic_region	G	A	0.115462	-10.7992	2.46196	1.15224e-05	0.0595739	1.20698	0.581262	ENSBTAG00000044050(XKR4)	27029	FALSE	FALSE	ENSBTAG00000044050(XKR4)
HCW	rs383470194	0	6	38407641	intergenic_region	A	G	0.457455	-7.44055	1.69692	1.1612e-05	0.0595739	1.39238	0.670544	ENSBTAG00000000470(IBSP)	84336	FALSE	FALSE
HCW	rs134483442	0	6	38407709	intergenic_region	C	A	0.457455	-7.44055	1.69692	1.1612e-05	0.0595739	1.39238	0.670544	ENSBTAG00000000470(IBSP)	84404	FALSE	FALSE
HCW	rs133781234	0	6	38407844	intergenic_region	C	T	0.457455	-7.44055	1.69692	1.1612e-05	0.0595739	1.39238	0.670544	ENSBTAG00000000470(IBSP)	84539	FALSE	FALSE
HCW	rs134612060	0	6	38407896	intergenic_region	A	G	0.457455	-7.44055	1.69692	1.1612e-05	0.0595739	1.39238	0.670544	ENSBTAG00000000470(IBSP)	84591	FALSE	FALSE
HCW	rs382766976	0	6	38408078	intergenic_region	T	C	0.457455	-7.44055	1.69692	1.1612e-05	0.0595739	1.39238	0.670544	ENSBTAG00000000470(IBSP)	84773	FALSE	FALSE
HCW	rs380467122	0	6	38408392	intergenic_region	C	A	0.457455	-7.44055	1.69692	1.1612e-05	0.0595739	1.39238	0.670544	ENSBTAG00000000470(IBSP)	85087	FALSE	FALSE
HCW	rs208821782	0	7	92927028	intergenic_region	T	C	0.317395	8.61023	1.96376	1.1622e-05	0.0595739	1.62765	0.783849	ENSBTAG00000046227	53662	FALSE	TRUE	ENSBTAG00000046227
HCW	rs210557080	0	14	25528866	intergenic_region	C	T	0.265939	-8.60545	1.96274	1.16302e-05	0.0595739	1.46495	0.705496	ENSBTAG00000015637(IMPAD1)	16041	FALSE	TRUE	ENSBTAG00000015637(IMPAD1) ENSBTAG00000043923(U6)
HCW	rs379941278	0	14	25530906	intergenic_region	T	C	0.265939	-8.60545	1.96274	1.16302e-05	0.0595739	1.46495	0.705496	ENSBTAG00000015637(IMPAD1)	14001	FALSE	TRUE	ENSBTAG00000015637(IMPAD1) ENSBTAG00000043923(U6)
HCW	rs380896162	0	14	25505909	intergenic_region	A	G	0.267319	-8.60393	1.96254	1.16477e-05	0.0595739	1.46927	0.707574	ENSBTAG00000043923(U6)	13725	FALSE	TRUE	ENSBTAG00000015637(IMPAD1) ENSBTAG00000043923(U6)
HCW	rs383715688	0	6	39581407	intergenic_region	G	A	0.183484	10.5731	2.4117	1.16481e-05	0.0595739	1.69719	0.817336	ENSBTAG00000046561(LCORL)	589295	FALSE	FALSE
HCW	rs209702122	0	14	24615506	downstream_gene_variant	A	C	0.0996486	-11.3076	2.57934	1.16557e-05	0.0595739	1.16248	0.559832	ENSBTAG00000044050(XKR4)	4551	FALSE	FALSE	ENSBTAG00000044050(XKR4)
HCW	rs41724395	0	14	24620170	intergenic_region	A	G	0.0996486	-11.3076	2.57934	1.16557e-05	0.0595739	1.16248	0.559832	ENSBTAG00000044050(XKR4)	9215	FALSE	FALSE	ENSBTAG00000044050(XKR4)
HCW	rs208388406	24	15	75593008	intergenic_region	C	T	0.0552209	-14.3388	3.27079	1.16586e-05	0.0595739	1.08698	0.523471	ENSBTAG00000031252(CD82)	25705	TRUE	TRUE	ENSBTAG00000031252(CD82)
HCW	rs109465046	2	23	6534644	intron_variant	C	T	0.182731	8.63208	1.96927	1.16847e-05	0.0595739	1.12764	0.543052	ENSBTAG00000017533(LRRC1)	Within	TRUE	TRUE	ENSBTAG00000017533(LRRC1)
HCW	rs383137035	0	6	38976346	intron_variant	C	A	0.0985191	-12.3708	2.82254	1.17132e-05	0.0595739	1.37732	0.663294	ENSBTAG00000046561(LCORL)	Within	FALSE	TRUE	ENSBTAG00000046561(LCORL)
HCW	rs477579730	0	6	38976358	intron_variant	A	G	0.0985191	-12.3708	2.82254	1.17132e-05	0.0595739	1.37732	0.663294	ENSBTAG00000046561(LCORL)	Within	FALSE	TRUE	ENSBTAG00000046561(LCORL)
HCW	rs42662040	0	20	4901477	intergenic_region	C	T	0.283509	7.71059	1.75933	1.17225e-05	0.0595739	1.22381	0.589367	ENSBTAG00000001823(STC2)	6815	FALSE	FALSE	ENSBTAG00000001823(STC2)
HCW	rs210001054	0	14	26219385	intergenic_region	C	T	0.232932	-8.6207	1.96699	1.1723e-05	0.0595739	1.34558	0.648009	ENSBTAG00000047136(RPL39)	38466	FALSE	FALSE	ENSBTAG00000009138(UBXN2B) ENSBTAG00000047136(RPL39)
HCW	rs41723522	0	14	24639407	intergenic_region	C	T	0.102033	-11.3393	2.58746	1.17375e-05	0.0595739	1.19381	0.574919	ENSBTAG00000044050(XKR4)	28452	FALSE	FALSE	ENSBTAG00000044050(XKR4)
HCW	rs41723525	0	14	24640626	intergenic_region	T	C	0.102033	-11.3393	2.58746	1.17375e-05	0.0595739	1.19381	0.574919	ENSBTAG00000044050(XKR4)	29671	FALSE	FALSE	ENSBTAG00000044050(XKR4)
HCW	Chr6:39578897	0	6	39578897	intergenic_region	D	I	0.190889	10.3051	2.35215	1.18051e-05	0.0595739	1.6621	0.800436	ENSBTAG00000046561(LCORL)	586785	FALSE	FALSE
HCW	rs383731159	0	6	39256566	intergenic_region	A	C	0.442897	-7.9687	1.81904	1.18289e-05	0.0595739	1.58773	0.764621	ENSBTAG00000046561(LCORL)	264454	FALSE	FALSE
HCW	rs385723326	0	6	39256618	intergenic_region	G	T	0.442897	-7.9687	1.81904	1.18289e-05	0.0595739	1.58773	0.764621	ENSBTAG00000046561(LCORL)	264506	FALSE	FALSE
HCW	rs134326045	0	6	39257004	intergenic_region	T	C	0.442897	-7.9687	1.81904	1.18289e-05	0.0595739	1.58773	0.764621	ENSBTAG00000046561(LCORL)	264892	FALSE	FALSE
HCW	rs135948724	0	6	39257025	intergenic_region	C	A	0.442897	-7.9687	1.81904	1.18289e-05	0.0595739	1.58773	0.764621	ENSBTAG00000046561(LCORL)	264913	FALSE	FALSE
HCW	rs110213553	0	14	26224264	intergenic_region	C	G	0.233559	-8.64822	1.97422	1.18364e-05	0.0595739	1.35672	0.653374	ENSBTAG00000047136(RPL39)	43345	FALSE	FALSE	ENSBTAG00000009138(UBXN2B) ENSBTAG00000047136(RPL39)
HCW	rs29025709	143	6	46260375	intron_variant	C	T	0.370984	7.55447	1.72454	1.18365e-05	0.0595739	1.34955	0.649917	ENSBTAG00000014616(SEPSECS)	Within	TRUE	FALSE	ENSBTAG00000014616(SEPSECS)
HCW	rs42662044	0	20	4900512	intergenic_region	T	C	0.278991	7.76587	1.77296	1.18583e-05	0.0595739	1.22935	0.592031	ENSBTAG00000001823(STC2)	7780	FALSE	FALSE	ENSBTAG00000001823(STC2)
HCW	rs378383954	0	6	38955060	intron_variant	G	C	0.0987701	-12.3534	2.82038	1.18644e-05	0.0595739	1.37657	0.662929	ENSBTAG00000046561(LCORL)	Within	FALSE	TRUE	ENSBTAG00000046561(LCORL)
HCW	rs209050710	0	6	38956444	intron_variant	G	A	0.0987701	-12.3534	2.82038	1.18644e-05	0.0595739	1.37657	0.662929	ENSBTAG00000046561(LCORL)	Within	FALSE	TRUE	ENSBTAG00000046561(LCORL)
HCW	rs211180918	0	6	38956636	intron_variant	G	A	0.0987701	-12.3534	2.82038	1.18644e-05	0.0595739	1.37657	0.662929	ENSBTAG00000046561(LCORL)	Within	FALSE	TRUE	ENSBTAG00000046561(LCORL)
HCW	rs207990248	0	6	38958940	intron_variant	C	T	0.0987701	-12.3534	2.82038	1.18644e-05	0.0595739	1.37657	0.662929	ENSBTAG00000046561(LCORL)	Within	FALSE	TRUE	ENSBTAG00000046561(LCORL)
HCW	rs208916066	0	6	38964078	intron_variant	T	C	0.0987701	-12.3534	2.82038	1.18644e-05	0.0595739	1.37657	0.662929	ENSBTAG00000046561(LCORL)	Within	FALSE	TRUE	ENSBTAG00000046561(LCORL)
HCW	rs208125043	0	6	38964189	intron_variant	C	A	0.0987701	-12.3534	2.82038	1.18644e-05	0.0595739	1.37657	0.662929	ENSBTAG00000046561(LCORL)	Within	FALSE	TRUE	ENSBTAG00000046561(LCORL)
HCW	rs382445864	0	6	38964680	intron_variant	A	G	0.0987701	-12.3534	2.82038	1.18644e-05	0.0595739	1.37657	0.662929	ENSBTAG00000046561(LCORL)	Within	FALSE	TRUE	ENSBTAG00000046561(LCORL)
HCW	rs382188488	0	6	38965838	intron_variant	T	C	0.0987701	-12.3534	2.82038	1.18644e-05	0.0595739	1.37657	0.662929	ENSBTAG00000046561(LCORL)	Within	FALSE	TRUE	ENSBTAG00000046561(LCORL)
HCW	rs382037491	0	6	38968658	intron_variant	G	A	0.0987701	-12.3534	2.82038	1.18644e-05	0.0595739	1.37657	0.662929	ENSBTAG00000046561(LCORL)	Within	FALSE	TRUE	ENSBTAG00000046561(LCORL)
HCW	rs385075500	0	6	38968695	intron_variant	A	G	0.0987701	-12.3534	2.82038	1.18644e-05	0.0595739	1.37657	0.662929	ENSBTAG00000046561(LCORL)	Within	FALSE	TRUE	ENSBTAG00000046561(LCORL)
HCW	rs381097902	0	6	38968959	intron_variant	D	I	0.0987701	-12.3534	2.82038	1.18644e-05	0.0595739	1.37657	0.662929	ENSBTAG00000046561(LCORL)	Within	FALSE	TRUE	ENSBTAG00000046561(LCORL)
HCW	rs380503454	0	6	38977972	intron_variant	G	A	0.0987701	-12.3534	2.82038	1.18644e-05	0.0595739	1.37657	0.662929	ENSBTAG00000046561(LCORL)	Within	FALSE	TRUE	ENSBTAG00000046561(LCORL)
HCW	rs208570981	0	6	38980833	intron_variant	A	G	0.0987701	-12.3534	2.82038	1.18644e-05	0.0595739	1.37657	0.662929	ENSBTAG00000046561(LCORL)	Within	FALSE	TRUE	ENSBTAG00000046561(LCORL)
HCW	rs381184441	0	6	38982183	intron_variant	C	G	0.0987701	-12.3534	2.82038	1.18644e-05	0.0595739	1.37657	0.662929	ENSBTAG00000046561(LCORL)	Within	FALSE	TRUE	ENSBTAG00000046561(LCORL)
HCW	rs465930314	0	6	38982660	intron_variant	T	G	0.0987701	-12.3534	2.82038	1.18644e-05	0.0595739	1.37657	0.662929	ENSBTAG00000046561(LCORL)	Within	FALSE	TRUE	ENSBTAG00000046561(LCORL)
HCW	rs209345105	0	6	38983068	intron_variant	G	T	0.0987701	-12.3534	2.82038	1.18644e-05	0.0595739	1.37657	0.662929	ENSBTAG00000046561(LCORL)	Within	FALSE	TRUE	ENSBTAG00000046561(LCORL)
HCW	rs137260864	0	6	38984478	intron_variant	T	C	0.0987701	-12.3534	2.82038	1.18644e-05	0.0595739	1.37657	0.662929	ENSBTAG00000046561(LCORL)	Within	FALSE	TRUE	ENSBTAG00000046561(LCORL)
HCW	rs380602905	0	6	38984710	intron_variant	T	C	0.0987701	-12.3534	2.82038	1.18644e-05	0.0595739	1.37657	0.662929	ENSBTAG00000046561(LCORL)	Within	FALSE	TRUE	ENSBTAG00000046561(LCORL)
HCW	rs454175955	0	6	38984867	intron_variant	T	C	0.0987701	-12.3534	2.82038	1.18644e-05	0.0595739	1.37657	0.662929	ENSBTAG00000046561(LCORL)	Within	FALSE	TRUE	ENSBTAG00000046561(LCORL)
HCW	rs210055407	0	6	38985207	intron_variant	G	A	0.0987701	-12.3534	2.82038	1.18644e-05	0.0595739	1.37657	0.662929	ENSBTAG00000046561(LCORL)	Within	FALSE	TRUE	ENSBTAG00000046561(LCORL)
HCW	rs383724239	0	6	38988532	intron_variant	G	A	0.0987701	-12.3534	2.82038	1.18644e-05	0.0595739	1.37657	0.662929	ENSBTAG00000046561(LCORL)	Within	FALSE	TRUE	ENSBTAG00000046561(LCORL)
HCW	rs382590390	0	6	53936472	intergenic_region	T	C	0.0355171	19.1853	4.3808	1.1901e-05	0.0596814	1.27771	0.615322	ENSBTAG00000000061(PCDH7)	1928689	FALSE	TRUE
HCW	rs384575456	0	6	53936476	intergenic_region	T	C	0.0355171	19.1853	4.3808	1.1901e-05	0.0596814	1.27771	0.615322	ENSBTAG00000000061(PCDH7)	1928693	FALSE	TRUE
HCW	rs208610660	0	6	38734441	intergenic_region	A	C	0.507781	7.76737	1.77421	1.19806e-05	0.0600002	1.52808	0.735895	ENSBTAG00000011973(DCAF16)	19974	FALSE	TRUE	ENSBTAG00000005932(FAM184B) ENSBTAG00000021582(NCAPG) ENSBTAG00000011973(DCAF16)
HCW	rs110226351	0	6	38734532	intergenic_region	C	T	0.507781	7.76737	1.77421	1.19806e-05	0.0600002	1.52808	0.735895	ENSBTAG00000011973(DCAF16)	19883	FALSE	TRUE	ENSBTAG00000005932(FAM184B) ENSBTAG00000021582(NCAPG) ENSBTAG00000011973(DCAF16)
HCW	rs43349820	0	20	4622163	upstream_gene_variant	A	G	0.334714	7.35875	1.68092	1.19875e-05	0.0600002	1.22195	0.588469	ENSBTAG00000015955(ERGIC1)	3750	FALSE	FALSE	ENSBTAG00000015955(ERGIC1) ENSBTAG00000015099(RPL26L1) ENSBTAG00000015100(ATP6V0E1) ENSBTAG00000002020(CREBRF)
HCW	rs380538961	0	6	39011833	intergenic_region	G	A	0.0995231	-12.3036	2.81093	1.20284e-05	0.0601666	1.37475	0.662055	ENSBTAG00000046561(LCORL)	19721	FALSE	FALSE	ENSBTAG00000046561(LCORL)
HCW	Chr6:38409768	0	6	38409768	intergenic_region	I	D	0.457455	-7.42007	1.69567	1.2094e-05	0.0604532	1.38472	0.666858	ENSBTAG00000000470(IBSP)	86463	FALSE	FALSE
HCW	Chr6:38735835	0	6	38735835	intergenic_region	G	C	0.483936	-7.63535	1.74492	1.21011e-05	0.0604532	1.47541	0.71053	ENSBTAG00000011973(DCAF16)	18580	FALSE	TRUE	ENSBTAG00000005932(FAM184B) ENSBTAG00000021582(NCAPG) ENSBTAG00000011973(DCAF16)
HCW	rs208779818	0	6	38799197	intron_variant	C	T	0.505146	7.75584	1.77263	1.21255e-05	0.0605366	1.52375	0.733812	ENSBTAG00000021582(NCAPG)	Within	FALSE	FALSE	ENSBTAG00000021582(NCAPG) ENSBTAG00000046561(LCORL) ENSBTAG00000011973(DCAF16)
HCW	rs464838179	156	16	67005876	intron_variant	T	G	0.0778112	-12.5815	2.87569	1.2136e-05	0.0605506	1.15104	0.554319	ENSBTAG00000038079(C16H1ORF21)	Within	TRUE	TRUE	ENSBTAG00000038079(C16H1ORF21)
HCW	Chr14:25589517	0	14	25589517	intergenic_region	A	G	0.205447	-8.74485	1.99895	1.21584e-05	0.0606238	1.265	0.609201	ENSBTAG00000015637(IMPAD1)	28638	FALSE	FALSE	ENSBTAG00000015637(IMPAD1)
HCW	rs378766180	0	6	39241710	intergenic_region	T	C	0.443399	-7.92079	1.81079	1.21869e-05	0.0606627	1.56906	0.75563	ENSBTAG00000046561(LCORL)	249598	FALSE	FALSE
HCW	rs211642826	0	6	39241953	intergenic_region	T	C	0.443399	-7.92079	1.81079	1.21869e-05	0.0606627	1.56906	0.75563	ENSBTAG00000046561(LCORL)	249841	FALSE	FALSE
HCW	rs209805671	0	6	38452729	intergenic_region	C	T	0.350025	7.74375	1.77037	1.2194e-05	0.0606627	1.38249	0.665781	ENSBTAG00000045804	88850	FALSE	FALSE
HCW	rs208691193	0	14	25510020	intergenic_region	T	C	0.266315	-8.58769	1.96333	1.21971e-05	0.0606627	1.46023	0.70322	ENSBTAG00000043923(U6)	17836	FALSE	TRUE	ENSBTAG00000015637(IMPAD1) ENSBTAG00000043923(U6)
HCW	rs110927577	0	14	26222195	intergenic_region	G	A	0.234061	-8.60348	1.96708	1.2214e-05	0.0606781	1.34473	0.647597	ENSBTAG00000047136(RPL39)	41276	FALSE	FALSE	ENSBTAG00000009138(UBXN2B) ENSBTAG00000047136(RPL39)
HCW	Chr15:75592804	0	15	75592804	intergenic_region	D	I	0.0547189	-14.3553	3.28239	1.22311e-05	0.0606781	1.08015	0.520183	ENSBTAG00000031252(CD82)	25501	FALSE	TRUE	ENSBTAG00000031252(CD82)
HCW	rs210769127	0	15	75593345	intergenic_region	A	G	0.0547189	-14.3553	3.28239	1.22311e-05	0.0606781	1.08015	0.520183	ENSBTAG00000031252(CD82)	26042	FALSE	TRUE	ENSBTAG00000031252(CD82)
HCW	rs379269195	0	15	75593901	intergenic_region	T	C	0.0547189	-14.3553	3.28239	1.22311e-05	0.0606781	1.08015	0.520183	ENSBTAG00000031252(CD82)	26598	FALSE	TRUE	ENSBTAG00000031252(CD82)
HCW	Chr6:38022062	0	6	38022062	intron_variant	A	G	0.355673	7.66493	1.7533	1.23271e-05	0.0609991	1.36438	0.657063	ENSBTAG00000017704(ABCG2)	Within	FALSE	FALSE	ENSBTAG00000017704(ABCG2) ENSBTAG00000020031(PKD2)
HCW	rs109686834	0	14	25587378	intergenic_region	T	C	0.205572	-8.73198	1.99757	1.23509e-05	0.0609991	1.26185	0.607683	ENSBTAG00000015637(IMPAD1)	26499	FALSE	FALSE	ENSBTAG00000015637(IMPAD1)
HCW	rs135821872	0	14	25589656	intergenic_region	D	I	0.205572	-8.73198	1.99757	1.23509e-05	0.0609991	1.26185	0.607683	ENSBTAG00000015637(IMPAD1)	28777	FALSE	FALSE	ENSBTAG00000015637(IMPAD1)
HCW	rs133218312	0	6	38541882	upstream_gene_variant	G	A	0.330572	-7.98181	1.82626	1.23925e-05	0.0609991	1.42868	0.688028	ENSBTAG00000045804	208	FALSE	TRUE	ENSBTAG00000005989(LAP3) ENSBTAG00000019441(MED28) ENSBTAG00000045804
HCW	rs209984905	60	20	4960360	intergenic_region	T	G	0.161898	9.882	2.2611	1.24001e-05	0.0609991	1.34274	0.646638	ENSBTAG00000001823(STC2)	41415	TRUE	FALSE	ENSBTAG00000001823(STC2)
HCW	rs109794565	0	6	38720267	intergenic_region	C	T	0.507405	7.75034	1.77338	1.2403e-05	0.0609991	1.52142	0.732689	ENSBTAG00000011973(DCAF16)	34148	FALSE	TRUE	ENSBTAG00000005932(FAM184B) ENSBTAG00000021582(NCAPG) ENSBTAG00000011973(DCAF16)
HCW	rs385668175	0	14	26223480	intergenic_region	I	D	0.233685	-8.62379	1.97333	1.24151e-05	0.0609991	1.34958	0.649932	ENSBTAG00000047136(RPL39)	42561	FALSE	FALSE	ENSBTAG00000009138(UBXN2B) ENSBTAG00000047136(RPL39)
HCW	rs136005845	0	6	37953996	intron_variant	A	G	0.269578	8.42451	1.92791	1.24377e-05	0.0609991	1.41615	0.681994	ENSBTAG00000017704(ABCG2)	Within	FALSE	TRUE	ENSBTAG00000005754(PPM1K) ENSBTAG00000017704(ABCG2) ENSBTAG00000042830(U6)
HCW	rs468896055	0	6	38958170	intron_variant	A	C	0.0976406	-12.3586	2.82831	1.24477e-05	0.0609991	1.36368	0.656722	ENSBTAG00000046561(LCORL)	Within	FALSE	TRUE	ENSBTAG00000046561(LCORL)
HCW	rs208308791	0	6	38917210	intron_variant	T	C	0.0985191	-12.3505	2.82667	1.24667e-05	0.0609991	1.3728	0.661118	ENSBTAG00000046561(LCORL)	Within	FALSE	TRUE	ENSBTAG00000046561(LCORL)
HCW	rs137111419	0	6	38917456	intron_variant	A	C	0.0985191	-12.3505	2.82667	1.24667e-05	0.0609991	1.3728	0.661118	ENSBTAG00000046561(LCORL)	Within	FALSE	TRUE	ENSBTAG00000046561(LCORL)
HCW	rs385188328	0	6	38920213	intron_variant	C	T	0.0985191	-12.3505	2.82667	1.24667e-05	0.0609991	1.3728	0.661118	ENSBTAG00000046561(LCORL)	Within	FALSE	TRUE	ENSBTAG00000046561(LCORL)
HCW	rs137187926	0	6	38931436	intron_variant	A	G	0.0985191	-12.3505	2.82667	1.24667e-05	0.0609991	1.3728	0.661118	ENSBTAG00000046561(LCORL)	Within	FALSE	TRUE	ENSBTAG00000046561(LCORL)
HCW	rs208608682	0	6	38931549	intron_variant	T	C	0.0985191	-12.3505	2.82667	1.24667e-05	0.0609991	1.3728	0.661118	ENSBTAG00000046561(LCORL)	Within	FALSE	TRUE	ENSBTAG00000046561(LCORL)
HCW	rs209663315	0	6	38933384	intron_variant	C	G	0.0985191	-12.3505	2.82667	1.24667e-05	0.0609991	1.3728	0.661118	ENSBTAG00000046561(LCORL)	Within	FALSE	TRUE	ENSBTAG00000046561(LCORL)
HCW	rs211404063	0	6	38935509	intron_variant	T	C	0.0985191	-12.3505	2.82667	1.24667e-05	0.0609991	1.3728	0.661118	ENSBTAG00000046561(LCORL)	Within	FALSE	TRUE	ENSBTAG00000046561(LCORL)
HCW	rs385082677	0	6	38937891	intron_variant	T	A	0.0985191	-12.3505	2.82667	1.24667e-05	0.0609991	1.3728	0.661118	ENSBTAG00000046561(LCORL)	Within	FALSE	TRUE	ENSBTAG00000046561(LCORL)
HCW	rs384591266	0	6	38938830	intron_variant	T	C	0.0985191	-12.3505	2.82667	1.24667e-05	0.0609991	1.3728	0.661118	ENSBTAG00000046561(LCORL)	Within	FALSE	TRUE	ENSBTAG00000046561(LCORL)
HCW	rs380505862	0	6	38943947	intron_variant	A	T	0.0985191	-12.3505	2.82667	1.24667e-05	0.0609991	1.3728	0.661118	ENSBTAG00000046561(LCORL)	Within	FALSE	TRUE	ENSBTAG00000046561(LCORL)
HCW	rs208221871	0	6	38944613	intron_variant	A	G	0.0985191	-12.3505	2.82667	1.24667e-05	0.0609991	1.3728	0.661118	ENSBTAG00000046561(LCORL)	Within	FALSE	TRUE	ENSBTAG00000046561(LCORL)
HCW	rs382714213	0	6	38945625	intron_variant	T	C	0.0985191	-12.3505	2.82667	1.24667e-05	0.0609991	1.3728	0.661118	ENSBTAG00000046561(LCORL)	Within	FALSE	TRUE	ENSBTAG00000046561(LCORL)
HCW	rs211677759	0	6	38946777	intron_variant	T	C	0.0985191	-12.3505	2.82667	1.24667e-05	0.0609991	1.3728	0.661118	ENSBTAG00000046561(LCORL)	Within	FALSE	TRUE	ENSBTAG00000046561(LCORL)
HCW	rs381025087	0	6	38458361	intergenic_region	C	T	0.351406	7.73718	1.77126	1.25287e-05	0.0612262	1.38264	0.665857	ENSBTAG00000045804	83218	FALSE	FALSE
HCW	rs385361631	0	6	38458398	intergenic_region	G	A	0.351406	7.73718	1.77126	1.25287e-05	0.0612262	1.38264	0.665857	ENSBTAG00000045804	83181	FALSE	FALSE
HCW	rs137499278	0	6	38551608	intergenic_region	G	T	0.330823	-7.98407	1.82828	1.25975e-05	0.0615241	1.43004	0.688682	ENSBTAG00000045804	9934	FALSE	TRUE	ENSBTAG00000005989(LAP3) ENSBTAG00000019441(MED28) ENSBTAG00000005932(FAM184B) ENSBTAG00000045804
HCW	Chr6:38876959	0	6	38876959	intron_variant	D	I	0.508534	7.70141	1.76394	1.26529e-05	0.0617563	1.50216	0.723414	ENSBTAG00000046561(LCORL)	Within	FALSE	FALSE	ENSBTAG00000021582(NCAPG) ENSBTAG00000046561(LCORL)
HCW	rs378554632	0	6	39510451	intergenic_region	G	T	0.189383	10.2427	2.34609	1.26637e-05	0.0617706	1.63211	0.785993	ENSBTAG00000046561(LCORL)	518339	FALSE	TRUE
HCW	rs109299688	0	23	6534711	intron_variant	T	C	0.182605	8.59792	1.96969	1.27053e-05	0.0618602	1.11813	0.538474	ENSBTAG00000017533(LRRC1)	Within	FALSE	TRUE	ENSBTAG00000017533(LRRC1)
HCW	rs135946195	0	23	6534731	intron_variant	A	G	0.182605	8.59792	1.96969	1.27053e-05	0.0618602	1.11813	0.538474	ENSBTAG00000017533(LRRC1)	Within	FALSE	TRUE	ENSBTAG00000017533(LRRC1)
HCW	rs379878907	0	6	38451212	intergenic_region	G	A	0.349147	7.74417	1.7741	1.27057e-05	0.0618602	1.38103	0.665081	ENSBTAG00000045804	90367	FALSE	FALSE
HCW	rs136278287	0	6	38409073	intergenic_region	A	G	0.45758	-7.40559	1.69671	1.27316e-05	0.0619125	1.37938	0.664286	ENSBTAG00000000470(IBSP)	85768	FALSE	FALSE
HCW	rs209212581	0	6	38457382	intergenic_region	A	G	0.350653	7.73082	1.77123	1.27322e-05	0.0619125	1.37901	0.664108	ENSBTAG00000045804	84197	FALSE	FALSE
HCW	rs379083632	0	6	38451142	intergenic_region	C	T	0.349398	7.72417	1.77046	1.28399e-05	0.0623976	1.37437	0.66187	ENSBTAG00000045804	90437	FALSE	FALSE
HCW	rs381382230	0	21	20531985	intergenic_region	A	C	0.0444277	-16.0136	3.67201	1.29481e-05	0.0628845	1.10321	0.531286	ENSBTAG00000001526	28583	FALSE	TRUE	ENSBTAG00000001526 ENSBTAG00000046377 ENSBTAG00000046412
HCW	rs109165562	0	6	39253604	intergenic_region	A	G	0.431099	-7.89743	1.81103	1.29625e-05	0.0629067	1.55006	0.746481	ENSBTAG00000046561(LCORL)	261492	FALSE	FALSE
HCW	rs208378942	0	15	75599441	intergenic_region	G	C	0.0515813	-14.6543	3.36058	1.29687e-05	0.0629067	1.0646	0.512691	ENSBTAG00000031252(CD82)	32138	FALSE	TRUE	ENSBTAG00000031252(CD82)
HCW	rs381763107	0	6	38738767	intergenic_region	A	C	0.506275	7.7045	1.76701	1.29955e-05	0.0629978	1.50357	0.724092	ENSBTAG00000011973(DCAF16)	15648	FALSE	TRUE	ENSBTAG00000005932(FAM184B) ENSBTAG00000021582(NCAPG) ENSBTAG00000011973(DCAF16)
HCW	rs109799692	0	6	38779191	intron_variant	A	C	0.506526	7.73218	1.77359	1.30297e-05	0.0630517	1.51437	0.729295	ENSBTAG00000021582(NCAPG)	Within	FALSE	FALSE	ENSBTAG00000021582(NCAPG) ENSBTAG00000046561(LCORL) ENSBTAG00000011973(DCAF16)
HCW	rs468503509	0	6	39013624	intergenic_region	C	T	0.0992721	-12.2692	2.81429	1.30307e-05	0.0630517	1.36401	0.656881	ENSBTAG00000046561(LCORL)	21512	FALSE	FALSE	ENSBTAG00000046561(LCORL)
HCW	rs378288418	0	6	39013929	intergenic_region	A	G	0.0992721	-12.2692	2.81429	1.30307e-05	0.0630517	1.36401	0.656881	ENSBTAG00000046561(LCORL)	21817	FALSE	FALSE	ENSBTAG00000046561(LCORL)
HCW	rs109952369	0	14	26223550	intergenic_region	G	T	0.233559	-8.5932	1.97154	1.30877e-05	0.0632885	1.33952	0.645087	ENSBTAG00000047136(RPL39)	42631	FALSE	FALSE	ENSBTAG00000009138(UBXN2B) ENSBTAG00000047136(RPL39)
HCW	rs136830043	162	6	40637889	intergenic_region	A	T	0.375251	-7.55022	1.73263	1.31452e-05	0.0635274	1.35428	0.652199	ENSBTAG00000005108(SLIT2)	598700	TRUE	FALSE
HCW	rs109658905	17	23	7266997	intergenic_region	T	C	0.431225	6.75086	1.54987	1.32598e-05	0.0640401	1.13273	0.545501	ENSBTAG00000011074(BRD2)	19772	TRUE	TRUE	ENSBTAG00000015730(HLA-DMA) ENSBTAG00000006490(BOLA-DOA) ENSBTAG00000011074(BRD2) ENSBTAG00000000601(COL11A2) ENSBTAG00000000602(RXRB) ENSBTAG00000008191(SLC39A7) ENSBTAG00000020927(HSD17B8) ENSBTAG00000046881
HCW	rs450453799	0	6	38453011	intergenic_region	T	A	0.349147	7.71001	1.77012	1.32676e-05	0.0640401	1.36888	0.659226	ENSBTAG00000045804	88568	FALSE	FALSE
HCW	rs433454155	0	6	38907741	intron_variant	G	A	0.0976406	-12.3492	2.83597	1.33386e-05	0.0642467	1.3616	0.655724	ENSBTAG00000046561(LCORL)	Within	FALSE	TRUE	ENSBTAG00000046561(LCORL)
HCW	rs379318769	0	6	38908156	intron_variant	A	T	0.0976406	-12.3492	2.83597	1.33386e-05	0.0642467	1.3616	0.655724	ENSBTAG00000046561(LCORL)	Within	FALSE	TRUE	ENSBTAG00000046561(LCORL)
HCW	rs434621259	0	6	38908344	intron_variant	C	T	0.0976406	-12.3492	2.83597	1.33386e-05	0.0642467	1.3616	0.655724	ENSBTAG00000046561(LCORL)	Within	FALSE	TRUE	ENSBTAG00000046561(LCORL)
HCW	rs479016991	0	6	38902403	intron_variant	T	C	0.0985191	-12.2409	2.8112	1.33463e-05	0.0642467	1.34855	0.649437	ENSBTAG00000046561(LCORL)	Within	FALSE	TRUE	ENSBTAG00000046561(LCORL)
HCW	rs378389053	0	6	39511369	intergenic_region	C	G	0.189508	10.2077	2.3443	1.33513e-05	0.0642467	1.62179	0.781026	ENSBTAG00000046561(LCORL)	519257	FALSE	TRUE
HCW	rs110263297	0	6	38769036	intron_variant	T	C	0.506777	7.72317	1.7739	1.33815e-05	0.0643526	1.51083	0.727587	ENSBTAG00000021582(NCAPG)	Within	FALSE	FALSE	ENSBTAG00000021582(NCAPG) ENSBTAG00000011973(DCAF16)
HCW	rs209106652	0	14	25507172	intergenic_region	T	C	0.26619	-8.5437	1.96265	1.34196e-05	0.0644963	1.44487	0.695826	ENSBTAG00000043923(U6)	14988	FALSE	TRUE	ENSBTAG00000015637(IMPAD1) ENSBTAG00000043923(U6)
HCW	rs133351690	0	20	4542321	intron_variant	A	G	0.322038	7.60321	1.7471	1.34968e-05	0.0648178	1.279	0.615942	ENSBTAG00000015955(ERGIC1)	Within	FALSE	FALSE	ENSBTAG00000015955(ERGIC1)
HCW	rs136867489	0	6	38519675	intergenic_region	C	G	0.324548	-8.00238	1.83887	1.3503e-05	0.0648178	1.42257	0.685086	ENSBTAG00000045804	21904	FALSE	FALSE	ENSBTAG00000005989(LAP3) ENSBTAG00000045804
HCW	rs110910320	0	6	38794432	intron_variant	G	A	0.505271	7.70996	1.77197	1.35469e-05	0.0649253	1.50577	0.725152	ENSBTAG00000021582(NCAPG)	Within	FALSE	FALSE	ENSBTAG00000021582(NCAPG) ENSBTAG00000046561(LCORL) ENSBTAG00000011973(DCAF16)
HCW	rs41627940	0	14	25506941	intergenic_region	A	G	0.267821	-8.54357	1.96356	1.3548e-05	0.0649253	1.45045	0.698512	ENSBTAG00000043923(U6)	14757	FALSE	TRUE	ENSBTAG00000015637(IMPAD1) ENSBTAG00000043923(U6)
HCW	rs136787083	0	6	37942036	intron_variant	G	A	0.272214	8.37041	1.92378	1.35502e-05	0.0649253	1.4066	0.677393	ENSBTAG00000017704(ABCG2)	Within	FALSE	TRUE	ENSBTAG00000005754(PPM1K) ENSBTAG00000017704(ABCG2) ENSBTAG00000042830(U6)
HCW	Chr15:41725707	50	15	41725707	intron_variant	I	D	0.39621	-6.937	1.59447	1.35721e-05	0.0649606	1.16659	0.561808	ENSBTAG00000002914(GALNT18)	Within	TRUE	FALSE	ENSBTAG00000002914(GALNT18)
HCW	rs461262869	0	6	39058337	intergenic_region	G	A	0.0983936	-12.1687	2.79724	1.35991e-05	0.0649606	1.33117	0.64107	ENSBTAG00000046561(LCORL)	66225	FALSE	FALSE	ENSBTAG00000046561(LCORL)
HCW	rs132773206	0	6	39059738	intergenic_region	C	T	0.0983936	-12.1687	2.79724	1.35991e-05	0.0649606	1.33117	0.64107	ENSBTAG00000046561(LCORL)	67626	FALSE	FALSE	ENSBTAG00000046561(LCORL)
HCW	rs377948036	0	6	39061580	intergenic_region	G	A	0.0983936	-12.1687	2.79724	1.35991e-05	0.0649606	1.33117	0.64107	ENSBTAG00000046561(LCORL)	69468	FALSE	FALSE	ENSBTAG00000046561(LCORL)
HCW	rs384815360	0	6	38456646	intergenic_region	T	C	0.351406	7.7004	1.77016	1.36072e-05	0.0649606	1.36953	0.659541	ENSBTAG00000045804	84933	FALSE	FALSE
HCW	rs209901699	0	6	38456656	intergenic_region	G	A	0.351406	7.7004	1.77016	1.36072e-05	0.0649606	1.36953	0.659541	ENSBTAG00000045804	84923	FALSE	FALSE
HCW	rs110186689	0	6	38790987	intron_variant	G	C	0.506024	7.70592	1.7716	1.36331e-05	0.0650447	1.50414	0.724368	ENSBTAG00000021582(NCAPG)	Within	FALSE	FALSE	ENSBTAG00000021582(NCAPG) ENSBTAG00000046561(LCORL) ENSBTAG00000011973(DCAF16)
HCW	rs42662043	0	20	4900520	intergenic_region	T	C	0.283384	7.64802	1.75885	1.37193e-05	0.0653766	1.20371	0.579686	ENSBTAG00000001823(STC2)	7772	FALSE	FALSE	ENSBTAG00000001823(STC2)
HCW	rs42662039	0	20	4901765	intergenic_region	T	A	0.283384	7.64802	1.75885	1.37193e-05	0.0653766	1.20371	0.579686	ENSBTAG00000001823(STC2)	6527	FALSE	FALSE	ENSBTAG00000001823(STC2)
HCW	rs380921002	0	14	25532097	intergenic_region	T	C	0.266064	-8.53729	1.96365	1.37589e-05	0.0654972	1.44227	0.694573	ENSBTAG00000015637(IMPAD1)	12810	FALSE	TRUE	ENSBTAG00000015637(IMPAD1) ENSBTAG00000043923(U6)
HCW	rs383100076	0	6	38913739	intron_variant	T	C	0.0978916	-12.3159	2.83316	1.37971e-05	0.0654972	1.35737	0.653687	ENSBTAG00000046561(LCORL)	Within	FALSE	TRUE	ENSBTAG00000046561(LCORL)
HCW	rs384407391	0	6	38925311	intron_variant	A	C	0.0981426	-12.3044	2.83053	1.37986e-05	0.0654972	1.35794	0.653958	ENSBTAG00000046561(LCORL)	Within	FALSE	TRUE	ENSBTAG00000046561(LCORL)
HCW	rs380605318	0	6	38952589	intron_variant	T	C	0.0981426	-12.3044	2.83053	1.37986e-05	0.0654972	1.35794	0.653958	ENSBTAG00000046561(LCORL)	Within	FALSE	TRUE	ENSBTAG00000046561(LCORL)
HCW	rs211048853	0	14	25503420	intergenic_region	A	G	0.265813	-8.54414	1.96554	1.3803e-05	0.0654972	1.44372	0.695269	ENSBTAG00000043923(U6)	11236	FALSE	TRUE	ENSBTAG00000015637(IMPAD1) ENSBTAG00000043923(U6)
HCW	rs41627947	0	14	25503809	intergenic_region	T	C	0.265813	-8.54414	1.96554	1.3803e-05	0.0654972	1.44372	0.695269	ENSBTAG00000043923(U6)	11625	FALSE	TRUE	ENSBTAG00000015637(IMPAD1) ENSBTAG00000043923(U6)
HCW	rs41627948	0	14	25504073	intergenic_region	T	C	0.265813	-8.54414	1.96554	1.3803e-05	0.0654972	1.44372	0.695269	ENSBTAG00000043923(U6)	11889	FALSE	TRUE	ENSBTAG00000015637(IMPAD1) ENSBTAG00000043923(U6)
HCW	rs110201015	0	20	4543115	intron_variant	T	C	0.318273	7.61199	1.75165	1.38885e-05	0.0658631	1.274	0.613536	ENSBTAG00000015955(ERGIC1)	Within	FALSE	FALSE	ENSBTAG00000015955(ERGIC1)
HCW	rs383829298	0	6	38922230	intron_variant	A	T	0.0983936	-12.2859	2.82789	1.39575e-05	0.065868	1.35694	0.653478	ENSBTAG00000046561(LCORL)	Within	FALSE	TRUE	ENSBTAG00000046561(LCORL)
HCW	rs378775737	0	6	39001751	intergenic_region	A	G	0.0991466	-12.2226	2.81351	1.39762e-05	0.065868	1.35214	0.651167	ENSBTAG00000046561(LCORL)	9639	FALSE	FALSE	ENSBTAG00000046561(LCORL)
HCW	rs380958267	0	6	39001795	intergenic_region	C	A	0.0991466	-12.2226	2.81351	1.39762e-05	0.065868	1.35214	0.651167	ENSBTAG00000046561(LCORL)	9683	FALSE	FALSE	ENSBTAG00000046561(LCORL)
HCW	rs381383262	0	6	39265582	intergenic_region	C	A	0.438755	-7.91411	1.82185	1.3992e-05	0.065868	1.56294	0.752683	ENSBTAG00000046561(LCORL)	273470	FALSE	FALSE
HCW	Chr1:109183431	35	1	109183431	intergenic_region	G	A	0.03125	-18.8588	4.34137	1.39926e-05	0.065868	1.09107	0.52544	ENSBTAG00000003135(IQCJ)	81198	TRUE	TRUE
HCW	Chr6:43316828	0	6	43316828	intergenic_region	D	I	0.348017	-7.36373	1.69528	1.4012e-05	0.065868	1.2468	0.600435	ENSBTAG00000004653(ADGRA3)	119716	FALSE	TRUE
HCW	rs109219373	0	14	26223174	intergenic_region	C	G	0.234061	-8.53917	1.96605	1.40354e-05	0.065868	1.3247	0.637952	ENSBTAG00000047136(RPL39)	42255	FALSE	FALSE	ENSBTAG00000009138(UBXN2B) ENSBTAG00000047136(RPL39)
HCW	rs136517644	0	6	39517191	intergenic_region	C	T	0.191516	10.1327	2.33298	1.40394e-05	0.065868	1.61098	0.775818	ENSBTAG00000046561(LCORL)	525079	FALSE	TRUE
HCW	rs109126348	0	6	38734814	intergenic_region	C	G	0.509287	7.71689	1.77724	1.41148e-05	0.065868	1.50813	0.726287	ENSBTAG00000011973(DCAF16)	19601	FALSE	TRUE	ENSBTAG00000005932(FAM184B) ENSBTAG00000021582(NCAPG) ENSBTAG00000011973(DCAF16)
HCW	rs110981450	0	6	38735560	intergenic_region	G	A	0.509287	7.71689	1.77724	1.41148e-05	0.065868	1.50813	0.726287	ENSBTAG00000011973(DCAF16)	18855	FALSE	TRUE	ENSBTAG00000005932(FAM184B) ENSBTAG00000021582(NCAPG) ENSBTAG00000011973(DCAF16)
HCW	rs110609299	0	6	38735570	intergenic_region	G	A	0.509287	7.71689	1.77724	1.41148e-05	0.065868	1.50813	0.726287	ENSBTAG00000011973(DCAF16)	18845	FALSE	TRUE	ENSBTAG00000005932(FAM184B) ENSBTAG00000021582(NCAPG) ENSBTAG00000011973(DCAF16)
HCW	rs109337173	0	6	38735662	intergenic_region	G	A	0.509287	7.71689	1.77724	1.41148e-05	0.065868	1.50813	0.726287	ENSBTAG00000011973(DCAF16)	18753	FALSE	TRUE	ENSBTAG00000005932(FAM184B) ENSBTAG00000021582(NCAPG) ENSBTAG00000011973(DCAF16)
HCW	rs382206336	0	6	39563011	intergenic_region	A	C	0.184864	10.4372	2.40377	1.4119e-05	0.065868	1.66346	0.801094	ENSBTAG00000046561(LCORL)	570899	FALSE	FALSE
HCW	rs384204617	0	6	39563147	intergenic_region	C	A	0.184864	10.4372	2.40377	1.4119e-05	0.065868	1.66346	0.801094	ENSBTAG00000046561(LCORL)	571035	FALSE	FALSE
HCW	rs110980728	0	6	39596694	intergenic_region	G	A	0.246486	-8.48413	1.95397	1.4119e-05	0.065868	1.35476	0.652426	ENSBTAG00000046561(LCORL)	604582	FALSE	FALSE
HCW	rs42340320	52	13	49196542	intergenic_region	C	T	0.408007	-7.06307	1.6267	1.41225e-05	0.065868	1.22105	0.588037	ENSBTAG00000046562	130306	TRUE	FALSE
HCW	rs110111900	0	6	37791785	intron_variant	T	C	0.429593	-7.1292	1.64202	1.41373e-05	0.065868	1.26208	0.607795	ENSBTAG00000020536(HERC6)	Within	FALSE	TRUE	ENSBTAG00000020538(HERC5) ENSBTAG00000020536(HERC6)
HCW	rs109610007	0	14	25589205	intergenic_region	C	G	0.206576	-8.64847	1.99204	1.4151e-05	0.065868	1.2423	0.59827	ENSBTAG00000015637(IMPAD1)	28326	FALSE	FALSE	ENSBTAG00000015637(IMPAD1)
HCW	rs383448296	0	6	38954180	intron_variant	C	T	0.0986446	-12.2487	2.82154	1.41747e-05	0.065868	1.3518	0.651002	ENSBTAG00000046561(LCORL)	Within	FALSE	TRUE	ENSBTAG00000046561(LCORL)
HCW	rs444451297	0	6	38954429	intron_variant	T	C	0.0986446	-12.2487	2.82154	1.41747e-05	0.065868	1.3518	0.651002	ENSBTAG00000046561(LCORL)	Within	FALSE	TRUE	ENSBTAG00000046561(LCORL)
HCW	rs135931392	0	6	38955010	intron_variant	C	A	0.0986446	-12.2487	2.82154	1.41747e-05	0.065868	1.3518	0.651002	ENSBTAG00000046561(LCORL)	Within	FALSE	TRUE	ENSBTAG00000046561(LCORL)
HCW	rs475056171	0	6	38956615	intron_variant	G	A	0.0986446	-12.2487	2.82154	1.41747e-05	0.065868	1.3518	0.651002	ENSBTAG00000046561(LCORL)	Within	FALSE	TRUE	ENSBTAG00000046561(LCORL)
HCW	rs381629623	0	6	38963636	intron_variant	C	T	0.0986446	-12.2487	2.82154	1.41747e-05	0.065868	1.3518	0.651002	ENSBTAG00000046561(LCORL)	Within	FALSE	TRUE	ENSBTAG00000046561(LCORL)
HCW	rs209094551	0	6	38964632	intron_variant	C	T	0.0986446	-12.2487	2.82154	1.41747e-05	0.065868	1.3518	0.651002	ENSBTAG00000046561(LCORL)	Within	FALSE	TRUE	ENSBTAG00000046561(LCORL)
HCW	rs453550908	0	6	38966402	intron_variant	A	C	0.0986446	-12.2487	2.82154	1.41747e-05	0.065868	1.3518	0.651002	ENSBTAG00000046561(LCORL)	Within	FALSE	TRUE	ENSBTAG00000046561(LCORL)
HCW	Chr6:38970195	0	6	38970195	intron_variant	I	D	0.0986446	-12.2487	2.82154	1.41747e-05	0.065868	1.3518	0.651002	ENSBTAG00000046561(LCORL)	Within	FALSE	TRUE	ENSBTAG00000046561(LCORL)
HCW	rs207870928	0	6	38970907	intron_variant	T	C	0.0986446	-12.2487	2.82154	1.41747e-05	0.065868	1.3518	0.651002	ENSBTAG00000046561(LCORL)	Within	FALSE	TRUE	ENSBTAG00000046561(LCORL)
HCW	rs209237194	0	6	38971831	intron_variant	C	T	0.0986446	-12.2487	2.82154	1.41747e-05	0.065868	1.3518	0.651002	ENSBTAG00000046561(LCORL)	Within	FALSE	TRUE	ENSBTAG00000046561(LCORL)
HCW	rs210556395	0	6	38975615	intron_variant	A	G	0.0986446	-12.2487	2.82154	1.41747e-05	0.065868	1.3518	0.651002	ENSBTAG00000046561(LCORL)	Within	FALSE	TRUE	ENSBTAG00000046561(LCORL)
HCW	rs377902868	0	6	38978551	intron_variant	C	T	0.0986446	-12.2487	2.82154	1.41747e-05	0.065868	1.3518	0.651002	ENSBTAG00000046561(LCORL)	Within	FALSE	TRUE	ENSBTAG00000046561(LCORL)
HCW	rs209743740	0	6	38980115	intron_variant	G	C	0.0986446	-12.2487	2.82154	1.41747e-05	0.065868	1.3518	0.651002	ENSBTAG00000046561(LCORL)	Within	FALSE	TRUE	ENSBTAG00000046561(LCORL)
HCW	rs383932495	0	6	38982877	intron_variant	A	T	0.0986446	-12.2487	2.82154	1.41747e-05	0.065868	1.3518	0.651002	ENSBTAG00000046561(LCORL)	Within	FALSE	TRUE	ENSBTAG00000046561(LCORL)
HCW	rs210173976	0	6	38983193	intron_variant	A	G	0.0986446	-12.2487	2.82154	1.41747e-05	0.065868	1.3518	0.651002	ENSBTAG00000046561(LCORL)	Within	FALSE	TRUE	ENSBTAG00000046561(LCORL)
HCW	rs381489359	0	6	38989118	intron_variant	C	T	0.0986446	-12.2487	2.82154	1.41747e-05	0.065868	1.3518	0.651002	ENSBTAG00000046561(LCORL)	Within	FALSE	TRUE	ENSBTAG00000046561(LCORL)
HCW	rs41623119	0	14	25529380	intergenic_region	G	C	0.265813	-8.52995	1.96537	1.42398e-05	0.0660923	1.43893	0.692962	ENSBTAG00000015637(IMPAD1)	15527	FALSE	TRUE	ENSBTAG00000015637(IMPAD1) ENSBTAG00000043923(U6)
HCW	rs41623118	0	14	25529400	intergenic_region	T	C	0.265813	-8.52995	1.96537	1.42398e-05	0.0660923	1.43893	0.692962	ENSBTAG00000015637(IMPAD1)	15507	FALSE	TRUE	ENSBTAG00000015637(IMPAD1) ENSBTAG00000043923(U6)
HCW	rs208432424	0	6	38903288	intron_variant	C	T	0.096511	-12.3459	2.84487	1.42676e-05	0.0661822	1.34682	0.648602	ENSBTAG00000046561(LCORL)	Within	FALSE	TRUE	ENSBTAG00000046561(LCORL)
HCW	rs136286551	0	6	38539159	downstream_gene_variant	C	T	0.317395	-7.98565	1.84024	1.42836e-05	0.0662173	1.40008	0.674254	ENSBTAG00000045804	2420	FALSE	TRUE	ENSBTAG00000005989(LAP3) ENSBTAG00000019441(MED28) ENSBTAG00000045804
HCW	rs435686257	0	6	39013633	intergenic_region	G	A	0.0993976	-12.1995	2.81208	1.43614e-05	0.0665387	1.35007	0.650169	ENSBTAG00000046561(LCORL)	21521	FALSE	FALSE	ENSBTAG00000046561(LCORL)
HCW	rs109559358	0	6	38736114	intergenic_region	G	A	0.509162	7.70729	1.77686	1.4406e-05	0.066706	1.50439	0.724487	ENSBTAG00000011973(DCAF16)	18301	FALSE	TRUE	ENSBTAG00000005932(FAM184B) ENSBTAG00000021582(NCAPG) ENSBTAG00000011973(DCAF16)
HCW	rs109709778	0	6	38782502	intron_variant	T	A	0.506652	7.6863	1.77293	1.45518e-05	0.0672852	1.49644	0.720661	ENSBTAG00000021582(NCAPG)	Within	FALSE	FALSE	ENSBTAG00000021582(NCAPG) ENSBTAG00000046561(LCORL) ENSBTAG00000011973(DCAF16)
HCW	rs208218265	0	6	38782653	intron_variant	T	C	0.506652	7.6863	1.77293	1.45518e-05	0.0672852	1.49644	0.720661	ENSBTAG00000021582(NCAPG)	Within	FALSE	FALSE	ENSBTAG00000021582(NCAPG) ENSBTAG00000046561(LCORL) ENSBTAG00000011973(DCAF16)
HCW	rs382250213	0	6	39940661	intergenic_region	G	C	0.199925	9.96056	2.29755	1.45568e-05	0.0672852	1.60816	0.774459	ENSBTAG00000046561(LCORL)	948549	FALSE	TRUE
HCW	rs211185325	0	14	25502859	intergenic_region	A	T	0.265939	-8.51916	1.96552	1.46219e-05	0.0675464	1.43572	0.691418	ENSBTAG00000043923(U6)	10675	FALSE	TRUE	ENSBTAG00000015637(IMPAD1) ENSBTAG00000043923(U6)
HCW	rs380600793	0	6	39059691	intergenic_region	C	T	0.0986446	-12.1057	2.79323	1.46449e-05	0.0676129	1.32042	0.635891	ENSBTAG00000046561(LCORL)	67579	FALSE	FALSE	ENSBTAG00000046561(LCORL)
HCW	rs381592027	0	6	38457044	intergenic_region	T	C	0.35128	7.67965	1.77214	1.46734e-05	0.0677046	1.36193	0.655884	ENSBTAG00000045804	84535	FALSE	FALSE
HCW	rs110615493	0	14	26221780	intergenic_region	C	T	0.233936	-8.51712	1.96586	1.4742e-05	0.067923	1.31738	0.634426	ENSBTAG00000047136(RPL39)	40861	FALSE	FALSE	ENSBTAG00000009138(UBXN2B) ENSBTAG00000047136(RPL39)
HCW	rs109399859	0	14	26221206	intergenic_region	A	G	0.232555	-8.54326	1.97205	1.47644e-05	0.067923	1.32003	0.635702	ENSBTAG00000047136(RPL39)	40287	FALSE	FALSE	ENSBTAG00000009138(UBXN2B) ENSBTAG00000047136(RPL39)
HCW	rs384705551	0	6	38907720	intron_variant	T	C	0.0972641	-12.3021	2.83979	1.47721e-05	0.067923	1.34659	0.648493	ENSBTAG00000046561(LCORL)	Within	FALSE	TRUE	ENSBTAG00000046561(LCORL)
HCW	rs110408420	0	6	38813656	downstream_gene_variant	G	T	0.506652	7.70909	1.77956	1.47752e-05	0.067923	1.50533	0.724941	ENSBTAG00000021582(NCAPG)	1605	FALSE	FALSE	ENSBTAG00000021582(NCAPG) ENSBTAG00000046561(LCORL) ENSBTAG00000011973(DCAF16)
HCW	rs133597776	0	14	25529645	intergenic_region	A	G	0.265688	-8.50914	1.96442	1.48007e-05	0.067923	1.43148	0.689378	ENSBTAG00000015637(IMPAD1)	15262	FALSE	TRUE	ENSBTAG00000015637(IMPAD1) ENSBTAG00000043923(U6)
HCW	rs110713774	0	14	25614331	intergenic_region	T	C	0.20507	-8.66979	2.00168	1.48267e-05	0.067923	1.24168	0.597973	ENSBTAG00000015637(IMPAD1)	53452	FALSE	FALSE	ENSBTAG00000015637(IMPAD1)
HCW	rs109919301	0	6	38789301	intron_variant	C	T	0.506526	7.68155	1.77377	1.48675e-05	0.067923	1.49461	0.719775	ENSBTAG00000021582(NCAPG)	Within	FALSE	FALSE	ENSBTAG00000021582(NCAPG) ENSBTAG00000046561(LCORL) ENSBTAG00000011973(DCAF16)
HCW	rs211623852	0	6	38916952	intron_variant	T	C	0.0983936	-12.2453	2.82785	1.48937e-05	0.067923	1.34799	0.649166	ENSBTAG00000046561(LCORL)	Within	FALSE	TRUE	ENSBTAG00000046561(LCORL)
HCW	rs209024801	0	6	38918125	intron_variant	T	C	0.0983936	-12.2453	2.82785	1.48937e-05	0.067923	1.34799	0.649166	ENSBTAG00000046561(LCORL)	Within	FALSE	TRUE	ENSBTAG00000046561(LCORL)
HCW	rs381617983	0	6	38924869	intron_variant	C	T	0.0983936	-12.2453	2.82785	1.48937e-05	0.067923	1.34799	0.649166	ENSBTAG00000046561(LCORL)	Within	FALSE	TRUE	ENSBTAG00000046561(LCORL)
HCW	rs377914148	0	6	38924902	intron_variant	C	T	0.0983936	-12.2453	2.82785	1.48937e-05	0.067923	1.34799	0.649166	ENSBTAG00000046561(LCORL)	Within	FALSE	TRUE	ENSBTAG00000046561(LCORL)
HCW	rs381158936	0	6	38925301	intron_variant	A	G	0.0983936	-12.2453	2.82785	1.48937e-05	0.067923	1.34799	0.649166	ENSBTAG00000046561(LCORL)	Within	FALSE	TRUE	ENSBTAG00000046561(LCORL)
HCW	rs207917724	0	6	38925456	intron_variant	C	T	0.0983936	-12.2453	2.82785	1.48937e-05	0.067923	1.34799	0.649166	ENSBTAG00000046561(LCORL)	Within	FALSE	TRUE	ENSBTAG00000046561(LCORL)
HCW	rs383071770	0	6	38925973	intron_variant	G	A	0.0983936	-12.2453	2.82785	1.48937e-05	0.067923	1.34799	0.649166	ENSBTAG00000046561(LCORL)	Within	FALSE	TRUE	ENSBTAG00000046561(LCORL)
HCW	rs472355924	0	6	38927426	intron_variant	C	T	0.0983936	-12.2453	2.82785	1.48937e-05	0.067923	1.34799	0.649166	ENSBTAG00000046561(LCORL)	Within	FALSE	TRUE	ENSBTAG00000046561(LCORL)
HCW	rs209086227	0	6	38929312	intron_variant	C	T	0.0983936	-12.2453	2.82785	1.48937e-05	0.067923	1.34799	0.649166	ENSBTAG00000046561(LCORL)	Within	FALSE	TRUE	ENSBTAG00000046561(LCORL)
HCW	Chr6:38940663	0	6	38940663	intron_variant	D	I	0.0983936	-12.2453	2.82785	1.48937e-05	0.067923	1.34799	0.649166	ENSBTAG00000046561(LCORL)	Within	FALSE	TRUE	ENSBTAG00000046561(LCORL)
HCW	rs209683245	0	6	38944958	intron_variant	C	T	0.0983936	-12.2453	2.82785	1.48937e-05	0.067923	1.34799	0.649166	ENSBTAG00000046561(LCORL)	Within	FALSE	TRUE	ENSBTAG00000046561(LCORL)
HCW	rs210707512	0	6	38946522	intron_variant	G	T	0.0983936	-12.2453	2.82785	1.48937e-05	0.067923	1.34799	0.649166	ENSBTAG00000046561(LCORL)	Within	FALSE	TRUE	ENSBTAG00000046561(LCORL)
HCW	Chr6:38951144	0	6	38951144	intron_variant	D	I	0.0983936	-12.2453	2.82785	1.48937e-05	0.067923	1.34799	0.649166	ENSBTAG00000046561(LCORL)	Within	FALSE	TRUE	ENSBTAG00000046561(LCORL)
HCW	rs207884772	0	14	26224238	intergenic_region	T	C	0.233183	-8.54103	1.973	1.49821e-05	0.0682865	1.32182	0.636564	ENSBTAG00000047136(RPL39)	43319	FALSE	FALSE	ENSBTAG00000009138(UBXN2B) ENSBTAG00000047136(RPL39)
HCW	rs109210212	0	14	26222978	intergenic_region	A	G	0.23381	-8.52127	1.96852	1.49942e-05	0.068302	1.31817	0.634807	ENSBTAG00000047136(RPL39)	42059	FALSE	FALSE	ENSBTAG00000009138(UBXN2B) ENSBTAG00000047136(RPL39)
HCW	rs41933232	0	20	4539108	intron_variant	G	A	0.325427	7.53328	1.74049	1.50296e-05	0.0684235	1.26245	0.607973	ENSBTAG00000015955(ERGIC1)	Within	FALSE	FALSE	ENSBTAG00000015955(ERGIC1)
HCW	rs381576344	0	6	39585381	intergenic_region	T	C	0.184111	10.4033	2.40427	1.51147e-05	0.0687711	1.64746	0.793389	ENSBTAG00000046561(LCORL)	593269	FALSE	FALSE
HCW	rs210917557	0	6	38455865	intergenic_region	G	A	0.351657	7.65776	1.77033	1.52118e-05	0.0691619	1.35485	0.65247	ENSBTAG00000045804	85714	FALSE	FALSE
HCW	rs135939609	83	2	16145934	intergenic_region	T	C	0.135166	-10.064	2.32665	1.52182e-05	0.0691619	1.19979	0.577796	ENSBTAG00000028219(5S_rRNA)	101307	TRUE	TRUE
HCW	rs209452595	0	6	38455286	intergenic_region	A	G	0.35128	7.659	1.77086	1.52513e-05	0.0692722	1.35462	0.652361	ENSBTAG00000045804	86293	FALSE	FALSE
HCW	rs380869805	0	6	38456750	intergenic_region	A	G	0.351406	7.6594	1.77147	1.53398e-05	0.0696339	1.35498	0.652537	ENSBTAG00000045804	84829	FALSE	FALSE
HCW	rs109704074	0	6	38770371	intron_variant	A	G	0.506903	7.65684	1.7713	1.54116e-05	0.0699194	1.48497	0.715138	ENSBTAG00000021582(NCAPG)	Within	FALSE	FALSE	ENSBTAG00000021582(NCAPG) ENSBTAG00000011973(DCAF16)
HCW	rs109269898	0	6	43979748	intergenic_region	G	C	0.192395	9.05455	2.0949	1.54487e-05	0.0700377	1.29089	0.62167	ENSBTAG00000020363(GBA3)	116198	FALSE	TRUE
HCW	rs109944860	0	14	26223309	intergenic_region	G	A	0.233685	-8.51062	1.9691	1.54555e-05	0.0700377	1.31439	0.632986	ENSBTAG00000047136(RPL39)	42390	FALSE	FALSE	ENSBTAG00000009138(UBXN2B) ENSBTAG00000047136(RPL39)
HCW	rs377928516	0	14	25530115	intergenic_region	A	G	0.26757	-8.45531	1.95654	1.54923e-05	0.070164	1.41979	0.683748	ENSBTAG00000015637(IMPAD1)	14792	FALSE	TRUE	ENSBTAG00000015637(IMPAD1) ENSBTAG00000043923(U6)
HCW	rs134332920	0	6	38518380	intergenic_region	C	T	0.324297	-7.91438	1.83171	1.55487e-05	0.0703788	1.3909	0.669832	ENSBTAG00000045804	23199	FALSE	FALSE	ENSBTAG00000005989(LAP3) ENSBTAG00000045804
HCW	rs383036279	71	2	93862364	intron_variant	T	G	0.200301	-8.73069	2.02128	1.56465e-05	0.0707807	1.23728	0.595854	ENSBTAG00000010293	Within	TRUE	TRUE	ENSBTAG00000010293
HCW	rs133701663	0	6	39439353	intergenic_region	G	A	0.427836	-7.32431	1.69601	1.57047e-05	0.0710031	1.33074	0.640862	ENSBTAG00000046561(LCORL)	447241	FALSE	FALSE
HCW	rs380111041	0	6	39588887	intergenic_region	C	T	0.183986	10.3925	2.40664	1.57273e-05	0.0710643	1.64318	0.791326	ENSBTAG00000046561(LCORL)	596775	FALSE	FALSE
HCW	Chr14:24621974	0	14	24621974	intergenic_region	T	C	0.0873494	-11.9262	2.76196	1.57444e-05	0.0711007	1.14903	0.553353	ENSBTAG00000044050(XKR4)	11019	FALSE	FALSE	ENSBTAG00000044050(XKR4)
HCW	rs453017167	0	6	38908374	intron_variant	G	T	0.0975151	-12.2425	2.83707	1.59459e-05	0.0719315	1.33664	0.643703	ENSBTAG00000046561(LCORL)	Within	FALSE	TRUE	ENSBTAG00000046561(LCORL)
HCW	rs135946198	0	6	39008216	intergenic_region	C	A	0.0991466	-12.1434	2.81412	1.59467e-05	0.0719315	1.33467	0.642755	ENSBTAG00000046561(LCORL)	16104	FALSE	FALSE	ENSBTAG00000046561(LCORL)
HCW	rs110915114	0	6	38778178	intron_variant	C	T	0.507028	7.64248	1.77157	1.60351e-05	0.0722888	1.4794	0.712453	ENSBTAG00000021582(NCAPG)	Within	FALSE	FALSE	ENSBTAG00000021582(NCAPG) ENSBTAG00000046561(LCORL) ENSBTAG00000011973(DCAF16)
HCW	rs109691147	198	7	94145526	intergenic_region	T	C	0.455196	7.05524	1.63564	1.60733e-05	0.0724194	1.25091	0.602415	ENSBTAG00000042596(7SK)	54477	TRUE	TRUE	ENSBTAG00000042596(7SK)
HCW	rs110553599	0	7	94163381	intergenic_region	A	G	0.38366	7.16456	1.6612	1.61134e-05	0.0725584	1.23001	0.592351	ENSBTAG00000042596(7SK)	36622	FALSE	TRUE	ENSBTAG00000042596(7SK)
HCW	rs42662041	0	20	4901366	intergenic_region	A	G	0.283635	7.5797	1.75791	1.61952e-05	0.0728345	1.18294	0.569681	ENSBTAG00000001823(STC2)	6926	FALSE	FALSE	ENSBTAG00000001823(STC2)
HCW	rs209899343	0	6	38456687	intergenic_region	G	A	0.351155	7.63695	1.77124	1.6204e-05	0.0728345	1.34661	0.648504	ENSBTAG00000045804	84892	FALSE	FALSE
HCW	rs382565280	0	16	67003986	intron_variant	G	A	0.0886044	-11.6774	2.70855	1.62283e-05	0.0728345	1.11588	0.537388	ENSBTAG00000038079(C16H1ORF21)	Within	FALSE	TRUE	ENSBTAG00000038079(C16H1ORF21)
HCW	rs381571059	0	16	67005088	intron_variant	C	T	0.0886044	-11.6774	2.70855	1.62283e-05	0.0728345	1.11588	0.537388	ENSBTAG00000038079(C16H1ORF21)	Within	FALSE	TRUE	ENSBTAG00000038079(C16H1ORF21)
HCW	rs379511172	0	16	67005102	intron_variant	A	T	0.0886044	-11.6774	2.70855	1.62283e-05	0.0728345	1.11588	0.537388	ENSBTAG00000038079(C16H1ORF21)	Within	FALSE	TRUE	ENSBTAG00000038079(C16H1ORF21)
HCW	rs211236810	0	6	38451777	intergenic_region	A	C	0.349398	7.63018	1.76985	1.62376e-05	0.0728345	1.34112	0.64586	ENSBTAG00000045804	89802	FALSE	FALSE
HCW	rs110666349	0	6	38789999	intron_variant	T	A	0.506401	7.6431	1.77288	1.62431e-05	0.0728345	1.47969	0.712592	ENSBTAG00000021582(NCAPG)	Within	FALSE	FALSE	ENSBTAG00000021582(NCAPG) ENSBTAG00000046561(LCORL) ENSBTAG00000011973(DCAF16)
HCW	rs42662037	0	20	4904812	downstream_gene_variant	C	A	0.281501	7.57927	1.75811	1.62489e-05	0.0728345	1.1774	0.567014	ENSBTAG00000001823(STC2)	3480	FALSE	FALSE	ENSBTAG00000001823(STC2)
HCW	rs384793815	0	6	38454076	intergenic_region	T	G	0.351782	7.63256	1.77102	1.63472e-05	0.0732333	1.34616	0.648289	ENSBTAG00000045804	87503	FALSE	FALSE
HCW	rs385290071	0	14	25530193	intergenic_region	A	G	0.267821	-8.42305	1.95498	1.64356e-05	0.0735874	1.40982	0.678944	ENSBTAG00000015637(IMPAD1)	14714	FALSE	TRUE	ENSBTAG00000015637(IMPAD1) ENSBTAG00000043923(U6)
HCW	rs109373172	0	6	38789064	intron_variant	T	C	0.504895	7.63316	1.77225	1.65452e-05	0.0740359	1.47594	0.710788	ENSBTAG00000021582(NCAPG)	Within	FALSE	FALSE	ENSBTAG00000021582(NCAPG) ENSBTAG00000046561(LCORL) ENSBTAG00000011973(DCAF16)
HCW	Chr6:38524371	0	6	38524371	intergenic_region	D	I	0.32505	-7.88824	1.83209	1.66533e-05	0.0744772	1.38339	0.666216	ENSBTAG00000045804	17208	FALSE	FALSE	ENSBTAG00000005989(LAP3) ENSBTAG00000045804
HCW	rs208025322	0	14	26226745	intergenic_region	T	C	0.162149	-9.29531	2.15989	1.68043e-05	0.0751097	1.18952	0.572852	ENSBTAG00000009138(UBXN2B)	44932	FALSE	FALSE	ENSBTAG00000009138(UBXN2B) ENSBTAG00000047136(RPL39)
HCW	rs110209907	0	6	38720322	intergenic_region	A	T	0.50753	7.6277	1.77303	1.69212e-05	0.0755892	1.47364	0.709679	ENSBTAG00000011973(DCAF16)	34093	FALSE	TRUE	ENSBTAG00000005932(FAM184B) ENSBTAG00000021582(NCAPG) ENSBTAG00000011973(DCAF16)
HCW	rs136730468	0	14	25589684	intergenic_region	T	C	0.203941	-8.60813	2.00277	1.72262e-05	0.0767813	1.21907	0.587085	ENSBTAG00000015637(IMPAD1)	28805	FALSE	FALSE	ENSBTAG00000015637(IMPAD1)
HCW	rs211014739	0	6	38888738	intron_variant	A	G	0.0975151	-12.2115	2.84136	1.72524e-05	0.0767813	1.32988	0.640447	ENSBTAG00000046561(LCORL)	Within	FALSE	FALSE	ENSBTAG00000046561(LCORL)
HCW	rs41724401	0	14	24625944	intergenic_region	A	G	0.102159	-10.9532	2.54858	1.72541e-05	0.0767813	1.11512	0.537021	ENSBTAG00000044050(XKR4)	14989	FALSE	FALSE	ENSBTAG00000044050(XKR4)
HCW	rs382033096	0	6	39008270	intergenic_region	A	G	0.0988956	-12.1091	2.81755	1.72565e-05	0.0767813	1.32415	0.637689	ENSBTAG00000046561(LCORL)	16158	FALSE	FALSE	ENSBTAG00000046561(LCORL)
HCW	rs460670929	0	6	39008540	intergenic_region	G	A	0.0988956	-12.1091	2.81755	1.72565e-05	0.0767813	1.32415	0.637689	ENSBTAG00000046561(LCORL)	16428	FALSE	FALSE	ENSBTAG00000046561(LCORL)
HCW	rs379142848	0	6	39010598	intergenic_region	T	C	0.0988956	-12.1091	2.81755	1.72565e-05	0.0767813	1.32415	0.637689	ENSBTAG00000046561(LCORL)	18486	FALSE	FALSE	ENSBTAG00000046561(LCORL)
HCW	rs472730378	0	6	39010848	intergenic_region	A	G	0.0988956	-12.1091	2.81755	1.72565e-05	0.0767813	1.32415	0.637689	ENSBTAG00000046561(LCORL)	18736	FALSE	FALSE	ENSBTAG00000046561(LCORL)
HCW	rs379632779	0	15	23108617	intergenic_region	C	G	0.0218373	21.7375	5.05913	1.73371e-05	0.0770962	1.0228	0.492564	ENSBTAG00000015810(PLET1)	118139	TRUE	TRUE
HCW	rs133219083	0	6	46260959	intron_variant	G	A	0.370858	7.40182	1.72274	1.73491e-05	0.0771059	1.29538	0.623831	ENSBTAG00000014616(SEPSECS)	Within	FALSE	FALSE	ENSBTAG00000014616(SEPSECS)
HCW	rs109721456	0	14	26223690	intergenic_region	A	G	0.232179	-8.47327	1.97312	1.752e-05	0.0778214	1.29702	0.624623	ENSBTAG00000047136(RPL39)	42771	FALSE	FALSE	ENSBTAG00000009138(UBXN2B) ENSBTAG00000047136(RPL39)
HCW	Chr16:38940124	0	16	38940124	intergenic_region	A	G	0.200929	-8.47055	1.97302	1.76123e-05	0.0780878	1.16738	0.562192	ENSBTAG00000003295(GORAB)	15187	FALSE	TRUE	ENSBTAG00000003295(GORAB)
HCW	rs211311083	0	6	38972522	intron_variant	G	A	0.0986446	-12.1	2.81855	1.76297e-05	0.0780878	1.31918	0.635292	ENSBTAG00000046561(LCORL)	Within	FALSE	TRUE	ENSBTAG00000046561(LCORL)
HCW	rs136146265	0	6	38974284	intron_variant	C	T	0.0986446	-12.1	2.81855	1.76297e-05	0.0780878	1.31918	0.635292	ENSBTAG00000046561(LCORL)	Within	FALSE	TRUE	ENSBTAG00000046561(LCORL)
HCW	Chr6:38974519	0	6	38974519	intron_variant	I	D	0.0986446	-12.1	2.81855	1.76297e-05	0.0780878	1.31918	0.635292	ENSBTAG00000046561(LCORL)	Within	FALSE	TRUE	ENSBTAG00000046561(LCORL)
HCW	rs209551662	0	6	38975620	intron_variant	G	A	0.0986446	-12.1	2.81855	1.76297e-05	0.0780878	1.31918	0.635292	ENSBTAG00000046561(LCORL)	Within	FALSE	TRUE	ENSBTAG00000046561(LCORL)
HCW	rs385880433	14	16	19840048	intron_variant	T	C	0.125502	-10.1269	2.35933	1.76848e-05	0.0782877	1.14058	0.549282	ENSBTAG00000006188(USH2A)	Within	TRUE	TRUE	ENSBTAG00000006188(USH2A) ENSBTAG00000007997
HCW	rs109772607	0	14	25587944	intergenic_region	C	A	0.204568	-8.59321	2.00209	1.76977e-05	0.0783007	1.21763	0.586388	ENSBTAG00000015637(IMPAD1)	27065	FALSE	FALSE	ENSBTAG00000015637(IMPAD1)
HCW	rs110103684	0	6	38738435	intergenic_region	A	C	0.508534	7.61347	1.77388	1.77078e-05	0.0783013	1.46805	0.706988	ENSBTAG00000011973(DCAF16)	15980	FALSE	TRUE	ENSBTAG00000005932(FAM184B) ENSBTAG00000021582(NCAPG) ENSBTAG00000011973(DCAF16)
HCW	rs109560187	0	14	25564888	upstream_gene_variant	A	C	0.147088	-9.66946	2.25387	1.78539e-05	0.0788585	1.18864	0.572426	ENSBTAG00000015637(IMPAD1)	4009	FALSE	FALSE	ENSBTAG00000015637(IMPAD1)
HCW	rs109522471	0	14	25564913	upstream_gene_variant	C	T	0.147088	-9.66946	2.25387	1.78539e-05	0.0788585	1.18864	0.572426	ENSBTAG00000015637(IMPAD1)	4034	FALSE	FALSE	ENSBTAG00000015637(IMPAD1)
HCW	rs211281652	0	6	38977434	intron_variant	G	A	0.0997741	-11.974	2.79121	1.78747e-05	0.078906	1.305	0.628465	ENSBTAG00000046561(LCORL)	Within	FALSE	TRUE	ENSBTAG00000046561(LCORL)
HCW	rs385395138	0	6	39516859	intergenic_region	T	C	0.191516	10.0135	2.3343	1.78886e-05	0.078923	1.5733	0.757673	ENSBTAG00000046561(LCORL)	524747	FALSE	TRUE
HCW	rs135731544	0	6	38546701	intergenic_region	G	A	0.329568	-7.84428	1.82903	1.79674e-05	0.0792262	1.37774	0.663497	ENSBTAG00000045804	5027	FALSE	TRUE	ENSBTAG00000005989(LAP3) ENSBTAG00000019441(MED28) ENSBTAG00000005932(FAM184B) ENSBTAG00000045804
HCW	rs110984633	0	6	39463805	intergenic_region	T	C	0.40876	7.2185	1.68326	1.79971e-05	0.0793126	1.27611	0.614553	ENSBTAG00000046561(LCORL)	471693	FALSE	FALSE
HCW	rs41933263	0	20	4529812	intron_variant	A	G	0.324799	7.48916	1.7465	1.80208e-05	0.0793725	1.24646	0.600271	ENSBTAG00000015955(ERGIC1)	Within	FALSE	FALSE	ENSBTAG00000015955(ERGIC1)
HCW	rs42340323	0	13	49195424	intergenic_region	C	G	0.408258	-6.98023	1.62791	1.80407e-05	0.0794019	1.1928	0.574434	ENSBTAG00000046562	131424	FALSE	FALSE
HCW	rs110206770	0	6	38073966	intron_variant	A	T	0.454568	7.10955	1.6581	1.80477e-05	0.0794019	1.26995	0.611585	ENSBTAG00000020031(PKD2)	Within	FALSE	FALSE	ENSBTAG00000017704(ABCG2) ENSBTAG00000020031(PKD2) ENSBTAG00000005260(SPP1)
HCW	rs110164951	0	14	26224001	intergenic_region	C	A	0.232179	-8.46011	1.97344	1.81115e-05	0.079638	1.293	0.622685	ENSBTAG00000047136(RPL39)	43082	FALSE	FALSE	ENSBTAG00000009138(UBXN2B) ENSBTAG00000047136(RPL39)
HCW	rs43349809	0	20	4637788	upstream_gene_variant	A	G	0.41127	6.97058	1.62611	1.81387e-05	0.0797048	1.19219	0.574135	ENSBTAG00000015100(ATP6V0E1)	3830	FALSE	FALSE	ENSBTAG00000015955(ERGIC1) ENSBTAG00000015099(RPL26L1) ENSBTAG00000015100(ATP6V0E1) ENSBTAG00000002020(CREBRF)
HCW	rs110880725	0	7	93149357	intergenic_region	C	T	0.417545	7.34851	1.71432	1.8147e-05	0.0797048	1.33084	0.640911	ENSBTAG00000007116(ARRDC3)	91062	FALSE	TRUE
HCW	rs41932503	0	20	4543414	intron_variant	T	C	0.318148	7.51028	1.75221	1.81783e-05	0.0797531	1.23992	0.597124	ENSBTAG00000015955(ERGIC1)	Within	FALSE	FALSE	ENSBTAG00000015955(ERGIC1)
HCW	rs41932502	0	20	4543452	intron_variant	G	A	0.318148	7.51028	1.75221	1.81783e-05	0.0797531	1.23992	0.597124	ENSBTAG00000015955(ERGIC1)	Within	FALSE	FALSE	ENSBTAG00000015955(ERGIC1)
HCW	rs110127132	0	14	26223222	intergenic_region	A	G	0.233434	-8.43709	1.96885	1.8251e-05	0.0800273	1.29081	0.62163	ENSBTAG00000047136(RPL39)	42303	FALSE	FALSE	ENSBTAG00000009138(UBXN2B) ENSBTAG00000047136(RPL39)
HCW	rs208036350	0	6	38910197	intron_variant	G	A	0.0980171	-12.1141	2.82704	1.82655e-05	0.0800462	1.31476	0.633163	ENSBTAG00000046561(LCORL)	Within	FALSE	TRUE	ENSBTAG00000046561(LCORL)
HCW	rs384113339	0	14	25512450	intergenic_region	A	C	0.143951	-9.77033	2.28128	1.84532e-05	0.0808237	1.19205	0.57407	ENSBTAG00000043923(U6)	20266	FALSE	TRUE	ENSBTAG00000015637(IMPAD1) ENSBTAG00000043923(U6)
HCW	rs207824936	0	6	38912170	intron_variant	C	G	0.0981426	-12.1068	2.82743	1.85299e-05	0.0809487	1.31467	0.633122	ENSBTAG00000046561(LCORL)	Within	FALSE	TRUE	ENSBTAG00000046561(LCORL)
HCW	rs383635408	0	6	38912902	intron_variant	C	T	0.0981426	-12.1068	2.82743	1.85299e-05	0.0809487	1.31467	0.633122	ENSBTAG00000046561(LCORL)	Within	FALSE	TRUE	ENSBTAG00000046561(LCORL)
HCW	rs210895130	0	6	38915896	intron_variant	C	T	0.0981426	-12.1068	2.82743	1.85299e-05	0.0809487	1.31467	0.633122	ENSBTAG00000046561(LCORL)	Within	FALSE	TRUE	ENSBTAG00000046561(LCORL)
HCW	rs383812557	0	6	38456040	intergenic_region	A	G	0.351406	7.57623	1.76942	1.85426e-05	0.0809487	1.32572	0.638442	ENSBTAG00000045804	85539	FALSE	FALSE
HCW	rs109928061	0	14	25543758	downstream_gene_variant	G	T	0.144327	-9.74991	2.27722	1.85642e-05	0.0809487	1.18965	0.572915	ENSBTAG00000015637(IMPAD1)	1149	FALSE	FALSE	ENSBTAG00000015637(IMPAD1) ENSBTAG00000043923(U6)
HCW	rs110774843	0	14	25546545	intron_variant	C	A	0.144327	-9.74991	2.27722	1.85642e-05	0.0809487	1.18965	0.572915	ENSBTAG00000015637(IMPAD1)	Within	FALSE	FALSE	ENSBTAG00000015637(IMPAD1) ENSBTAG00000043923(U6)
HCW	rs110013973	0	14	25550102	intron_variant	C	G	0.144327	-9.74991	2.27722	1.85642e-05	0.0809487	1.18965	0.572915	ENSBTAG00000015637(IMPAD1)	Within	FALSE	FALSE	ENSBTAG00000015637(IMPAD1) ENSBTAG00000043923(U6)
HCW	rs109762115	0	14	25555310	intron_variant	C	A	0.144327	-9.74991	2.27722	1.85642e-05	0.0809487	1.18965	0.572915	ENSBTAG00000015637(IMPAD1)	Within	FALSE	FALSE	ENSBTAG00000015637(IMPAD1) ENSBTAG00000043923(U6)
HCW	rs211470032	0	20	4954733	intergenic_region	A	G	0.161521	9.72069	2.27051	1.85822e-05	0.0809822	1.29682	0.624523	ENSBTAG00000001823(STC2)	35788	FALSE	FALSE	ENSBTAG00000001823(STC2)
HCW	rs211551992	0	6	38452617	intergenic_region	G	A	0.351531	7.55866	1.76589	1.86579e-05	0.081222	1.31979	0.635588	ENSBTAG00000045804	88962	FALSE	FALSE
HCW	rs208833753	0	6	38452624	intergenic_region	G	A	0.351531	7.55866	1.76589	1.86579e-05	0.081222	1.31979	0.635588	ENSBTAG00000045804	88955	FALSE	FALSE
HCW	rs41932501	0	20	4543548	intron_variant	T	C	0.318148	7.50083	1.75299	1.87839e-05	0.0815522	1.2368	0.595623	ENSBTAG00000015955(ERGIC1)	Within	FALSE	FALSE	ENSBTAG00000015955(ERGIC1)
HCW	rs41932498	0	20	4544290	intron_variant	T	A	0.318148	7.50083	1.75299	1.87839e-05	0.0815522	1.2368	0.595623	ENSBTAG00000015955(ERGIC1)	Within	FALSE	FALSE	ENSBTAG00000015955(ERGIC1)
HCW	rs211673173	0	6	38959689	intron_variant	C	G	0.0978916	-12.0518	2.81679	1.8811e-05	0.0815522	1.29978	0.625952	ENSBTAG00000046561(LCORL)	Within	FALSE	TRUE	ENSBTAG00000046561(LCORL)
HCW	rs43350563	0	20	4616970	3_prime_UTR_variant	G	A	0.336847	7.18719	1.67993	1.88353e-05	0.0815522	1.1693	0.563116	ENSBTAG00000015955(ERGIC1)	Within	FALSE	FALSE	ENSBTAG00000015955(ERGIC1) ENSBTAG00000015099(RPL26L1) ENSBTAG00000015100(ATP6V0E1) ENSBTAG00000002020(CREBRF)
HCW	rs43350565	0	20	4619045	downstream_gene_variant	T	G	0.336847	7.18719	1.67993	1.88353e-05	0.0815522	1.1693	0.563116	ENSBTAG00000015955(ERGIC1)	632	FALSE	FALSE	ENSBTAG00000015955(ERGIC1) ENSBTAG00000015099(RPL26L1) ENSBTAG00000015100(ATP6V0E1) ENSBTAG00000002020(CREBRF)
HCW	rs109231143	0	6	38063369	intron_variant	T	C	0.454066	7.09455	1.65834	1.88487e-05	0.0815522	1.26436	0.608895	ENSBTAG00000020031(PKD2)	Within	FALSE	FALSE	ENSBTAG00000017704(ABCG2) ENSBTAG00000020031(PKD2) ENSBTAG00000005260(SPP1)
HCW	rs133253669	0	6	38532947	intergenic_region	G	A	0.329819	-7.82268	1.82855	1.88513e-05	0.0815522	1.3707	0.660104	ENSBTAG00000045804	8632	FALSE	FALSE	ENSBTAG00000005989(LAP3) ENSBTAG00000045804
HCW	rs134005528	0	6	38529910	intergenic_region	A	T	0.327184	-7.83861	1.83229	1.8854e-05	0.0815522	1.37066	0.660085	ENSBTAG00000045804	11669	FALSE	FALSE	ENSBTAG00000005989(LAP3) ENSBTAG00000045804
HCW	Chr6:38737773	0	6	38737773	intergenic_region	I	D	0.50866	7.59247	1.77489	1.88826e-05	0.0815522	1.45995	0.703087	ENSBTAG00000011973(DCAF16)	16642	FALSE	TRUE	ENSBTAG00000005932(FAM184B) ENSBTAG00000021582(NCAPG) ENSBTAG00000011973(DCAF16)
HCW	rs210527834	0	6	38738543	intergenic_region	C	G	0.50866	7.59247	1.77489	1.88826e-05	0.0815522	1.45995	0.703087	ENSBTAG00000011973(DCAF16)	15872	FALSE	TRUE	ENSBTAG00000005932(FAM184B) ENSBTAG00000021582(NCAPG) ENSBTAG00000011973(DCAF16)
HCW	rs134607819	0	14	25530203	intergenic_region	G	A	0.266817	-8.36953	1.95662	1.88963e-05	0.0815522	1.38864	0.668746	ENSBTAG00000015637(IMPAD1)	14704	FALSE	TRUE	ENSBTAG00000015637(IMPAD1) ENSBTAG00000043923(U6)
HCW	rs137767029	0	14	25599502	intergenic_region	A	C	0.205196	-8.56483	2.00235	1.89103e-05	0.0815522	1.21235	0.583848	ENSBTAG00000015637(IMPAD1)	38623	FALSE	FALSE	ENSBTAG00000015637(IMPAD1)
HCW	rs137525699	0	14	25600990	intergenic_region	I	D	0.205196	-8.56483	2.00235	1.89103e-05	0.0815522	1.21235	0.583848	ENSBTAG00000015637(IMPAD1)	40111	FALSE	FALSE	ENSBTAG00000015637(IMPAD1)
HCW	rs133980552	0	14	25602595	intergenic_region	C	A	0.205196	-8.56483	2.00235	1.89103e-05	0.0815522	1.21235	0.583848	ENSBTAG00000015637(IMPAD1)	41716	FALSE	FALSE	ENSBTAG00000015637(IMPAD1)
HCW	rs110533672	0	14	25605645	intergenic_region	T	A	0.205196	-8.56483	2.00235	1.89103e-05	0.0815522	1.21235	0.583848	ENSBTAG00000015637(IMPAD1)	44766	FALSE	FALSE	ENSBTAG00000015637(IMPAD1)
HCW	rs109521494	0	14	25608094	intergenic_region	C	T	0.205196	-8.56483	2.00235	1.89103e-05	0.0815522	1.21235	0.583848	ENSBTAG00000015637(IMPAD1)	47215	FALSE	FALSE	ENSBTAG00000015637(IMPAD1)
HCW	rs137598897	0	14	25609207	intergenic_region	G	A	0.205196	-8.56483	2.00235	1.89103e-05	0.0815522	1.21235	0.583848	ENSBTAG00000015637(IMPAD1)	48328	FALSE	FALSE	ENSBTAG00000015637(IMPAD1)
HCW	rs41933238	0	20	4535799	intron_variant	A	C	0.324297	7.45651	1.74332	1.89276e-05	0.081582	1.23462	0.59457	ENSBTAG00000015955(ERGIC1)	Within	FALSE	FALSE	ENSBTAG00000015955(ERGIC1)
HCW	rs41933245	0	20	4533688	intron_variant	G	A	0.324925	7.45029	1.74204	1.89633e-05	0.0816596	1.2338	0.594176	ENSBTAG00000015955(ERGIC1)	Within	FALSE	FALSE	ENSBTAG00000015955(ERGIC1)
HCW	rs42661325	0	20	4912458	intron_variant	A	T	0.284513	7.45469	1.74308	1.89664e-05	0.0816596	1.14637	0.552073	ENSBTAG00000001823(STC2)	Within	FALSE	FALSE	ENSBTAG00000001823(STC2)
HCW	rs378496338	21	7	94026276	intergenic_region	A	C	0.319277	7.53385	1.76188	1.90263e-05	0.0818446	1.25007	0.602012	ENSBTAG00000042596(7SK)	173727	TRUE	TRUE
HCW	rs110362908	0	6	38070470	intron_variant	C	T	0.456451	7.0798	1.65571	1.90302e-05	0.0818446	1.26019	0.606887	ENSBTAG00000020031(PKD2)	Within	FALSE	FALSE	ENSBTAG00000017704(ABCG2) ENSBTAG00000020031(PKD2) ENSBTAG00000005260(SPP1)
HCW	rs136819680	0	7	93220975	intergenic_region	T	G	0.399975	-7.61061	1.78136	1.93415e-05	0.0831379	1.40865	0.678382	ENSBTAG00000007116(ARRDC3)	19444	FALSE	TRUE	ENSBTAG00000007116(ARRDC3)
HCW	rs109584897	0	2	93840940	intergenic_region	G	A	0.198168	-8.72106	2.0414	1.93643e-05	0.0831565	1.22467	0.589778	ENSBTAG00000010293	17413	FALSE	TRUE	ENSBTAG00000010293
HCW	rs137820692	59	6	1941344	intergenic_region	D	I	0.0685241	12.9256	3.02564	1.93722e-05	0.0831565	1.08064	0.520415	ENSBTAG00000044082(MARCH1)	6503	TRUE	TRUE	ENSBTAG00000044082(MARCH1)
HCW	rs41933247	0	20	4533229	intron_variant	C	T	0.325301	7.44168	1.74199	1.93776e-05	0.0831565	1.23169	0.593158	ENSBTAG00000015955(ERGIC1)	Within	FALSE	FALSE	ENSBTAG00000015955(ERGIC1)
HCW	rs134788573	0	2	94261745	intergenic_region	T	C	0.124623	10.4174	2.43866	1.93913e-05	0.0831698	1.19971	0.577757	ENSBTAG00000046783	59391	FALSE	TRUE	ENSBTAG00000046783
HCW	rs434502244	0	6	38961691	intron_variant	G	A	0.0983936	-12.0692	2.82552	1.94148e-05	0.0832252	1.30949	0.630629	ENSBTAG00000046561(LCORL)	Within	FALSE	TRUE	ENSBTAG00000046561(LCORL)
HCW	rs133672359	0	6	39242358	intergenic_region	T	C	0.441642	-7.73485	1.81085	1.94254e-05	0.0832252	1.49503	0.71998	ENSBTAG00000046561(LCORL)	250246	FALSE	FALSE
HCW	rs211186634	0	6	39598210	intergenic_region	G	A	0.375628	-7.45508	1.74596	1.95567e-05	0.0836964	1.3209	0.63612	ENSBTAG00000046561(LCORL)	606098	FALSE	FALSE
HCW	rs208146985	0	6	39598216	intergenic_region	C	T	0.375628	-7.45508	1.74596	1.95567e-05	0.0836964	1.3209	0.63612	ENSBTAG00000046561(LCORL)	606104	FALSE	FALSE
HCW	rs471099176	0	6	38922833	intron_variant	T	C	0.0985191	-12.0648	2.82574	1.95802e-05	0.0837513	1.31003	0.630885	ENSBTAG00000046561(LCORL)	Within	FALSE	TRUE	ENSBTAG00000046561(LCORL)
HCW	rs378868300	0	6	39569386	intergenic_region	A	C	0.183735	10.2743	2.40646	1.95943e-05	0.083766	1.60432	0.772611	ENSBTAG00000046561(LCORL)	577274	FALSE	FALSE
HCW	rs440205932	2	17	40976117	intron_variant	A	G	0.0184488	-23.3472	5.47073	1.97544e-05	0.0844045	1.00026	0.481708	ENSBTAG00000033547(C17H4orf45)	Within	TRUE	TRUE	ENSBTAG00000033547(C17H4orf45) ENSBTAG00000029127(5S_rRNA)
HCW	rs136294669	0	20	4621590	upstream_gene_variant	C	T	0.336973	7.16786	1.68007	1.98641e-05	0.0848271	1.16324	0.560194	ENSBTAG00000015955(ERGIC1)	3177	FALSE	FALSE	ENSBTAG00000015955(ERGIC1) ENSBTAG00000015099(RPL26L1) ENSBTAG00000015100(ATP6V0E1) ENSBTAG00000002020(CREBRF)
HCW	rs382225914	0	18	1993307	splice_region_variant&intron_variant	T	C	0.0721637	-12.194	2.85825	1.98808e-05	0.0848334	1.00889	0.485865	ENSBTAG00000002303(GLG1)	Within	FALSE	TRUE	ENSBTAG00000016471(PDPR) ENSBTAG00000002303(GLG1)
HCW	rs134991968	0	16	38943227	intergenic_region	C	G	0.200803	-8.41804	1.97321	1.98872e-05	0.0848334	1.15241	0.554982	ENSBTAG00000003295(GORAB)	18290	FALSE	TRUE	ENSBTAG00000003295(GORAB)
HCW	rs136698986	0	6	38518406	intergenic_region	T	A	0.324799	-7.80891	1.83057	1.99147e-05	0.0849046	1.35516	0.652622	ENSBTAG00000045804	23173	FALSE	FALSE	ENSBTAG00000005989(LAP3) ENSBTAG00000045804
HCW	rs109970907	0	6	38679079	intergenic_region	T	G	0.347892	-7.45512	1.74777	1.99461e-05	0.0849924	1.27772	0.615328	ENSBTAG00000005932(FAM184B)	6773	FALSE	FALSE	ENSBTAG00000005932(FAM184B)
HCW	Chr6:37867776	0	6	37867776	intergenic_region	T	C	0.219629	8.95976	2.10088	2.0011e-05	0.0851773	1.39427	0.671455	ENSBTAG00000005754(PPM1K)	8694	FALSE	TRUE	ENSBTAG00000005754(PPM1K) ENSBTAG00000017704(ABCG2) ENSBTAG00000042830(U6)
HCW	rs134386916	0	6	38520614	intergenic_region	G	C	0.32254	-7.81676	1.83287	2.00112e-05	0.0851773	1.35296	0.651559	ENSBTAG00000045804	20965	FALSE	FALSE	ENSBTAG00000005989(LAP3) ENSBTAG00000045804
HCW	rs110029138	0	14	26203140	intergenic_region	A	T	0.232053	-8.41504	1.97335	2.00499e-05	0.0852496	1.27877	0.615835	ENSBTAG00000047136(RPL39)	22221	FALSE	FALSE	ENSBTAG00000009138(UBXN2B) ENSBTAG00000047136(RPL39)
HCW	rs208143773	0	14	26206724	intergenic_region	T	A	0.232053	-8.41504	1.97335	2.00499e-05	0.0852496	1.27877	0.615835	ENSBTAG00000047136(RPL39)	25805	FALSE	FALSE	ENSBTAG00000009138(UBXN2B) ENSBTAG00000047136(RPL39)
HCW	rs135519865	0	6	38541865	upstream_gene_variant	T	C	0.329317	-7.79763	1.82985	2.03205e-05	0.0863534	1.36088	0.655375	ENSBTAG00000045804	191	FALSE	TRUE	ENSBTAG00000005989(LAP3) ENSBTAG00000019441(MED28) ENSBTAG00000045804
HCW	rs109929793	0	6	38605879	intron_variant	G	A	0.360065	-7.5014	1.76052	2.03604e-05	0.0864762	1.31391	0.632754	ENSBTAG00000019441(MED28)	Within	FALSE	FALSE	ENSBTAG00000005989(LAP3) ENSBTAG00000019441(MED28) ENSBTAG00000005932(FAM184B) ENSBTAG00000045804
HCW	rs42661327	0	20	4910535	intron_variant	T	C	0.279995	7.47728	1.75498	2.03868e-05	0.0864948	1.14218	0.550055	ENSBTAG00000001823(STC2)	Within	FALSE	FALSE	ENSBTAG00000001823(STC2)
HCW	rs42661326	0	20	4911670	intron_variant	C	G	0.279995	7.47728	1.75498	2.03868e-05	0.0864948	1.14218	0.550055	ENSBTAG00000001823(STC2)	Within	FALSE	FALSE	ENSBTAG00000001823(STC2)
HCW	rs134604880	0	6	39479421	intergenic_region	T	C	0.318399	-7.87307	1.84863	2.05474e-05	0.0868477	1.36318	0.656483	ENSBTAG00000046561(LCORL)	487309	FALSE	FALSE
HCW	rs136016869	0	6	39480385	intergenic_region	G	C	0.318399	-7.87307	1.84863	2.05474e-05	0.0868477	1.36318	0.656483	ENSBTAG00000046561(LCORL)	488273	FALSE	FALSE
HCW	rs136937127	0	6	39480417	intergenic_region	T	A	0.318399	-7.87307	1.84863	2.05474e-05	0.0868477	1.36318	0.656483	ENSBTAG00000046561(LCORL)	488305	FALSE	FALSE
HCW	rs134382654	0	6	39480863	intergenic_region	C	T	0.318399	-7.87307	1.84863	2.05474e-05	0.0868477	1.36318	0.656483	ENSBTAG00000046561(LCORL)	488751	FALSE	FALSE
HCW	rs137096923	0	6	39481683	intergenic_region	G	A	0.318399	-7.87307	1.84863	2.05474e-05	0.0868477	1.36318	0.656483	ENSBTAG00000046561(LCORL)	489571	FALSE	FALSE
HCW	Chr6:39481973	0	6	39481973	intergenic_region	I	D	0.318399	-7.87307	1.84863	2.05474e-05	0.0868477	1.36318	0.656483	ENSBTAG00000046561(LCORL)	489861	FALSE	FALSE
HCW	rs133418027	0	6	39482134	intergenic_region	G	A	0.318399	-7.87307	1.84863	2.05474e-05	0.0868477	1.36318	0.656483	ENSBTAG00000046561(LCORL)	490022	FALSE	FALSE
HCW	rs137429196	0	6	38534036	intergenic_region	T	G	0.327309	-7.78739	1.82895	2.06395e-05	0.0871432	1.35307	0.651614	ENSBTAG00000045804	7543	FALSE	FALSE	ENSBTAG00000005989(LAP3) ENSBTAG00000019441(MED28) ENSBTAG00000045804
HCW	rs133850587	0	6	38534040	intergenic_region	A	G	0.327309	-7.78739	1.82895	2.06395e-05	0.0871432	1.35307	0.651614	ENSBTAG00000045804	7539	FALSE	FALSE	ENSBTAG00000005989(LAP3) ENSBTAG00000019441(MED28) ENSBTAG00000045804
HCW	rs136136805	0	6	38519458	intergenic_region	G	C	0.326556	-7.79531	1.83092	2.06648e-05	0.0872031	1.35422	0.652168	ENSBTAG00000045804	22121	FALSE	FALSE	ENSBTAG00000005989(LAP3) ENSBTAG00000045804
HCW	rs134694288	0	6	38550058	intergenic_region	C	A	0.329568	-7.78517	1.82863	2.06846e-05	0.0872212	1.35706	0.653536	ENSBTAG00000045804	8384	FALSE	TRUE	ENSBTAG00000005989(LAP3) ENSBTAG00000019441(MED28) ENSBTAG00000005932(FAM184B) ENSBTAG00000045804
HCW	rs460430757	0	6	38975627	intron_variant	D	I	0.0983936	-12.0288	2.82546	2.06913e-05	0.0872212	1.30074	0.626414	ENSBTAG00000046561(LCORL)	Within	FALSE	TRUE	ENSBTAG00000046561(LCORL)
HCW	rs134016075	0	6	38535528	intergenic_region	T	A	0.329317	-7.77592	1.82667	2.07285e-05	0.0873312	1.35331	0.651731	ENSBTAG00000045804	6051	FALSE	TRUE	ENSBTAG00000005989(LAP3) ENSBTAG00000019441(MED28) ENSBTAG00000045804
HCW	rs209662600	0	6	38783958	intron_variant	T	C	0.507907	7.5301	1.76935	2.08248e-05	0.0876898	1.43614	0.691618	ENSBTAG00000021582(NCAPG)	Within	FALSE	FALSE	ENSBTAG00000021582(NCAPG) ENSBTAG00000046561(LCORL) ENSBTAG00000011973(DCAF16)
HCW	Chr6:37885887	0	6	37885887	intron_variant	T	G	0.381526	7.09179	1.66643	2.08418e-05	0.0877144	1.2026	0.579149	ENSBTAG00000005754(PPM1K)	Within	FALSE	TRUE	ENSBTAG00000005754(PPM1K) ENSBTAG00000017704(ABCG2) ENSBTAG00000042830(U6)
HCW	rs379200296	0	6	38975072	intron_variant	A	G	0.0987701	-11.9895	2.81749	2.0869e-05	0.0877293	1.29666	0.624448	ENSBTAG00000046561(LCORL)	Within	FALSE	TRUE	ENSBTAG00000046561(LCORL)
HCW	rs464303601	0	6	43374719	intergenic_region	C	T	0.0356426	18.3291	4.30752	2.08912e-05	0.0877293	1.17018	0.563538	ENSBTAG00000004653(ADGRA3)	61825	FALSE	TRUE	ENSBTAG00000004653(ADGRA3)
HCW	rs441887328	0	6	43376365	intergenic_region	T	G	0.0356426	18.3291	4.30752	2.08912e-05	0.0877293	1.17018	0.563538	ENSBTAG00000004653(ADGRA3)	60179	FALSE	TRUE	ENSBTAG00000004653(ADGRA3)
HCW	rs133617556	0	6	39483402	intergenic_region	A	G	0.319528	-7.8504	1.84497	2.09012e-05	0.0877293	1.35789	0.653937	ENSBTAG00000046561(LCORL)	491290	FALSE	FALSE
HCW	rs208491008	0	6	39483531	intergenic_region	C	T	0.319528	-7.8504	1.84497	2.09012e-05	0.0877293	1.35789	0.653937	ENSBTAG00000046561(LCORL)	491419	FALSE	FALSE
HCW	rs385185465	0	6	39019550	intergenic_region	A	G	0.100276	-11.921	2.80186	2.09359e-05	0.087828	1.29926	0.625698	ENSBTAG00000046561(LCORL)	27438	FALSE	FALSE	ENSBTAG00000046561(LCORL)
HCW	rs109384707	0	14	26223064	intergenic_region	A	G	0.232304	-8.38295	1.97054	2.09848e-05	0.0879133	1.27	0.611608	ENSBTAG00000047136(RPL39)	42145	FALSE	FALSE	ENSBTAG00000009138(UBXN2B) ENSBTAG00000047136(RPL39)
HCW	rs379602313	0	6	38973771	intron_variant	C	G	0.0985191	-11.995	2.81969	2.09976e-05	0.0879133	1.29491	0.623607	ENSBTAG00000046561(LCORL)	Within	FALSE	TRUE	ENSBTAG00000046561(LCORL)
HCW	rs385698928	0	6	38977031	intron_variant	T	C	0.0985191	-11.995	2.81969	2.09976e-05	0.0879133	1.29491	0.623607	ENSBTAG00000046561(LCORL)	Within	FALSE	TRUE	ENSBTAG00000046561(LCORL)
HCW	rs41933233	0	20	4539054	intron_variant	C	G	0.325301	7.40805	1.74149	2.10122e-05	0.0879133	1.22058	0.587809	ENSBTAG00000015955(ERGIC1)	Within	FALSE	FALSE	ENSBTAG00000015955(ERGIC1)
HCW	rs41932527	0	20	4539677	intron_variant	C	A	0.325301	7.40805	1.74149	2.10122e-05	0.0879133	1.22058	0.587809	ENSBTAG00000015955(ERGIC1)	Within	FALSE	FALSE	ENSBTAG00000015955(ERGIC1)
HCW	rs110450496	0	15	41726743	intron_variant	A	G	0.395708	-6.78945	1.59668	2.11647e-05	0.0885042	1.117	0.537928	ENSBTAG00000002914(GALNT18)	Within	FALSE	FALSE	ENSBTAG00000002914(GALNT18)
HCW	rs137430489	0	6	38519424	intergenic_region	C	T	0.326305	-7.79202	1.83272	2.12231e-05	0.088654	1.35254	0.651359	ENSBTAG00000045804	22155	FALSE	FALSE	ENSBTAG00000005989(LAP3) ENSBTAG00000045804
HCW	rs133852234	0	6	38519432	intergenic_region	T	C	0.326305	-7.79202	1.83272	2.12231e-05	0.088654	1.35254	0.651359	ENSBTAG00000045804	22147	FALSE	FALSE	ENSBTAG00000005989(LAP3) ENSBTAG00000045804
HCW	rs109774904	0	14	25533270	intergenic_region	A	G	0.144076	-9.68265	2.27759	2.1257e-05	0.0887484	1.1716	0.56422	ENSBTAG00000015637(IMPAD1)	11637	FALSE	TRUE	ENSBTAG00000015637(IMPAD1) ENSBTAG00000043923(U6)
HCW	rs137225244	0	6	38539125	downstream_gene_variant	C	A	0.324172	-7.78078	1.83056	2.13302e-05	0.0890067	1.34407	0.647279	ENSBTAG00000045804	2454	FALSE	TRUE	ENSBTAG00000005989(LAP3) ENSBTAG00000019441(MED28) ENSBTAG00000045804
HCW	rs136615489	0	6	37918577	downstream_gene_variant	T	A	0.226908	8.63085	2.03112	2.14437e-05	0.0894199	1.32419	0.637707	ENSBTAG00000017704(ABCG2)	Within	FALSE	TRUE	ENSBTAG00000005754(PPM1K) ENSBTAG00000017704(ABCG2) ENSBTAG00000042830(U6)
HCW	rs383357969	0	6	38453561	intergenic_region	G	A	0.36245	7.46179	1.75604	2.1452e-05	0.0894199	1.3038	0.627887	ENSBTAG00000045804	88018	FALSE	FALSE
HCW	rs209096598	0	15	75595707	intergenic_region	A	G	0.0548444	-13.93	3.27928	2.15795e-05	0.0899036	1.0193	0.490875	ENSBTAG00000031252(CD82)	28404	FALSE	TRUE	ENSBTAG00000031252(CD82)
HCW	rs133990758	194	8	71532361	intergenic_region	A	G	0.0878514	-11.6873	2.75148	2.16016e-05	0.089948	1.10919	0.534166	ENSBTAG00000019099(SLC25A37)	10620	TRUE	FALSE	ENSBTAG00000019099(SLC25A37)
HCW	rs137340614	0	6	38601615	upstream_gene_variant	G	A	0.359689	-7.49241	1.76398	2.16212e-05	0.0899819	1.31016	0.630949	ENSBTAG00000019441(MED28)	1419	FALSE	FALSE	ENSBTAG00000005989(LAP3) ENSBTAG00000019441(MED28) ENSBTAG00000005932(FAM184B) ENSBTAG00000045804
HCW	Chr6:39568836	0	6	39568836	intergenic_region	I	D	0.184237	10.1808	2.39793	2.17945e-05	0.0906551	1.57858	0.760218	ENSBTAG00000046561(LCORL)	576724	FALSE	FALSE
HCW	rs382903826	0	16	67007280	intron_variant	A	G	0.0889809	-11.5155	2.71268	2.18533e-05	0.0908515	1.08931	0.524594	ENSBTAG00000038079(C16H1ORF21)	Within	FALSE	TRUE	ENSBTAG00000038079(C16H1ORF21)
HCW	rs208241942	0	15	75595654	intergenic_region	T	C	0.0549699	-13.8992	3.27466	2.19106e-05	0.0910416	1.01698	0.48976	ENSBTAG00000031252(CD82)	28351	FALSE	TRUE	ENSBTAG00000031252(CD82)
HCW	rs378006652	0	6	38524848	intergenic_region	C	T	0.328313	-7.74737	1.82565	2.19948e-05	0.0913431	1.3413	0.645947	ENSBTAG00000045804	16731	FALSE	FALSE	ENSBTAG00000005989(LAP3) ENSBTAG00000045804
HCW	rs378199897	51	26	5189074	intron_variant	T	C	0.0858434	-11.692	2.7554	2.2024e-05	0.091416	1.0871	0.523526	ENSBTAG00000045905(PCDH15)	Within	TRUE	TRUE	ENSBTAG00000045905(PCDH15)
HCW	rs41932497	0	20	4544797	intron_variant	A	G	0.319277	7.42221	1.74929	2.20563e-05	0.0914166	1.2133	0.584303	ENSBTAG00000015955(ERGIC1)	Within	FALSE	FALSE	ENSBTAG00000015955(ERGIC1)
HCW	rs210837273	0	6	38913015	intron_variant	G	A	0.0980171	-12.0013	2.82859	2.20707e-05	0.0914166	1.29039	0.621427	ENSBTAG00000046561(LCORL)	Within	FALSE	TRUE	ENSBTAG00000046561(LCORL)
HCW	rs210054895	0	6	38914329	intron_variant	G	C	0.0980171	-12.0013	2.82859	2.20707e-05	0.0914166	1.29039	0.621427	ENSBTAG00000046561(LCORL)	Within	FALSE	TRUE	ENSBTAG00000046561(LCORL)
HCW	rs208854989	0	6	38916115	intron_variant	C	A	0.0980171	-12.0013	2.82859	2.20707e-05	0.0914166	1.29039	0.621427	ENSBTAG00000046561(LCORL)	Within	FALSE	TRUE	ENSBTAG00000046561(LCORL)
HCW	rs135405305	28	15	50123121	intergenic_region	A	G	0.120231	-10.0402	2.36655	2.21019e-05	0.0914949	1.08052	0.520359	ENSBTAG00000039298	9845	TRUE	TRUE	ENSBTAG00000046624 ENSBTAG00000035027 ENSBTAG00000039298 ENSBTAG00000037875
HCW	rs135688682	0	6	38526772	intergenic_region	C	T	0.325176	-7.76165	1.82954	2.21129e-05	0.0914949	1.33961	0.645135	ENSBTAG00000045804	14807	FALSE	FALSE	ENSBTAG00000005989(LAP3) ENSBTAG00000045804
HCW	Chr6:43316867	0	6	43316867	intergenic_region	T	C	0.34877	-7.18676	1.69447	2.22219e-05	0.0918975	1.18878	0.572497	ENSBTAG00000004653(ADGRA3)	119677	FALSE	TRUE
HCW	rs110076426	0	7	93221168	intergenic_region	G	C	0.404367	-7.52154	1.77359	2.22656e-05	0.0920297	1.3808	0.664969	ENSBTAG00000007116(ARRDC3)	19251	FALSE	TRUE	ENSBTAG00000007116(ARRDC3)
HCW	Chr6:39599943	0	6	39599943	intergenic_region	D	I	0.185743	10.1131	2.38483	2.22915e-05	0.0920883	1.56749	0.754876	ENSBTAG00000046561(LCORL)	607831	FALSE	FALSE
HCW	rs459023782	0	20	4996217	intergenic_region	C	T	0.157505	9.74763	2.29888	2.23351e-05	0.0921727	1.27768	0.615309	ENSBTAG00000001823(STC2)	77272	FALSE	FALSE
HCW	Chr6:53306951	149	6	53306951	intergenic_region	D	I	0.186496	9.13482	2.15435	2.23354e-05	0.0921727	1.2829	0.617821	ENSBTAG00000000061(PCDH7)	1299168	TRUE	FALSE
HCW	rs383468826	11	12	84412794	upstream_gene_variant	G	A	0.0685241	12.6714	2.98876	2.23852e-05	0.0922658	1.03855	0.500147	ENSBTAG00000045408(U6)	1271	TRUE	TRUE	ENSBTAG00000045408(U6)
HCW	rs472147268	0	12	84412806	upstream_gene_variant	C	T	0.0685241	12.6714	2.98876	2.23852e-05	0.0922658	1.03855	0.500147	ENSBTAG00000045408(U6)	1259	FALSE	TRUE	ENSBTAG00000045408(U6)
HCW	Chr20:4618689	0	20	4618689	downstream_gene_variant	C	T	0.336847	7.12375	1.68029	2.23932e-05	0.0922658	1.14875	0.553219	ENSBTAG00000015955(ERGIC1)	276	FALSE	FALSE	ENSBTAG00000015955(ERGIC1) ENSBTAG00000015099(RPL26L1) ENSBTAG00000015100(ATP6V0E1) ENSBTAG00000002020(CREBRF)
HCW	rs41933259	0	20	4530809	intron_variant	C	T	0.325929	7.38629	1.74255	2.24738e-05	0.09236	1.21463	0.584944	ENSBTAG00000015955(ERGIC1)	Within	FALSE	FALSE	ENSBTAG00000015955(ERGIC1)
HCW	rs41933254	0	20	4531115	intron_variant	C	T	0.325929	7.38629	1.74255	2.24738e-05	0.09236	1.21463	0.584944	ENSBTAG00000015955(ERGIC1)	Within	FALSE	FALSE	ENSBTAG00000015955(ERGIC1)
HCW	rs133427675	0	20	4531517	intron_variant	G	A	0.325929	7.38629	1.74255	2.24738e-05	0.09236	1.21463	0.584944	ENSBTAG00000015955(ERGIC1)	Within	FALSE	FALSE	ENSBTAG00000015955(ERGIC1)
HCW	rs110967603	136	6	35951727	intergenic_region	A	G	0.401983	7.61978	1.79766	2.248e-05	0.09236	1.41439	0.681145	ENSBTAG00000019808(CCSER1)	13333	TRUE	TRUE	ENSBTAG00000019808(CCSER1)
HCW	rs136471161	0	6	38534743	intergenic_region	T	A	0.327686	-7.76598	1.83219	2.24885e-05	0.09236	1.34643	0.648419	ENSBTAG00000045804	6836	FALSE	TRUE	ENSBTAG00000005989(LAP3) ENSBTAG00000019441(MED28) ENSBTAG00000045804
HCW	rs109875109	0	6	38735460	intergenic_region	A	T	0.488705	-7.55503	1.78243	2.24907e-05	0.09236	1.44528	0.696024	ENSBTAG00000011973(DCAF16)	18955	FALSE	TRUE	ENSBTAG00000005932(FAM184B) ENSBTAG00000021582(NCAPG) ENSBTAG00000011973(DCAF16)
HCW	rs207845493	0	6	38737781	intergenic_region	C	G	0.509036	7.50739	1.77122	2.24984e-05	0.09236	1.42738	0.6874	ENSBTAG00000011973(DCAF16)	16634	FALSE	TRUE	ENSBTAG00000005932(FAM184B) ENSBTAG00000021582(NCAPG) ENSBTAG00000011973(DCAF16)
HCW	rs378317567	0	6	37857989	intergenic_region	A	G	0.218624	8.89098	2.09775	2.25187e-05	0.092395	1.36842	0.659008	ENSBTAG00000005754(PPM1K)	18481	FALSE	TRUE	ENSBTAG00000020536(HERC6) ENSBTAG00000005754(PPM1K) ENSBTAG00000017704(ABCG2) ENSBTAG00000042830(U6)
HCW	rs43349808	0	20	4639860	upstream_gene_variant	G	A	0.41127	6.89197	1.62642	2.26016e-05	0.0926868	1.16545	0.561259	ENSBTAG00000015100(ATP6V0E1)	1758	FALSE	FALSE	ENSBTAG00000015955(ERGIC1) ENSBTAG00000015099(RPL26L1) ENSBTAG00000015100(ATP6V0E1) ENSBTAG00000002020(CREBRF)
HCW	rs209515304	0	6	38735704	intergenic_region	A	C	0.488579	-7.55163	1.78264	2.27331e-05	0.0931774	1.44397	0.695389	ENSBTAG00000011973(DCAF16)	18711	FALSE	TRUE	ENSBTAG00000005932(FAM184B) ENSBTAG00000021582(NCAPG) ENSBTAG00000011973(DCAF16)
HCW	rs135417660	0	6	38538830	downstream_gene_variant	C	T	0.32756	-7.74455	1.82833	2.27677e-05	0.0932239	1.33875	0.644718	ENSBTAG00000045804	2749	FALSE	TRUE	ENSBTAG00000005989(LAP3) ENSBTAG00000019441(MED28) ENSBTAG00000045804
HCW	rs137315735	0	6	39336331	intergenic_region	A	G	0.390562	-7.59111	1.79211	2.27682e-05	0.0932239	1.38993	0.669366	ENSBTAG00000046561(LCORL)	344219	FALSE	FALSE
HCW	rs208645989	0	6	38147704	intergenic_region	T	C	0.264809	7.89134	1.86309	2.27918e-05	0.0932719	1.22856	0.591654	ENSBTAG00000005260(SPP1)	20127	FALSE	TRUE	ENSBTAG00000020031(PKD2) ENSBTAG00000005260(SPP1)
HCW	rs133169685	0	6	38967708	intron_variant	G	A	0.0995231	-11.8659	2.8023	2.29222e-05	0.0937376	1.27868	0.615788	ENSBTAG00000046561(LCORL)	Within	FALSE	TRUE	ENSBTAG00000046561(LCORL)
HCW	rs42646723	0	14	24598515	intron_variant	C	T	0.10128	-10.8786	2.56926	2.29414e-05	0.0937376	1.09158	0.525687	ENSBTAG00000044050(XKR4)	Within	FALSE	FALSE	ENSBTAG00000044050(XKR4)
HCW	rs42646726	0	14	24601739	intron_variant	T	C	0.10128	-10.8786	2.56926	2.29414e-05	0.0937376	1.09158	0.525687	ENSBTAG00000044050(XKR4)	Within	FALSE	FALSE	ENSBTAG00000044050(XKR4)
HCW	rs110520024	0	14	26222186	intergenic_region	C	T	0.232681	-8.33829	1.96961	2.30105e-05	0.093971	1.25792	0.605793	ENSBTAG00000047136(RPL39)	41267	FALSE	FALSE	ENSBTAG00000009138(UBXN2B) ENSBTAG00000047136(RPL39)
HCW	rs110149119	0	7	93220082	intergenic_region	G	C	0.397967	-7.56458	1.78718	2.30921e-05	0.0942063	1.38931	0.669068	ENSBTAG00000007116(ARRDC3)	20337	FALSE	TRUE	ENSBTAG00000007116(ARRDC3)
HCW	rs109410473	0	7	93220531	intergenic_region	G	C	0.397967	-7.56458	1.78718	2.30921e-05	0.0942063	1.38931	0.669068	ENSBTAG00000007116(ARRDC3)	19888	FALSE	TRUE	ENSBTAG00000007116(ARRDC3)
HCW	rs108947501	0	6	41194133	intergenic_region	C	A	0.460216	7.23509	1.70983	2.32174e-05	0.0946683	1.31775	0.634604	ENSBTAG00000005108(SLIT2)	42456	FALSE	TRUE	ENSBTAG00000005108(SLIT2)
HCW	rs134863476	0	7	93218944	intergenic_region	T	G	0.395959	-7.55691	1.78642	2.3349e-05	0.0950902	1.3841	0.666559	ENSBTAG00000007116(ARRDC3)	21475	FALSE	TRUE	ENSBTAG00000007116(ARRDC3)
HCW	rs458841350	4	12	76120408	intergenic_region	T	C	0.0239709	-19.3774	4.58075	2.33498e-05	0.0950902	0.890227	0.428718	ENSBTAG00000039714	249812	TRUE	TRUE
HCW	rs109124888	0	14	25511612	intergenic_region	T	C	0.144202	-9.64094	2.27931	2.33935e-05	0.0950902	1.16237	0.559776	ENSBTAG00000043923(U6)	19428	FALSE	TRUE	ENSBTAG00000015637(IMPAD1) ENSBTAG00000043923(U6)
HCW	rs133263076	81	2	94061471	intergenic_region	T	G	0.355673	7.15845	1.69283	2.35047e-05	0.0950902	1.19003	0.573097	ENSBTAG00000046783	140584	TRUE	TRUE
HCW	rs109050440	0	7	93142176	intergenic_region	G	A	0.417043	7.24604	1.71369	2.35431e-05	0.0950902	1.29355	0.622948	ENSBTAG00000007116(ARRDC3)	98243	FALSE	TRUE
HCW	rs134650158	0	6	38521322	intergenic_region	A	T	0.323921	-7.71207	1.82418	2.36108e-05	0.0950902	1.3199	0.635641	ENSBTAG00000045804	20257	FALSE	FALSE	ENSBTAG00000005989(LAP3) ENSBTAG00000045804
HCW	rs465892180	0	6	38958289	intron_variant	G	C	0.0985191	-11.8777	2.81003	2.36945e-05	0.0950902	1.26971	0.61147	ENSBTAG00000046561(LCORL)	Within	FALSE	TRUE	ENSBTAG00000046561(LCORL)
HCW	rs110448481	0	16	67003085	intron_variant	G	A	0.0891064	-11.4562	2.71084	2.3781e-05	0.0950902	1.07949	0.519865	ENSBTAG00000038079(C16H1ORF21)	Within	FALSE	TRUE	ENSBTAG00000038079(C16H1ORF21)
HCW	rs385254969	0	16	67003506	intron_variant	T	A	0.0891064	-11.4562	2.71084	2.3781e-05	0.0950902	1.07949	0.519865	ENSBTAG00000038079(C16H1ORF21)	Within	FALSE	TRUE	ENSBTAG00000038079(C16H1ORF21)
HCW	rs382074549	0	16	67003556	intron_variant	A	T	0.0891064	-11.4562	2.71084	2.3781e-05	0.0950902	1.07949	0.519865	ENSBTAG00000038079(C16H1ORF21)	Within	FALSE	TRUE	ENSBTAG00000038079(C16H1ORF21)
HCW	rs110602092	0	16	67003762	intron_variant	T	A	0.0891064	-11.4562	2.71084	2.3781e-05	0.0950902	1.07949	0.519865	ENSBTAG00000038079(C16H1ORF21)	Within	FALSE	TRUE	ENSBTAG00000038079(C16H1ORF21)
HCW	rs109788765	0	16	67003848	intron_variant	C	T	0.0891064	-11.4562	2.71084	2.3781e-05	0.0950902	1.07949	0.519865	ENSBTAG00000038079(C16H1ORF21)	Within	FALSE	TRUE	ENSBTAG00000038079(C16H1ORF21)
HCW	rs378401487	0	16	67003891	intron_variant	T	C	0.0891064	-11.4562	2.71084	2.3781e-05	0.0950902	1.07949	0.519865	ENSBTAG00000038079(C16H1ORF21)	Within	FALSE	TRUE	ENSBTAG00000038079(C16H1ORF21)
HCW	rs384797545	0	16	67003899	intron_variant	T	A	0.0891064	-11.4562	2.71084	2.3781e-05	0.0950902	1.07949	0.519865	ENSBTAG00000038079(C16H1ORF21)	Within	FALSE	TRUE	ENSBTAG00000038079(C16H1ORF21)
HCW	rs210071575	0	16	67003933	intron_variant	G	A	0.0891064	-11.4562	2.71084	2.3781e-05	0.0950902	1.07949	0.519865	ENSBTAG00000038079(C16H1ORF21)	Within	FALSE	TRUE	ENSBTAG00000038079(C16H1ORF21)
HCW	rs110055404	0	16	67003947	intron_variant	A	G	0.0891064	-11.4562	2.71084	2.3781e-05	0.0950902	1.07949	0.519865	ENSBTAG00000038079(C16H1ORF21)	Within	FALSE	TRUE	ENSBTAG00000038079(C16H1ORF21)
HCW	rs384078237	0	16	67005026	intron_variant	T	A	0.0891064	-11.4562	2.71084	2.3781e-05	0.0950902	1.07949	0.519865	ENSBTAG00000038079(C16H1ORF21)	Within	FALSE	TRUE	ENSBTAG00000038079(C16H1ORF21)
HCW	rs378025776	0	16	67005043	intron_variant	A	C	0.0891064	-11.4562	2.71084	2.3781e-05	0.0950902	1.07949	0.519865	ENSBTAG00000038079(C16H1ORF21)	Within	FALSE	TRUE	ENSBTAG00000038079(C16H1ORF21)
HCW	rs385076335	0	16	67005329	intron_variant	A	G	0.0891064	-11.4562	2.71084	2.3781e-05	0.0950902	1.07949	0.519865	ENSBTAG00000038079(C16H1ORF21)	Within	FALSE	TRUE	ENSBTAG00000038079(C16H1ORF21)
HCW	rs109619993	0	16	67005509	intron_variant	G	A	0.0891064	-11.4562	2.71084	2.3781e-05	0.0950902	1.07949	0.519865	ENSBTAG00000038079(C16H1ORF21)	Within	FALSE	TRUE	ENSBTAG00000038079(C16H1ORF21)
HCW	rs207777722	0	16	67005567	intron_variant	T	A	0.0891064	-11.4562	2.71084	2.3781e-05	0.0950902	1.07949	0.519865	ENSBTAG00000038079(C16H1ORF21)	Within	FALSE	TRUE	ENSBTAG00000038079(C16H1ORF21)
HCW	rs136886733	0	16	67005601	intron_variant	T	G	0.0891064	-11.4562	2.71084	2.3781e-05	0.0950902	1.07949	0.519865	ENSBTAG00000038079(C16H1ORF21)	Within	FALSE	TRUE	ENSBTAG00000038079(C16H1ORF21)
HCW	rs386004142	0	16	67005627	intron_variant	A	G	0.0891064	-11.4562	2.71084	2.3781e-05	0.0950902	1.07949	0.519865	ENSBTAG00000038079(C16H1ORF21)	Within	FALSE	TRUE	ENSBTAG00000038079(C16H1ORF21)
HCW	rs379711875	0	16	67005981	intron_variant	C	T	0.0891064	-11.4562	2.71084	2.3781e-05	0.0950902	1.07949	0.519865	ENSBTAG00000038079(C16H1ORF21)	Within	FALSE	TRUE	ENSBTAG00000038079(C16H1ORF21)
HCW	rs110169616	0	16	67006157	intron_variant	A	G	0.0891064	-11.4562	2.71084	2.3781e-05	0.0950902	1.07949	0.519865	ENSBTAG00000038079(C16H1ORF21)	Within	FALSE	TRUE	ENSBTAG00000038079(C16H1ORF21)
HCW	rs385271616	0	16	67006177	intron_variant	A	G	0.0891064	-11.4562	2.71084	2.3781e-05	0.0950902	1.07949	0.519865	ENSBTAG00000038079(C16H1ORF21)	Within	FALSE	TRUE	ENSBTAG00000038079(C16H1ORF21)
HCW	rs382704768	0	16	67006187	intron_variant	G	A	0.0891064	-11.4562	2.71084	2.3781e-05	0.0950902	1.07949	0.519865	ENSBTAG00000038079(C16H1ORF21)	Within	FALSE	TRUE	ENSBTAG00000038079(C16H1ORF21)
HCW	rs110236921	0	16	67006218	intron_variant	G	A	0.0891064	-11.4562	2.71084	2.3781e-05	0.0950902	1.07949	0.519865	ENSBTAG00000038079(C16H1ORF21)	Within	FALSE	TRUE	ENSBTAG00000038079(C16H1ORF21)
HCW	rs380967602	0	16	67006714	intron_variant	A	G	0.0891064	-11.4562	2.71084	2.3781e-05	0.0950902	1.07949	0.519865	ENSBTAG00000038079(C16H1ORF21)	Within	FALSE	TRUE	ENSBTAG00000038079(C16H1ORF21)
HCW	rs378361404	0	16	67006769	intron_variant	A	T	0.0891064	-11.4562	2.71084	2.3781e-05	0.0950902	1.07949	0.519865	ENSBTAG00000038079(C16H1ORF21)	Within	FALSE	TRUE	ENSBTAG00000038079(C16H1ORF21)
HCW	rs384803921	0	16	67006777	intron_variant	C	T	0.0891064	-11.4562	2.71084	2.3781e-05	0.0950902	1.07949	0.519865	ENSBTAG00000038079(C16H1ORF21)	Within	FALSE	TRUE	ENSBTAG00000038079(C16H1ORF21)
HCW	rs109700585	0	16	67006984	intron_variant	G	C	0.0891064	-11.4562	2.71084	2.3781e-05	0.0950902	1.07949	0.519865	ENSBTAG00000038079(C16H1ORF21)	Within	FALSE	TRUE	ENSBTAG00000038079(C16H1ORF21)
HCW	rs381920199	0	16	67007010	intron_variant	A	G	0.0891064	-11.4562	2.71084	2.3781e-05	0.0950902	1.07949	0.519865	ENSBTAG00000038079(C16H1ORF21)	Within	FALSE	TRUE	ENSBTAG00000038079(C16H1ORF21)
HCW	rs109738545	0	16	67007064	intron_variant	A	G	0.0891064	-11.4562	2.71084	2.3781e-05	0.0950902	1.07949	0.519865	ENSBTAG00000038079(C16H1ORF21)	Within	FALSE	TRUE	ENSBTAG00000038079(C16H1ORF21)
HCW	rs108949114	0	16	67007077	intron_variant	C	T	0.0891064	-11.4562	2.71084	2.3781e-05	0.0950902	1.07949	0.519865	ENSBTAG00000038079(C16H1ORF21)	Within	FALSE	TRUE	ENSBTAG00000038079(C16H1ORF21)
HCW	rs384727823	0	16	67007234	intron_variant	T	C	0.0891064	-11.4562	2.71084	2.3781e-05	0.0950902	1.07949	0.519865	ENSBTAG00000038079(C16H1ORF21)	Within	FALSE	TRUE	ENSBTAG00000038079(C16H1ORF21)
HCW	rs110411490	0	16	67007321	intron_variant	C	T	0.0891064	-11.4562	2.71084	2.3781e-05	0.0950902	1.07949	0.519865	ENSBTAG00000038079(C16H1ORF21)	Within	FALSE	TRUE	ENSBTAG00000038079(C16H1ORF21)
HCW	rs383907361	0	16	67007932	intron_variant	A	C	0.0891064	-11.4562	2.71084	2.3781e-05	0.0950902	1.07949	0.519865	ENSBTAG00000038079(C16H1ORF21)	Within	FALSE	TRUE	ENSBTAG00000038079(C16H1ORF21)
HCW	rs137060044	0	6	38570632	upstream_gene_variant	G	A	0.327937	-7.73793	1.83113	2.38138e-05	0.0951245	1.33725	0.643996	ENSBTAG00000005989(LAP3)	3958	FALSE	FALSE	ENSBTAG00000005989(LAP3) ENSBTAG00000019441(MED28) ENSBTAG00000005932(FAM184B) ENSBTAG00000045804
HCW	rs133890228	0	6	38571955	upstream_gene_variant	C	T	0.327937	-7.73793	1.83113	2.38138e-05	0.0951245	1.33725	0.643996	ENSBTAG00000005989(LAP3)	2635	FALSE	FALSE	ENSBTAG00000005989(LAP3) ENSBTAG00000019441(MED28) ENSBTAG00000005932(FAM184B) ENSBTAG00000045804
HCW	rs380860567	0	14	25529936	intergenic_region	A	G	0.266566	-8.27323	1.95826	2.39166e-05	0.0954866	1.35606	0.653054	ENSBTAG00000015637(IMPAD1)	14971	FALSE	TRUE	ENSBTAG00000015637(IMPAD1) ENSBTAG00000043923(U6)
HCW	rs137669956	0	6	38516760	intergenic_region	G	A	0.326054	-7.74684	1.83392	2.39795e-05	0.0956405	1.33637	0.643572	ENSBTAG00000045804	24819	FALSE	FALSE	ENSBTAG00000005989(LAP3) ENSBTAG00000045804
HCW	rs134793931	0	6	38516786	intergenic_region	C	T	0.326054	-7.74684	1.83392	2.39795e-05	0.0956405	1.33637	0.643572	ENSBTAG00000045804	24793	FALSE	FALSE	ENSBTAG00000005989(LAP3) ENSBTAG00000045804
HCW	rs385928654	18	6	36590015	intergenic_region	C	G	0.131777	10.3391	2.44784	2.40238e-05	0.0957259	1.23936	0.596856	ENSBTAG00000024957(SNCA)	157589	TRUE	TRUE
HCW	rs133313779	0	6	37884877	intron_variant	G	A	0.226406	8.58398	2.0323	2.40253e-05	0.0957259	1.3078	0.629813	ENSBTAG00000005754(PPM1K)	Within	FALSE	TRUE	ENSBTAG00000005754(PPM1K) ENSBTAG00000017704(ABCG2) ENSBTAG00000042830(U6)
HCW	rs210826516	0	16	38948265	intergenic_region	G	A	0.20118	-8.3304	1.97247	2.40715e-05	0.0958128	1.13013	0.54425	ENSBTAG00000003295(GORAB)	23328	FALSE	TRUE	ENSBTAG00000003295(GORAB) ENSBTAG00000004570(PRRX1)
HCW	rs208439814	0	16	38948278	intergenic_region	G	A	0.20118	-8.3304	1.97247	2.40715e-05	0.0958128	1.13013	0.54425	ENSBTAG00000003295(GORAB)	23341	FALSE	TRUE	ENSBTAG00000003295(GORAB) ENSBTAG00000004570(PRRX1)
HCW	rs109448564	0	6	38735901	intergenic_region	A	G	0.480296	-7.44781	1.76386	2.41663e-05	0.0961414	1.40309	0.675702	ENSBTAG00000011973(DCAF16)	18514	FALSE	TRUE	ENSBTAG00000005932(FAM184B) ENSBTAG00000021582(NCAPG) ENSBTAG00000011973(DCAF16)
HCW	rs110133277	0	14	26200113	intergenic_region	A	G	0.161145	-9.1173	2.1601	2.43462e-05	0.096808	1.13867	0.548365	ENSBTAG00000047136(RPL39)	19194	FALSE	FALSE	ENSBTAG00000047136(RPL39)
HCW	rs209400727	0	14	26203434	intergenic_region	C	T	0.161396	-9.14542	2.16737	2.44752e-05	0.0971243	1.14715	0.552447	ENSBTAG00000047136(RPL39)	22515	FALSE	FALSE	ENSBTAG00000009138(UBXN2B) ENSBTAG00000047136(RPL39)
HCW	rs381903235	0	14	26205848	intergenic_region	G	A	0.161396	-9.14542	2.16737	2.44752e-05	0.0971243	1.14715	0.552447	ENSBTAG00000047136(RPL39)	24929	FALSE	FALSE	ENSBTAG00000009138(UBXN2B) ENSBTAG00000047136(RPL39)
HCW	rs109428671	0	14	26208130	intergenic_region	C	T	0.161396	-9.14542	2.16737	2.44752e-05	0.0971243	1.14715	0.552447	ENSBTAG00000047136(RPL39)	27211	FALSE	FALSE	ENSBTAG00000009138(UBXN2B) ENSBTAG00000047136(RPL39)
HCW	rs109575118	0	14	26212746	intergenic_region	G	T	0.161396	-9.14542	2.16737	2.44752e-05	0.0971243	1.14715	0.552447	ENSBTAG00000047136(RPL39)	31827	FALSE	FALSE	ENSBTAG00000009138(UBXN2B) ENSBTAG00000047136(RPL39)
HCW	rs136991595	4	6	53854871	intergenic_region	G	T	0.0385291	17.4539	4.13674	2.45136e-05	0.0971784	1.1436	0.550736	ENSBTAG00000000061(PCDH7)	1847088	TRUE	TRUE
HCW	rs385751569	0	6	53855460	intergenic_region	A	G	0.0385291	17.4539	4.13674	2.45136e-05	0.0971784	1.1436	0.550736	ENSBTAG00000000061(PCDH7)	1847677	FALSE	TRUE
HCW	rs136527265	0	6	38534060	intergenic_region	A	G	0.32756	-7.71383	1.82837	2.45435e-05	0.0971988	1.32815	0.639614	ENSBTAG00000045804	7519	FALSE	FALSE	ENSBTAG00000005989(LAP3) ENSBTAG00000019441(MED28) ENSBTAG00000045804
HCW	rs135552305	0	6	38534079	intergenic_region	A	G	0.32756	-7.71383	1.82837	2.45435e-05	0.0971988	1.32815	0.639614	ENSBTAG00000045804	7500	FALSE	FALSE	ENSBTAG00000005989(LAP3) ENSBTAG00000019441(MED28) ENSBTAG00000045804
HCW	rs379324875	0	6	38535793	intergenic_region	A	G	0.327435	-7.72643	1.83215	2.47418e-05	0.0979348	1.33223	0.641579	ENSBTAG00000045804	5786	FALSE	TRUE	ENSBTAG00000005989(LAP3) ENSBTAG00000019441(MED28) ENSBTAG00000045804
HCW	rs132897916	0	7	93224768	intergenic_region	T	C	0.405246	-7.50269	1.77963	2.48814e-05	0.0984377	1.37484	0.6621	ENSBTAG00000007116(ARRDC3)	15651	FALSE	TRUE	ENSBTAG00000007116(ARRDC3)
HCW	rs378762355	59	1	122956674	intergenic_region	C	T	0.437877	6.82977	1.62025	2.4949e-05	0.0986555	1.16348	0.560311	ENSBTAG00000022227(PLSCR2)	18742	TRUE	TRUE	ENSBTAG00000022227(PLSCR2) ENSBTAG00000031306(PLSCR1)
HCW	rs109135303	0	14	26204174	intergenic_region	G	A	0.233308	-8.30722	1.97132	2.5085e-05	0.099048	1.25091	0.602414	ENSBTAG00000047136(RPL39)	23255	FALSE	FALSE	ENSBTAG00000009138(UBXN2B) ENSBTAG00000047136(RPL39)
HCW	rs41565971	0	14	26211211	intergenic_region	G	C	0.233308	-8.30722	1.97132	2.5085e-05	0.099048	1.25091	0.602414	ENSBTAG00000047136(RPL39)	30292	FALSE	FALSE	ENSBTAG00000009138(UBXN2B) ENSBTAG00000047136(RPL39)
HCW	rs137003475	0	8	71531840	intergenic_region	G	A	0.0881024	-11.5774	2.74736	2.50861e-05	0.099048	1.09124	0.52552	ENSBTAG00000019099(SLC25A37)	11141	FALSE	FALSE	ENSBTAG00000019099(SLC25A37)
HCW	rs383261952	0	6	53945571	intergenic_region	T	C	0.0475653	15.537	3.68863	2.5297e-05	0.0998305	1.10821	0.533695	ENSBTAG00000000061(PCDH7)	1937788	FALSE	TRUE
HCW	rs42662092	0	20	4852302	intergenic_region	T	C	0.382028	6.73437	1.59889	2.5323e-05	0.0998416	1.08498	0.522506	ENSBTAG00000020568(NKX2-5)	30768	FALSE	FALSE	ENSBTAG00000020568(NKX2-5) ENSBTAG00000001823(STC2) ENSBTAG00000029583(5S_rRNA)
HCW	rs134146396	0	20	4641424	upstream_gene_variant	A	G	0.412023	6.84444	1.62508	2.53377e-05	0.0998416	1.15006	0.553848	ENSBTAG00000015100(ATP6V0E1)	194	FALSE	FALSE	ENSBTAG00000015955(ERGIC1) ENSBTAG00000015099(RPL26L1) ENSBTAG00000015100(ATP6V0E1) ENSBTAG00000002020(CREBRF)
HCW	rs110278238	0	20	4529608	intron_variant	C	A	0.324172	7.34512	1.74414	2.53888e-05	0.0998416	1.19777	0.576823	ENSBTAG00000015955(ERGIC1)	Within	FALSE	FALSE	ENSBTAG00000015955(ERGIC1)
HCW	rs41933250	0	20	4531851	intron_variant	T	C	0.324172	7.34512	1.74414	2.53888e-05	0.0998416	1.19777	0.576823	ENSBTAG00000015955(ERGIC1)	Within	FALSE	FALSE	ENSBTAG00000015955(ERGIC1)
HCW	rs135327068	0	20	4532602	intron_variant	G	A	0.324172	7.34512	1.74414	2.53888e-05	0.0998416	1.19777	0.576823	ENSBTAG00000015955(ERGIC1)	Within	FALSE	FALSE	ENSBTAG00000015955(ERGIC1)
HCW	rs41933248	0	20	4533079	intron_variant	C	T	0.324172	7.34512	1.74414	2.53888e-05	0.0998416	1.19777	0.576823	ENSBTAG00000015955(ERGIC1)	Within	FALSE	FALSE	ENSBTAG00000015955(ERGIC1)
HCW	rs134756984	0	20	4534175	intron_variant	T	C	0.324172	7.34512	1.74414	2.53888e-05	0.0998416	1.19777	0.576823	ENSBTAG00000015955(ERGIC1)	Within	FALSE	FALSE	ENSBTAG00000015955(ERGIC1)
HCW	rs385715014	53	8	11075251	intergenic_region	A	G	0.0515813	-14.1358	3.35732	2.54857e-05	0.100122	0.990595	0.477053	ENSBTAG00000034560	10474	TRUE	TRUE	ENSBTAG00000007657(SCARA3) ENSBTAG00000005574(CLU) ENSBTAG00000034560 ENSBTAG00000042853
HCW	rs380142076	0	8	11076355	intergenic_region	T	G	0.0515813	-14.1358	3.35732	2.54857e-05	0.100122	0.990595	0.477053	ENSBTAG00000034560	11578	FALSE	TRUE	ENSBTAG00000007657(SCARA3) ENSBTAG00000005574(CLU) ENSBTAG00000034560 ENSBTAG00000042853
[truncated: 40,613 more rows]

## Sheet: AFAT
Trait	SNP	Num	Chr	bp	Annotation	A1	A2	Freq	b	se	p	fdr	explainedGenVar	explainedPheVar	geneName	distance	IsLeadSNP	IsNovel	CandidateGenes
AFAT	rs110995268	61	6	38914196	intron_variant	T	C	0.327072	-0.852013	0.12065	1.6428e-12	9.38913e-07	9.4637	2.87397	ENSBTAG00000046561(LCORL)	Within	TRUE	TRUE	ENSBTAG00000046561(LCORL)
AFAT	rs109843602	124	6	38750035	downstream_gene_variant	T	C	0.327221	-0.848414	0.120446	1.86855e-12	9.38913e-07	9.38611	2.85041	ENSBTAG00000011973(DCAF16)	4380	TRUE	TRUE	ENSBTAG00000021582(NCAPG) ENSBTAG00000011973(DCAF16)
AFAT	rs110302982	0	6	38760889	intergenic_region	G	A	0.328265	-0.847625	0.120384	1.9082e-12	9.38913e-07	9.38397	2.84976	ENSBTAG00000021582(NCAPG)	5080	FALSE	FALSE	ENSBTAG00000021582(NCAPG) ENSBTAG00000011973(DCAF16)
AFAT	rs379449143	0	6	38815034	downstream_gene_variant	G	A	0.328712	-0.845988	0.120369	2.09084e-12	9.38913e-07	9.35426	2.84074	ENSBTAG00000021582(NCAPG)	2983	FALSE	FALSE	ENSBTAG00000021582(NCAPG) ENSBTAG00000046561(LCORL) ENSBTAG00000011973(DCAF16)
AFAT	rs110891752	0	6	38852378	intron_variant	G	A	0.326625	-0.848519	0.120867	2.21407e-12	9.38913e-07	9.37964	2.84845	ENSBTAG00000046561(LCORL)	Within	FALSE	FALSE	ENSBTAG00000021582(NCAPG) ENSBTAG00000046561(LCORL)
AFAT	rs385185550	0	6	38865025	intron_variant	C	G	0.326625	-0.848519	0.120867	2.21407e-12	9.38913e-07	9.37964	2.84845	ENSBTAG00000046561(LCORL)	Within	FALSE	FALSE	ENSBTAG00000021582(NCAPG) ENSBTAG00000046561(LCORL)
AFAT	rs109732906	0	6	38872172	intron_variant	A	G	0.326178	-0.848234	0.120834	2.22142e-12	9.38913e-07	9.36672	2.84452	ENSBTAG00000046561(LCORL)	Within	FALSE	FALSE	ENSBTAG00000021582(NCAPG) ENSBTAG00000046561(LCORL)
AFAT	rs380838173	69	6	39120384	intergenic_region	G	A	0.329159	-0.847146	0.120828	2.36351e-12	9.38913e-07	9.38639	2.85049	ENSBTAG00000046561(LCORL)	128272	TRUE	TRUE
AFAT	rs109256415	0	6	38911548	intron_variant	T	C	0.327221	-0.846687	0.120795	2.3951e-12	9.38913e-07	9.34794	2.83882	ENSBTAG00000046561(LCORL)	Within	FALSE	TRUE	ENSBTAG00000046561(LCORL)
AFAT	rs109188585	0	6	38942103	intron_variant	C	A	0.327221	-0.846687	0.120795	2.3951e-12	9.38913e-07	9.34794	2.83882	ENSBTAG00000046561(LCORL)	Within	FALSE	TRUE	ENSBTAG00000046561(LCORL)
AFAT	rs110369727	0	6	38947564	intron_variant	A	G	0.327221	-0.846687	0.120795	2.3951e-12	9.38913e-07	9.34794	2.83882	ENSBTAG00000046561(LCORL)	Within	FALSE	TRUE	ENSBTAG00000046561(LCORL)
AFAT	rs109810741	0	6	38956109	intron_variant	T	C	0.327221	-0.846687	0.120795	2.3951e-12	9.38913e-07	9.34794	2.83882	ENSBTAG00000046561(LCORL)	Within	FALSE	TRUE	ENSBTAG00000046561(LCORL)
AFAT	rs109301655	0	6	38956499	intron_variant	T	C	0.327221	-0.846687	0.120795	2.3951e-12	9.38913e-07	9.34794	2.83882	ENSBTAG00000046561(LCORL)	Within	FALSE	TRUE	ENSBTAG00000046561(LCORL)
AFAT	rs109315734	0	6	38960730	intron_variant	T	C	0.327221	-0.846687	0.120795	2.3951e-12	9.38913e-07	9.34794	2.83882	ENSBTAG00000046561(LCORL)	Within	FALSE	TRUE	ENSBTAG00000046561(LCORL)
AFAT	rs377959514	0	6	38963718	intron_variant	A	G	0.327221	-0.846687	0.120795	2.3951e-12	9.38913e-07	9.34794	2.83882	ENSBTAG00000046561(LCORL)	Within	FALSE	TRUE	ENSBTAG00000046561(LCORL)
AFAT	Chr6:38972255	0	6	38972255	intron_variant	D	I	0.327221	-0.846687	0.120795	2.3951e-12	9.38913e-07	9.34794	2.83882	ENSBTAG00000046561(LCORL)	Within	FALSE	TRUE	ENSBTAG00000046561(LCORL)
[truncated: 45,287 more rows]

## Sheet: REA
Trait	SNP	Num	Chr	bp	Annotation	A1	A2	Freq	b	se	p	fdr	explainedGenVar	explainedPheVar	geneName	distance	IsLeadSNP	IsNovel	CandidateGenes
[truncated: 42,544 more rows]

## Sheet: LMY
Trait	SNP	Num	Chr	bp	Annotation	A1	A2	Freq	b	se	p	fdr	explainedGenVar	explainedPheVar	geneName	distance	IsLeadSNP	IsNovel	CandidateGenes
[truncated: 42,446 more rows]

[truncated: 1 more sheets: CMAR]
